# Supplementary material for: Population structure and genetic diversity analyses of common bean germplasm collections of East and Southern Africa using morphological traits and high-density SNP markers
Source: PLoS One. 2020 Dec 18;15(12):e0243238. doi: 10.1371/journal.pone.0243238 (PMC7748271; doi:10.1371/journal.pone.0243238)
Supplement: S1 File — (XLSX) [file pone.0243238.s001.xlsx]

## Sheet: Sheet1
*	*	*	*	*	*	*	*	*	*	*	*	*	*	DCob19-2658	DCob19-2658	DCob19-2658	DCob19-2658	DCob19-2658	DCob19-2658	DCob19-2658	DCob19-2658	DCob19-2658	DCob19-2658	DCob19-2658	DCob19-2658	DCob19-2658	DCob19-2658	DCob19-2658	DCob19-2658	DCob19-2658	DCob19-2658	DCob19-2658	DCob19-2658	DCob19-2658	DCob19-2658	DCob19-2658	DCob19-2658	DCob19-2658	DCob19-2658	DCob19-2658	DCob19-2658	DCob19-2658	DCob19-2658	DCob19-2658	DCob19-2658	DCob19-2658	DCob19-2658	DCob19-2658	DCob19-2658
*	*	*	*	*	*	*	*	*	*	*	*	*	*	910919000000	910919000000	910919000000	910919000000	910919000000	910919000000	910919000000	910919000000	910919000000	910919000000	910919000000	910919000000	910919000000	910919000000	910919000000	910919000000	910919000000	910919000000	910919000000	910919000000	910919000000	910919000000	910919000000	910919000000	910919000000	910919000000	910919000000	910919000000	910919000000	910919000000	910919000000	910919000000	910919000000	910919000000	910919000000	910919000000
*	*	*	*	*	*	*	*	*	*	*	*	*	*	1	1	1	1	1	1	1	1	1	1	1	1	1	1	1	1	1	1	1	1	1	1	1	1	1	1	1	1	1	1	1	1	1	1	1	1
*	*	*	*	*	*	*	*	*	*	*	*	*	*	A	A	A	A	A	A	A	B	B	B	B	B	B	B	B	C	C	C	C	C	C	C	C	D	D	D	D	D	D	D	D	D	E	E	E	E
*	*	*	*	*	*	*	*	*	*	*	*	*	*	10	11	12	6	7	8	9	10	11	12	5	6	7	8	9	10	11	12	3	6	7	8	9	10	11	12	3	5	6	7	8	9	10	11	12	5
*	*	*	*	*	*	*	*	*	*	*	*	*	*	none	none	none	none	none	none	none	none	none	none	none	none	none	none	none	none	none	none	none	none	none	none	none	none	none	none	none	none	none	none	none	none	none	none	none	none
CloneID	AlleleSequence	TrimmedSequence	Chrom_Common_bean_v9	ChromPos_Common_bean_v9	AlnCnt_Common_bean_v9	AlnEvalue_Common_bean_v9	CallRate	OneRatio	PIC	AvgReadDepth	StDevReadDepth	Qpmr	Reproducibility	E2	E3	E4	E9	E10	E11	E12	E14	E15	E16	E30	E21	E22	E23	E24	E26	E27	E28	E20	E33	E34	E35	E36	E38	E39	E40	E74	E44	E45	E46	E47	E48	E50	E51	E52	E56
3372694	TGCAGAGAAAGACACTCATATAAATATTCTCAACAATATCAATGTCAATAAATGTAATCATGATCATAT	TGCAGAGAAAGACACTCATATAAATATTCTCAACAATATCAATGTCAATAAATGTAATCATGATCATAT	Chr10	41496857	1	4.6367e-029	0.946237	0.5	0.5	8.87302	5.74454	1.56075	0.95	1	1	1	1	1	0	1	1	1	1	0	1	0	1	0	1	1	0	0	1	1	-	0	1	1	0	0	1	1	1	1	1	-	1	1	1
3372528	TGCAGAGGAGAGGAAGTAAAAGCCTCCTAAAAATTACTATGGAAAACAAAGATGCTCGTTTGCAAAACA	TGCAGAGGAGAGGAAGTAAAAGCCTCCTAAAAATTACTATGGAAAACAAAGATGCTCGTTTGCAAAACA	Chr10	39158143	1	4.6367e-029	0.924731	0.5	0.5	20.93651	13.72389	1.93993	1	1	1	0	1	-	0	1	-	-	1	0	1	-	-	1	0	1	0	0	1	1	1	-	1	1	0	0	1	1	1	1	1	1	-	1	1
3369743	TGCAGAGGTTTTTTAGTGTGTTTTTGGTTCCACGTTCTCAAGCACTGGACTCACTTTAGGCTCCAAGCT	TGCAGAGGTTTTTTAGTGTGTTTTTGGTTCCACGTTCTCAAGCACTGGACTCACTTTAGGCTCCAAGCT	Chr08	59041241	1	4.6367e-029	0.903226	0.5	0.5	23.16923	13.23465	1.78196	0.952381	1	0	1	-	0	0	1	1	1	1	0	1	1	0	1	0	1	0	0	1	1	1	-	1	0	-	0	1	1	-	1	1	1	0	1	1
3366604	TGCAGATCAGGATTTGCTTTATAACTCGTGCAAGTAAACTAAAACAAGAAAGAAAAGAATTTCAAGGGA	TGCAGATCAGGATTTGCTTTATAACTCGTGCAAGTAAACTAAAACAAGAAAGAAAAGAATTTCAAGGGA		0	0	999	0.946237	0.5	0.5	28.91525	17.43879	1.79203	0.952381	0	0	0	0	1	0	0	0	0	0	1	0	0	0	0	0	0	1	1	0	0	1	0	1	1	1	1	0	0	1	0	0	-	0	0	0
8178427	TGCAGATTTCCCATTCTGTAAAATTACCGAATTGCTTTGTCCGGAAAAAGAAAGAGTAGTGTGGGTCTT	TGCAGATTTCCCATTCTGTAAAATTACCGAATTGCTTTGTCCGGAAAAAGAAAGAGTAGTGTGGGTCTT	Chr04	40981516	1	4.6367e-029	0.924731	0.5	0.5	38.875	23.07495	1.6303	1	1	1	1	1	1	0	1	1	-	1	0	-	1	1	0	0	1	0	0	1	1	1	0	0	1	0	0	1	1	1	1	1	-	1	1	1
3370966	TGCAGCACTGCAAATGTCAGTCTTCAATGGGATAATATTGCCCCCAAGATATTTTTCCTTTCCCAAGTA	TGCAGCACTGCAAATGTCAGTCTTCAATGGGATAATATTGCCCCCAAGATATTTTTCCTTTCCCAAGTA	Chr03	49191529	1	4.6367e-029	0.924731	0.5	0.5	15.96875	9.3357	1.67442	1	1	1	1	1	1	1	1	-	1	1	0	1	1	0	1	1	1	0	0	1	-	1	1	0	1	0	0	1	1	1	1	1	1	-	0	1
3376881	TGCAGCCGACATGAAGCCATACTGTTATGCTCCCTGTATTGCTCCTTCTACCTCTGATGGCATGGTTCA	TGCAGCCGACATGAAGCCATACTGTTATGCTCCCTGTATTGCTCCTTCTACCTCTGATGGCATGGTTCA	Chr01	44930709	1	4.6367e-029	0.946237	0.5	0.5	6.57143	3.32243	2.08282	1	1	1	1	1	0	1	1	1	1	1	0	1	1	0	-	0	1	0	0	1	1	-	1	1	1	0	0	1	1	-	1	1	1	1	1	1
3375221	TGCAGGAGGTATTTGGTTATAATAGTAGGAGAAGAAACAGAGGAATGTCTTTATTTGTCTGAATCTAGA	TGCAGGAGGTATTTGGTTATAATAGTAGGAGAAGAAACAGAGGAATGTCTTTATTTGTCTGAATCTAGA	Chr03	45578066	1	4.6367e-029	0.967742	0.5	0.5	12.32787	7.79601	1.45498	0.95	1	1	1	1	0	1	1	1	-	1	0	1	0	0	1	0	1	0	0	1	-	1	1	1	1	0	0	1	1	1	1	1	1	1	1	1
3368282	TGCAGTAGATTTTTCCTAAAAGTTCAGGAAAGTTTCCACAAGAATCTGAATCACATCAAAGCTACAGAC	TGCAGTAGATTTTTCCTAAAAGTTCAGGAAAGTTTCCACAAGAATCTGAATCACATCAAAGCTACAGAC	Chr10	38234637	1	4.6367e-029	0.924731	0.5	0.5	39.875	20.46911	2.15417	1	1	-	0	1	0	0	1	1	1	1	0	1	1	-	1	1	1	0	0	1	1	1	-	1	1	0	0	1	1	1	1	1	-	1	1	1
8196068	TGCAGAATCGTCGGGACAAATTTTTCTGTTATAGCAGCTGACGAGAATATGGTTGAGCTTTCATTTTCA	TGCAGAATCGTCGGGACAAATTTTTCTGTTATAGCAGCTGACGAGAATATGGTTGAGCTTTCATTTTCA	Chr03	51314827	1	4.6367e-029	0.946237	0.5	0.5	10.08475	5.32754	2.05615	1	1	1	1	0	1	1	1	1	1	1	0	1	1	0	1	0	0	0	0	1	-	1	1	1	1	0	0	1	1	1	1	1	-	1	-	1
3370263	TGCAGACAACAAAACACGATAATATATGTAAGTATGGCCATGAAAATCCAGCGAGGATTATCTCTTCCA	TGCAGACAACAAAACACGATAATATATGTAAGTATGGCCATGAAAATCCAGCGAGGATTATCTCTTCCA	Chr10	4652309	1	4.66962e-024	0.924731	0.5	0.5	7.1	5.88133	1.2943	0.954545	0	-	1	0	0	1	1	1	1	1	0	0	0	0	1	0	0	1	-	0	0	1	1	-	1	0	1	1	0	1	1	0	-	0	1	0
3368816	TGCAGAGCTTTTCTTGATTCCTTGTTCACAAGAGACGTAGTATCTACAATCATGTCCCAGCTGCTCTTC	TGCAGAGCTTTTCTTGATTCCTTGTTCACAAGAGACGTAGTATCTACAATCATGTCCCAGCTGCTCTTC		0	0	999	0.946237	0.5	0.5	44.18033	24.46175	1.5416	1	1	1	1	0	1	1	0	1	-	1	0	1	1	0	1	1	0	0	0	1	1	1	1	1	-	0	0	1	1	1	1	1	1	1	-	1
3368348	TGCAGTGCTTACCCCCCACTACTATAAGGGTCTCTTAGTCCATTATAGAAAATGATGTTGCTACCAAAC	TGCAGTGCTTACCCCCCACTACTATAAGGGTCTCTTAGTCCATTATAGAAAATGATGTTGCTACCAAAC	Chr05	35391795	2	4.6367e-029	0.924731	0.5	0.5	53.19355	20.92062	2.5652	1	1	1	1	1	1	1	1	-	1	-	0	1	1	1	1	-	0	0	0	1	1	-	1	-	1	0	0	1	1	-	1	1	1	1	1	1
8200604	TGCAGTGGTTTACTTTAGCTTCAGCAATTCACAGTGTCTGGATCTGTGGAACTGTTGGAACTTTTTGGT	TGCAGTGGTTTACTTTAGCTTCAGCAATTCACAGTGTCTGGATCTGTGGAACTGTTGGAACTTTTTGGT	Chr08	47369435	1	4.6367e-029	0.924731	0.5	0.5	5.6	3.7858	1.50986	1	1	-	1	1	1	0	-	1	1	1	0	1	1	1	1	0	1	0	0	1	-	1	0	0	1	0	0	1	1	1	0	1	0	-	1	1
8209084	TGCAGTGTTCGTGAAGAGATCTGTTGTCTTCACCAGAGATGATAGCTCCTACTCCGATGAAAACTCCAA	TGCAGTGTTCGTGAAGAGATCTGTTGTCTTCACCAGAGATGATAGCTCCTACTCCGATGAAAACTCCAA	Chr03	45238955	1	4.6367e-029	0.88172	0.5	0.5	5.69697	3.53755	1.73852	0.95	1	1	1	1	1	0	1	1	1	1	0	1	1	0	1	1	1	0	0	1	1	1	-	1	1	0	0	1	1	1	-	1	-	-	-	1
3368267	TGCAGTATTTTTCAAAGTTACTTTGCTAATATTACCCAACTTCAAACTAAAACTTACGCATGCTCGTAT	TGCAGTATTTTTCAAAGTTACTTTGCTAATATTACCCAACTTCAAACTAAAACTTACGCATGCTCGTAT		0	0	999	0.946237	0.5	0.5	36.18333	27.36573	1.6226	0.952381	0	0	0	0	0	0	0	1	0	-	1	0	0	0	1	0	0	1	1	0	-	0	1	0	1	1	1	0	0	1	1	0	0	0	0	0
13121533	TGCAGTCCGCTGCTAAAAATGTGGGATAAGTTGACATTTTCAACCCACTGACCCGCATTAGCCTGTTCC	TGCAGTCCGCTGCTAAAAATGTGGGATAAGTTGACATTTTCAACCCACTGACCCGCATTAGCCTGTTCC	Chr10	6154492	1	4.6367e-029	0.989247	0.5	0.5	7.85246	6.07018	1.28175	0.954545	1	1	1	0	0	1	1	1	1	1	0	1	1	1	1	0	1	0	0	1	1	0	0	0	1	0	0	1	1	1	1	1	0	1	1	1
3372336	TGCAGCCCTATGTCAGGTGAACATCTCATAATTATTTTTACCTTACAGATCGGAAGAGCGGTTCAGCAG	TGCAGCCCTATGTCAGGTGAACATCTCATAATTATTTTTACCTTAC	Chr05	1450982	1	6.58415e-015	0.946237	0.5	0.5	24.98305	16.60967	1.5713	1	0	1	0	0	0	0	1	0	0	0	1	0	0	1	0	0	0	1	1	0	0	0	0	0	1	1	1	0	0	0	0	0	0	0	0	0
3368133	TGCAGTTGTTGCTTCCGATTCTCTTGCTCCATTTGGTGAAAAAAAAATCCTCACATTCGTTACAGATCG	TGCAGTTGTTGCTTCCGATTCTCTTGCTCCATTTGGTGAAAAAAAAATCCTCACATTCGTTAC	Chr06	27029577	1	3.19963e-025	0.946237	0.5	0.5	39.01562	20.71721	1.9419	0.952381	0	1	1	1	1	0	1	1	0	1	0	1	1	1	1	0	1	0	1	1	1	1	1	0	1	0	0	1	1	1	1	1	0	1	1	1
3367548	TGCAGCTTCTTGTCCAATACTTTTTCCTTATGTTGTATCTATTTTACCATAACTATTGCAGAAGTAAGA	TGCAGCTTCTTGTCCAATACTTTTTCCTTATGTTGTATCTATTTTACCATAACTATTGCAGAAGTAAGA	Chr11	44803380	1	4.6367e-029	0.903226	0.5	0.5	51.375	27.73282	1.84573	1	1	1	1	0	-	1	1	0	1	-	0	1	1	0	1	1	1	0	0	1	1	1	-	1	-	0	0	1	1	1	0	1	1	1	1	1
100080147	TGCAGGCTATATTGCTCCCGAAGTTTTTTCGAGAAACTTTGGTGTTGTGTCACACAAATCAGATGTTTA	TGCAGGCTATATTGCTCCCGAAGTTTTTTCGAGAAACTTTGGTGTTGTGTCACACAAATCAGATGTTTA	Chr07	2359111	1	4.6367e-029	0.924731	0.5	0.5	22.65079	11.01825	2.1537	1	1	1	-	1	0	1	1	1	1	1	0	1	0	1	0	1	1	0	0	1	1	1	1	1	1	0	0	1	1	1	1	-	1	-	1	1
3372153	TGCAGTTTTAGTATAAATTGGTCCATCCAATCTTTCATGATGTTATGATTATGATAGCTTCTTAGTCTT	TGCAGTTTTAGTATAAATTGGTCCATCCAATCTTTCATGATGTTATGATTATGATAGCTTCTTAGTCTT		0	0	999	0.946237	0.5	0.5	9.64516	5.80071	1.59543	1	1	0	0	0	0	0	0	0	0	-	1	0	0	0	0	0	0	1	-	0	1	0	-	0	0	0	1	0	0	1	0	1	0	0	0	0
3369209	TGCAGTATTACACCAAGTAAACATTTCGTTTCCGTCTATAAAAGAATCAAATGGCTAAAACTTGAAAGA	TGCAGTATTACACCAAGTAAACATTTCGTTTCCGTCTATAAAAGAATCAAATGGCTAAAACTTGAAAGA	Chr05	35325714	1	2.15725e-027	0.946237	0.5	0.5	18.09524	9.2268	2.25498	1	0	0	0	0	0	0	0	0	0	0	1	0	0	0	0	0	-	1	-	0	-	0	0	0	0	1	1	0	0	1	0	0	0	0	0	0
8215427	TGCAGTGTCATTGCCCCAACTGTGAGAATTTCTTACAGATCGGAAGAGCGGTTCAGCAGGAATGCCGAG	TGCAGTGTCATTGCCCCAACTGTGAGAATTTCTTAC		0	0	999	0.924731	0.5	0.5	90.46032	50.54711	1.81598	1	0	-	1	0	0	0	1	0	0	1	1	1	1	0	1	0	0	1	1	1	0	1	1	0	0	1	1	0	0	-	-	0	0	0	0	0
3368161	TGCAGGTTCAATACCACCAAAACTCACAGAGAAAATTAGATACCTCCATCATCTCATTACAGATCGGAA	TGCAGGTTCAATACCACCAAAACTCACAGAGAAAATTAGATACCTCCATCATCTCATTAC		0	0	999	0.946237	0.5	0.5	59.48387	34.46866	1.63432	1	0	1	0	1	0	0	0	0	0	1	1	0	0	1	0	0	1	1	0	0	0	0	0	0	1	1	0	0	0	-	0	0	0	1	0	0
8201341	TGCAGAGAGTAAAAATATGGGCAGCAGATTGGGCCAAAGAATTACAAATAGTGACGTGAGGTGTAGAAA	TGCAGAGAGTAAAAATATGGGCAGCAGATTGGGCCAAAGAATTACAAATAGTGACGTGAGGTGTAGAAA		0	0	999	0.946237	0.5	0.5	45.44262	21.85911	1.89072	1	1	1	1	0	1	1	0	1	-	1	0	1	1	0	1	1	0	0	0	1	1	1	1	-	1	0	0	1	1	1	1	1	1	1	1	1
3367937	TGCAGATGCTTCCAATGTCATCATTTTCAATTGTTCAGACACTAATGAAGTTAGTGAACATGGTACATC	TGCAGATGCTTCCAATGTCATCATTTTCAATTGTTCAGACACTAATGAAGTTAGTGAACATGGTACATC	Chr10	36377013	1	4.6367e-029	0.924731	0.5	0.5	38.46154	20.72017	1.60729	1	-	-	1	1	1	1	1	1	1	1	0	1	1	1	1	1	-	0	0	1	1	-	1	1	1	0	0	1	1	0	1	1	0	1	1	1
16651501	TGCAGCAGTGTCTTTGCACCGTCTTGTGATAGACTCTCGCAACTAATTGCAACTAAGCTGAAAAGCAGT	TGCAGCAGTGTCTTTGCACCGTCTTGTGATAGACTCTCGCAACTAATTGCAACTAAGCTGAAAAGCAGT	Chr10	36736249	2	2.15725e-027	0.88172	0.5	0.5	43	24.21712	2.17707	1	1	-	0	1	-	0	1	-	1	-	0	1	0	1	1	0	1	0	1	1	1	1	-	-	1	1	1	0	1	1	1	1	0	1	0	1
3368153	TGCAGCCCTCTGTTGGTATGAACATATATACAGTAGTCTCAAATAAGTTCATGATTCTCATCGGAGTTG	TGCAGCCCTCTGTTGGTATGAACATATATACAGTAGTCTCAAATAAGTTCATGATTCTCATCGGAGTTG	Chr11	11434858	1	7.75884e-027	0.903226	0.5	0.5	37.48438	20.79062	1.92382	1	0	0	0	1	0	0	0	0	-	1	1	0	0	-	0	0	0	1	1	0	0	0	0	0	-	1	1	0	0	0	-	0	0	0	-	0
8201506	TGCAGGCAGCACCACCACTGTGCTCTCGGTACCCAAATAAGGATCTCCGCATTTATGTGGCTTGCTTAC	TGCAGGCAGCACCACCACTGTGCTCTCGGTACCCAAATAAGGATCTCCGCATTTATGTGGCTTGCTTAC		0	0	999	0.946237	0.5	0.5	30.46032	17.29467	1.74204	0.95	1	1	0	1	0	0	1	1	1	1	0	1	0	0	1	1	1	0	0	1	1	1	1	-	1	0	0	1	1	-	1	1	1	1	1	1
8208569	TGCAGGTTGGTGTTGTTTCAGATTATGACTTGTTAGCACTGGACTCTATATCTGGTAGATTATTATTTT	TGCAGGTTGGTGTTGTTTCAGATTATGACTTGTTAGCACTGGACTCTATATCTGGTAGATTATTATTTT	Chr02	1842098	1	2.15725e-027	0.924731	0.5	0.5	31.96875	16.04093	2.0386	0.952381	0	0	0	1	0	0	0	0	0	0	1	-	0	1	0	0	0	1	1	0	-	0	0	0	0	-	1	0	0	-	-	0	0	0	0	0
3368486	TGCAGTTCCATTACGTAATTACTCAAACTCCAATGCACTCAGTGCACAAATAACTTACCAATAACGTAA	TGCAGTTCCATTACGTAATTACTCAAACTCCAATGCACTCAGTGCACAAATAACTTACCAATAACGTAA		0	0	999	0.946237	0.5	0.5	50.66667	24.14102	2.09947	0.956522	1	1	1	1	-	1	1	-	1	1	0	1	1	1	1	1	0	0	0	1	1	1	1	-	1	0	0	1	1	1	1	1	1	-	1	1
3367481	TGCAGCTTCAAAAAATATTGCAAATTTAGCTTTGGACCGGTTCTGCATCAGGTGCTGATTGCTTATTAC	TGCAGCTTCAAAAAATATTGCAAATTTAGCTTTGGACCGGTTCTGCATCAGGTGCTGATTGCTTATTAC	Chr08	59106052	1	5.99795e-028	0.903226	0.5	0.5	36.06557	21.85186	1.74228	0.952381	0	1	0	0	0	0	0	0	0	1	1	0	0	0	0	0	0	1	1	0	1	0	0	0	-	1	1	0	0	-	0	0	0	1	-	0
100092806	TGCAGGTTTACCAAAAGAGTGGAAAACCCCAAGAGATTACAGATCGGAAGAGCGGTTCAGCAGGAATGC	TGCAGGTTTACCAAAAGAGTGGAAAACCCCAAGAGATTAC	Chr11	28049580	1	3.06204e-012	0.924731	0.5	0.5	47.37705	30.04214	1.46707	1	1	1	0	0	1	1	1	0	1	0	1	1	1	0	1	1	0	0	1	1	1	-	1	1	0	0	1	1	1	1	1	1	1	1	1	1
3367899	TGCAGCACCTCCTTCCCCCTTCTACACAACTTGATTCCTCCGATACCCACTTACTTATAGCTTCTAATG	TGCAGCACCTCCTTCCCCCTTCTACACAACTTGATTCCTCCGATACCCACTTACTTATAGCTTCTAATG	Chr04	37974377	1	4.6367e-029	0.924731	0.5	0.5	26.87302	14.76428	1.75197	0.952381	0	0	0	1	0	0	0	0	-	0	1	0	0	1	0	0	1	-	1	0	0	0	0	0	1	1	1	0	0	0	-	0	0	0	1	0
8215191	TGCAGTCCTCTGGCACAGTGAAATACACTGAATGTCCCTCACCTGTATGGGCCAACCAATAAGGATCAT	TGCAGTCCTCTGGCACAGTGAAATACACTGAATGTCCCTCACCTGTATGGGCCAACCAATAAGGATCAT	Chr10	3901327	1	4.6367e-029	0.946237	0.5	0.5	9.68254	7.27646	1.73402	1	1	-	1	0	-	0	1	1	1	1	0	1	1	0	1	1	0	0	1	1	1	0	0	0	1	0	1	1	1	1	0	1	0	0	1	1
3368395	TGCAGTATGTGTGCGCCTACAACACTACAACACACGTAAATGACAGCATCAACAACACAGCATTTATCA	TGCAGTATGTGTGCGCCTACAACACTACAACACACGTAAATGACAGCATCAACAACACAGCATTTATCA	Chr02	25508363	1	4.6367e-029	0.903226	0.5	0.5	63.07692	29.8655	2.04581	1	1	1	0	1	0	1	1	-	1	1	0	1	1	-	1	-	1	0	0	1	1	0	-	1	1	0	0	1	1	-	1	-	0	1	1	1
3366651	TGCAGTAAAACAATTTCCAGTTGATCTCTAGTGCAACCTAATATCCGGTTTGCTCCTGAAGATTACAGA	TGCAGTAAAACAATTTCCAGTTGATCTCTAGTGCAACCTAATATCCGGTTTGCTCCTGAAGATTACAGA		0	0	999	0.924731	0.5	0.5	58.25806	24.18406	2.22457	1	1	-	1	0	0	1	1	1	1	1	0	1	1	0	1	1	0	0	0	1	1	1	-	1	-	0	0	1	1	1	1	1	1	-	-	1
3367503	TGCAGTGTTTTGTGGGGACATAGAGATTCCTGTTTATTACAATGCGTTTTGTTTGAACCTTCTTACAGA	TGCAGTGTTTTGTGGGGACATAGAGATTCCTGTTTATTACAATGCGTTTTGTTTGAACCTTCTTACAGA	Chr11	728312	1	1.67949e-023	0.903226	0.5	0.5	57.76923	29.07749	2.13289	1	1	-	0	1	0	1	1	1	1	1	0	1	1	1	-	0	1	0	0	1	1	1	1	-	1	0	0	1	1	1	1	1	1	-	1	1
8216327	TGCAGGCAACCCTTGCCAAACATCATTACCGGTCTTTTTTACATTTCATCACTCTCTCACTACTTCTTT	TGCAGGCAACCCTTGCCAAACATCATTACCGGTCTTTTTTACATTTCATCACTCTCTCACTACTTCTTT	Chr02	2037435	1	4.66962e-024	0.946237	0.5	0.5	19	10.60584	1.91346	1	1	1	1	0	1	1	1	1	0	1	0	1	1	0	1	0	1	0	0	1	1	1	1	1	1	0	-	1	1	1	1	-	1	1	-	1
3383943	TGCAGATTCGTTGTGAATCCTACCATATTGTTGCCCACCGCCAATTATGTCGATTGAGTTGTCATTGGT	TGCAGATTCGTTGTGAATCCTACCATATTGTTGCCCACCGCCAATTATGTCGATTGAGTTGTCATTGGT		0	0	999	1	0.494624	0.499942	7.28814	7.47436	1.27565	1	0	0	0	1	0	0	0	0	1	0	1	0	0	1	0	0	0	1	1	0	0	0	0	0	1	0	1	0	0	1	0	0	0	0	1	0
100053111	TGCAGCTTCTCCTTGCGTTGCTCGTCATCGCCGCTCGTCATCGCTACACAGCGCCGCACCGCGTCGCAC	TGCAGCTTCTCCTTGCGTTGCTCGTCATCGCCGCTCGTCATCGCTACACAGCGCCGCACCGCGTCGCAC	Chr11	12054004	1	4.6367e-029	0.978495	0.505495	0.49994	6.15	4.24588	1.30778	1	1	1	1	0	1	1	1	1	1	1	0	1	1	0	1	0	1	0	0	1	1	1	-	1	1	0	0	1	1	1	1	1	0	1	1	1
3372790	TGCAGTAGGTGCAAGGCAAGTTTTTTTTGTGCCTGATCATTGTAGTATTATTTTTTTGAAGCTTTTCTT	TGCAGTAGGTGCAAGGCAAGTTTTTTTTGTGCCTGATCATTGTAGTATTATTTTTTTGAAGCTTTTCTT		0	0	999	0.978495	0.494505	0.49994	13.63333	12.37062	1.26728	1	1	-	1	0	1	1	0	0	1	1	0	1	1	0	1	1	1	0	0	1	1	1	1	1	1	0	0	1	1	1	-	1	1	1	1	1
8213720	TGCAGTTGTTATAGCACTGGGATGGTTGAAAAACTTACAGATCGGAAGAGCGGTTCAGCAGGAATGCCG	TGCAGTTGTTATAGCACTGGGATGGTTGAAAAACTTAC		0	0	999	0.978495	0.494505	0.49994	53.62069	33.44879	1.31782	0.956522	1	1	1	0	0	-	1	0	1	1	0	1	1	0	1	1	1	0	0	1	1	1	1	1	1	0	0	1	1	1	1	1	1	0	1	1
8178512	TGCAGGACATTTGAAAAATATGTTCAACGTCTTGGAATATAATACGAATTGGTGATGATAAAGGAGTAT	TGCAGGACATTTGAAAAATATGTTCAACGTCTTGGAATATAATACGAATTGGTGATGATAAAGGAGTAT	Chr05	39710396	1	4.6367e-029	0.956989	0.505618	0.499937	15.06557	9.3122	1.78839	1	1	0	1	0	-	1	1	1	0	-	0	1	1	0	1	1	0	0	0	1	1	1	1	1	1	0	0	1	1	1	1	1	1	1	0	1
3372116	TGCAGGTTTTCTTTGATATTTTTGTTTTTGTACATGTTTGATAAATTTTTGCATATATTAGTTCTCGAA	TGCAGGTTTTCTTTGATATTTTTGTTTTTGTACATGTTTGATAAATTTTTGCATATATTAGTTCTCGAA		0	0	999	0.956989	0.494382	0.499937	10.18644	6.76099	1.46954	0.952381	1	1	1	1	0	0	1	1	-	1	0	1	1	1	1	1	1	0	0	1	-	1	1	1	1	0	0	1	1	1	-	-	0	0	1	1
13120723	TGCAGTACTTTCTTTCATTCTTTGAGACTTGGAGGATGGCACATAAAAGGGAAGTACCGACTTGAGATT	TGCAGTACTTTCTTTCATTCTTTGAGACTTGGAGGATGGCACATAAAAGGGAAGTACCGACTTGAGATT	Chr02	7203477	2	4.6367e-029	0.956989	0.494382	0.499937	7.01639	4.33246	1.65923	1	1	-	1	0	1	1	1	1	1	-	0	1	1	0	1	0	1	0	0	1	1	1	1	1	0	0	0	1	1	1	1	-	1	0	1	1
3372654	TGCAGCCAATAACAATAAATTGACTACTCATTTCCTCCCCATAACGAATATGAAAATACTCCAGTGTAT	TGCAGCCAATAACAATAAATTGACTACTCATTTCCTCCCCATAACGAATATGAAAATACTCCAGTGTAT		0	0	999	0.956989	0.494382	0.499937	9.77966	7.2277	1.32464	0.954545	0	1	0	0	0	1	0	0	0	0	1	0	0	0	1	1	0	1	1	0	-	0	1	0	0	1	1	0	0	-	0	0	0	0	0	0
100058415	TGCAGTCCTAGACACCCCTGCAAGACCTTCAGCCACTATTAGAAACAAGAAAGGAGATAAAGGGTCGCC	TGCAGTCCTAGACACCCCTGCAAGACCTTCAGCCACTATTAGAAACAAGAAAGGAGATAAAGGGTCGCC	Chr04	41082029	1	2.15725e-027	0.956989	0.505618	0.499937	12.90476	10.0786	1.34459	0.95	0	0	0	0	1	0	0	0	0	0	1	0	0	0	0	0	0	1	1	0	0	0	0	-	0	1	1	0	0	1	1	0	0	0	0	0
3370301	TGCAGAGTAATGACCAAAAATAAAAAACTATACTATAGCTGCACAGTTTATGCATTGTAACTTTTTTTT	TGCAGAGTAATGACCAAAAATAAAAAACTATACTATAGCTGCACAGTTTATGCATTGTAACTTTTTTTT		0	0	999	0.956989	0.494382	0.499937	14.88136	10.12311	1.5943	0.95	1	1	1	0	1	1	1	1	0	1	0	1	1	0	1	-	1	0	0	1	1	1	1	1	1	0	0	1	1	1	1	1	1	1	0	1
8212600	TGCAGTAACGGTAGAGTGGTTTGCCCGGTGAAGGAATGGCCTGATCGTGATGATGGGCATGGTTCAAGA	TGCAGTAACGGTAGAGTGGTTTGCCCGGTGAAGGAATGGCCTGATCGTGATGATGGGCATGGTTCAAGA	Chr01	46069595	1	4.6367e-029	0.956989	0.505618	0.499937	6.5625	4.94619	1.3063	1	-	1	1	1	1	0	1	1	1	1	0	1	1	-	1	1	1	0	0	1	1	0	1	-	1	0	0	1	1	1	1	1	1	-	1	1
13122292	TGCAGGTTTATGCTTCAACTTTGCCACATTTGTGTTAGAATCGTATCGGTTTTTGGAGACATCATGACA	TGCAGGTTTATGCTTCAACTTTGCCACATTTGTGTTAGAATCGTATCGGTTTTTGGAGACATCATGACA	Chr02	45708466	2	2.15725e-027	0.956989	0.494382	0.499937	7.54839	6.21309	1.49548	1	0	1	1	1	0	0	1	1	-	1	0	1	1	-	1	0	1	0	0	1	1	1	1	1	1	0	0	1	1	1	0	1	1	1	1	1
3370731	TGCAGAACACTATCATCGATGAAAAAGCACCATACAAAAAAAACGAAAGATCATTTGAAAGAAACCCAA	TGCAGAACACTATCATCGATGAAAAAGCACCATACAAAAAAAACGAAAGATCATTTGAAAGAAACCCAA		0	0	999	0.956989	0.505618	0.499937	22.68333	17.04454	1.5815	0.952381	0	0	0	0	0	0	0	1	0	0	1	0	0	0	0	0	0	1	1	0	0	0	0	0	1	1	1	0	0	-	-	0	0	0	0	0
3366208	TGCAGCTATTGTTGAACCATGCCAGAGTCCATGCGTGGGGTTTATGCCACAAAAGCCAAAACCATTTGT	TGCAGCTATTGTTGAACCATGCCAGAGTCCATGCGTGGGGTTTATGCCACAAAAGCCAAAACCATTTGT	Chr04	38349884	1	4.6367e-029	0.956989	0.505618	0.499937	48.50794	23.94496	2.17676	1	0	0	0	1	0	0	0	0	0	0	1	0	0	-	0	0	1	1	1	0	0	0	0	0	-	1	1	0	0	0	0	0	0	0	0	0
100092234	TGCAGAAAACAACCGATTGTTTTGAGTCTGACAGCACTGTGTAGAAATTGATTTACAGATCGGAAGAGC	TGCAGAAAACAACCGATTGTTTTGAGTCTGACAGCACTGTGTAGAAATTGATTTAC	Chr10	34035705	9	2.04392e-021	0.956989	0.505618	0.499937	20.37705	14.80714	1.35539	0.954545	1	-	1	1	0	1	1	1	1	1	0	1	1	1	1	0	-	0	0	1	1	1	0	0	1	0	0	1	1	0	1	-	0	1	1	1
16650189	TGCAGACTAAGGCTTCAACACTACCGTTACCGAATCCTGAAATCCTTACAGATCGGAAGAGCGGTTCAG	TGCAGACTAAGGCTTCAACACTACCGTTACCGAATCCTGAAATCCTTAC		0	0	999	0.956989	0.494382	0.499937	71.30508	42.15961	1.51409	0.952381	1	1	1	0	0	1	1	1	1	1	0	1	1	0	1	0	1	0	0	1	1	1	1	1	-	0	0	1	1	1	1	1	1	1	-	-
8198650	TGCAGCTTCTTGACATCAAGAAGCATCACCAGCGTGCACTCTCCACTGGAAGTCCAATTCCTTCCCCCA	TGCAGCTTCTTGACATCAAGAAGCATCACCAGCGTGCACTCTCCACTGGAAGTCCAATTCCTTCCCCCA	Chr11	1054767	2	4.6367e-029	0.956989	0.494382	0.499937	49.51724	30.25138	1.56881	1	0	0	1	0	1	0	0	0	0	0	1	0	0	0	0	0	0	1	1	0	0	0	1	0	0	1	1	0	0	-	0	0	0	0	0	0
8214093	TGCAGCAAGGACGTTTGTTCTTGGTGGGCTTTCTGAGAAGTATTATGGAATGTCCAACTTCTGGGTGTC	TGCAGCAAGGACGTTTGTTCTTGGTGGGCTTTCTGAGAAGTATTATGGAATGTCCAACTTCTGGGTGTC	Chr05	39203508	1	1.00367e-025	0.956989	0.505618	0.499937	50.88889	24.78998	1.97119	1	0	0	0	0	1	0	0	0	0	0	1	1	1	0	0	0	0	1	1	0	1	1	1	0	0	-	1	0	1	0	1	1	1	0	0	1
8216172	TGCAGTCAAAAGTACTGTTTCTAAATTTATATATCATTCTTGGATGAATGCGTCTCATTGCTTGTTTTA	TGCAGTCAAAAGTACTGTTTCTAAATTTATATATCATTCTTGGATGAATGCGTCTCATTGCTTGTTTTA	Chr02	3347806	2	2.15725e-027	0.956989	0.494382	0.499937	15.16393	10.92775	1.65758	0.952381	1	1	0	1	0	1	0	1	1	1	0	1	1	1	1	0	1	0	0	1	1	1	1	-	1	0	0	1	1	1	1	1	1	1	1	1
3373308	TGCAGCCACGGTTTGCTTGCCTCAGAAATATAACATTGTTGCTTCATTTACATTACAGATCGGAAGAGC	TGCAGCCACGGTTTGCTTGCCTCAGAAATATAACATTGTTGCTTCATTTACATTAC	Chr01	38030219	1	2.04392e-021	0.956989	0.494382	0.499937	25.19355	12.326	1.99602	1	1	1	1	-	0	0	1	1	1	1	0	1	1	0	1	0	1	0	0	1	0	1	1	-	-	1	0	1	1	0	1	1	0	1	1	1
8216181	TGCAGTTTCTTTGAAGGCTTTTCCAAAATCACCCATCTGAAGCCGTACATCAGATGGCTGAATTTCGTA	TGCAGTTTCTTTGAAGGCTTTTCCAAAATCACCCATCTGAAGCCGTACATCAGATGGCTGAATTTCGTA	Chr10	2863012	6	1.00367e-025	0.956989	0.494382	0.499937	25.33898	20.9799	1.48601	0.952381	0	-	0	1	0	0	0	0	0	1	1	0	0	1	0	0	1	-	0	0	0	0	0	0	1	1	0	0	0	1	0	0	0	1	0	0
100000542	TGCAGAAGTTTGAGATAGAACTACGTGTAGAAACACTCCTTTATCTGTCCAATAATGTTATCCACTAAC	TGCAGAAGTTTGAGATAGAACTACGTGTAGAAACACTCCTTTATCTGTCCAATAATGTTATCCACTAAC	Chr11	13550516	1	4.6367e-029	0.935484	0.505747	0.499934	21.65625	14.1832	1.42612	0.956522	1	1	-	1	0	0	1	0	-	-	0	1	1	1	1	0	1	0	0	1	1	-	1	1	1	0	0	1	1	1	1	1	1	1	0	1
3382978	TGCAGATATTTGAAGTCTAAATTGATGTCCTTTGTTATAGTTGTCTTTTTTTTGTGAACATATATACTA	TGCAGATATTTGAAGTCTAAATTGATGTCCTTTGTTATAGTTGTCTTTTTTTTGTGAACATATATACTA	Chr03	43827099	1	4.6367e-029	0.935484	0.505747	0.499934	5.22581	3.82023	1.38923	0.952381	1	1	0	1	1	0	1	1	-	1	0	0	1	-	1	0	1	0	0	1	1	-	1	-	1	0	0	1	1	1	1	1	-	1	1	1
3374962	TGCAGCAATGCATATATAAGATAAGAGAGTGTTACCTTGAATATTTTTCAGAACCTCTTCCTCTGGAAC	TGCAGCAATGCATATATAAGATAAGAGAGTGTTACCTTGAATATTTTTCAGAACCTCTTCCTCTGGAAC	Chr02	3347329	2	4.6367e-029	0.935484	0.505747	0.499934	13.42188	7.7112	1.85102	1	1	1	0	1	1	1	0	1	1	1	0	-	1	1	1	0	1	0	0	1	1	1	-	1	1	0	0	1	1	1	1	1	1	1	1	1
3371440	TGCAGCACCAATTATACCACCCCGCTTCAATTTAGCCCACTTGCTTTCTTTTGGTTGAGTTTCTTCTTT	TGCAGCACCAATTATACCACCCCGCTTCAATTTAGCCCACTTGCTTTCTTTTGGTTGAGTTTCTTCTTT	Chr03	48750519	1	4.6367e-029	0.935484	0.494253	0.499934	21.60317	10.0531	2.06338	1	1	1	1	0	1	0	1	1	1	-	0	1	1	-	1	1	1	0	0	1	1	1	0	1	1	0	0	1	1	0	1	1	-	1	-	1
3371574	TGCAGTATATAATTTTGTTTCAATAAAGTTCTCTAGGCAGTGACATTAGGATTTATTAGTGTTAGTTAT	TGCAGTATATAATTTTGTTTCAATAAAGTTCTCTAGGCAGTGACATTAGGATTTATTAGTGTTAGTTAT	Chr07	50537450	1	4.6367e-029	0.935484	0.505747	0.499934	14.90323	10.05101	1.59511	0.952381	1	1	-	1	1	0	1	-	1	1	0	1	1	1	-	1	1	0	0	1	0	1	0	0	0	0	0	1	1	1	1	1	1	1	1	1
3372387	TGCAGTGAGTGCAAGAGTGAACAAGGAAATGAGGGAAATTAGCAGCAATTTTGCAAACCCGGGCCTTTA	TGCAGTGAGTGCAAGAGTGAACAAGGAAATGAGGGAAATTAGCAGCAATTTTGCAAACCCGGGCCTTTA	Chr10	39493693	1	4.6367e-029	0.935484	0.505747	0.499934	17.8871	8.11829	2.41155	0.95	1	1	0	1	1	1	1	1	1	1	0	1	1	-	1	0	1	0	0	1	1	-	-	1	1	0	0	1	1	1	1	1	1	1	0	1
3369366	TGCAGTGGTTAGAGAAGAGAGGGGCCCTTATACTGATCCACAGCATCCTTACTTTTATGAAGAAGAGGA	TGCAGTGGTTAGAGAAGAGAGGGGCCCTTATACTGATCCACAGCATCCTTACTTTTATGAAGAAGAGGA	Chr05	35186139	1	4.6367e-029	0.935484	0.494253	0.499934	40.03175	15.9662	2.66125	1	1	1	-	1	1	0	1	1	-	1	0	1	1	1	1	-	0	0	0	1	1	1	-	1	1	0	0	1	1	1	1	1	1	1	-	1
3371607	TGCAGTTCATTATATATTGATCACAAAGTAGCATCAACAACTCTTCTTCATTCTACATGTGTATTGCAT	TGCAGTTCATTATATATTGATCACAAAGTAGCATCAACAACTCTTCTTCATTCTACATGTGTATTGCAT	Chr02	41916949	1	4.6367e-029	0.935484	0.505747	0.499934	12.29231	7.89298	1.79502	1	1	-	1	1	1	0	1	1	1	1	0	1	1	1	-	0	1	0	0	1	-	1	0	1	1	0	0	1	1	0	1	1	1	1	-	1
3372458	TGCAGTTGTTATTTTATACTTTTGACTCGGATTTATGCAATTATAATTTTTTTACTGATATTTGACATT	TGCAGTTGTTATTTTATACTTTTGACTCGGATTTATGCAATTATAATTTTTTTACTGATATTTGACATT	Chr11	43369136	1	2.15725e-027	0.935484	0.494253	0.499934	7.03279	4.27331	1.60085	1	1	1	1	0	1	1	-	0	1	1	0	1	1	0	1	0	1	0	0	1	1	1	-	1	-	0	0	1	1	1	1	1	-	-	1	1
3376011	TGCAGTCTCCGTATTTTTTAGCATAGGGCTATTTTTTATTTTTTTTACAGATCGGAAGAGCGGTTCAGC	TGCAGTCTCCGTATTTTTTAGCATAGGGCTATTTTTTATTTTTTTTAC	Chr05	35407656	1	1.54382e-016	0.935484	0.494253	0.499934	25.39344	17.44714	1.81465	1	1	1	1	1	-	1	1	1	1	1	0	1	-	1	1	-	0	0	0	1	-	1	1	-	1	0	0	1	1	1	-	1	1	1	1	1
8176687	TGCAGTAGGTGACCTTCAATGTCATGTATGCATATCTGATAGGTGGTGGATTGTTTGAGAATAGGAAGT	TGCAGTAGGTGACCTTCAATGTCATGTATGCATATCTGATAGGTGGTGGATTGTTTGAGAATAGGAAGT	Chr04	38349438	1	4.6367e-029	0.935484	0.505747	0.499934	11.39062	7.09008	1.51832	0.954545	0	0	0	1	0	0	0	0	0	0	1	0	0	0	0	0	1	1	1	0	0	0	0	0	1	-	1	0	0	1	0	0	0	0	1	0
3374567	TGCAGAAAATGATAAGTCTATAAAAGATGGCATCATCTACATAGAATGGTCCTTCCTCTCTTCCTGAAA	TGCAGAAAATGATAAGTCTATAAAAGATGGCATCATCTACATAGAATGGTCCTTCCTCTCTTCCTGAAA	Chr06	31175610	1	2.15725e-027	0.935484	0.494253	0.499934	10.23077	6.57915	1.86444	1	1	1	0	1	1	1	0	-	1	1	0	1	0	1	0	0	1	0	0	1	1	0	-	0	1	0	0	1	1	1	0	-	0	-	1	1
3371823	TGCAGCTCTCTCTGATAGAGTGTTTGAACCAGCTAATAATACTTTCAATAATCTCTAAACATCTCAACA	TGCAGCTCTCTCTGATAGAGTGTTTGAACCAGCTAATAATACTTTCAATAATCTCTAAACATCTCAACA	Chr10	3262660	1	4.6367e-029	0.935484	0.494253	0.499934	16.90476	9.27484	1.84968	0.952381	1	1	1	-	0	1	1	1	-	1	0	1	1	1	1	0	1	0	0	1	1	0	0	0	1	0	0	1	1	1	0	1	0	1	1	1
3368065	TGCAGCTTCACGTCTCACCATTCCCAAGGTCATTCTCTTTCGCTTTTCTCTTTAGATCCGTTGTTTATT	TGCAGCTTCACGTCTCACCATTCCCAAGGTCATTCTCTTTCGCTTTTCTCTTTAGATCCGTTGTTTATT		0	0	999	0.935484	0.494253	0.499934	46.80328	26.45678	1.80273	0.95	1	0	1	1	-	1	1	1	0	1	0	0	0	-	0	1	1	0	0	1	-	0	1	1	1	0	0	1	0	1	0	0	0	1	1	0
8178358	TGCAGAACAGAGGCATAGAGAAAAAGATCAAAGATCACGGAGAGGGAAGAAAGAGAAGGAAGTGCACTT	TGCAGAACAGAGGCATAGAGAAAAAGATCAAAGATCACGGAGAGGGAAGAAAGAGAAGGAAGTGCACTT	Chr02	23647751	1	3.60984e-025	0.935484	0.505747	0.499934	25.09375	14.96738	1.70712	0.952381	1	-	1	1	0	0	1	1	-	1	0	1	1	1	1	0	1	0	0	1	1	1	0	0	1	0	0	1	1	1	1	1	-	0	0	1
3370013	TGCAGACTTCACTATGTCTATGAACTTTTACAACTACTGTAATAATTTGAGATTGTGTAGACTGAAATA	TGCAGACTTCACTATGTCTATGAACTTTTACAACTACTGTAATAATTTGAGATTGTGTAGACTGAAATA	Chr04	8404782	1	4.6367e-029	0.935484	0.505747	0.499934	18.53226	13.30985	1.6495	1	1	1	1	0	1	1	1	1	1	1	0	1	1	0	1	1	0	0	0	1	-	1	-	1	-	0	0	1	1	1	1	1	1	1	-	1
3371427	TGCAGCAAACAAAATGAGAGATGATAAAGAATTGGACTTGATTCTAGAAGATTTATCTCTGAATGTCAA	TGCAGCAAACAAAATGAGAGATGATAAAGAATTGGACTTGATTCTAGAAGATTTATCTCTGAATGTCAA	Chr10	39180742	1	4.6367e-029	0.935484	0.494253	0.499934	26.95161	14.77184	2.06143	1	1	-	0	1	0	0	1	-	1	1	0	1	-	1	1	0	1	0	0	1	1	1	1	1	1	0	0	1	1	1	-	1	1	-	1	1
8176526	TGCAGGGGCAAGATTTAGTTCGTTGGAGCTTATTGGGCAGGGATCATTCGGCGACGTGTATAAAGGGTA	TGCAGGGGCAAGATTTAGTTCGTTGGAGCTTATTGGGCAGGGATCATTCGGCGACGTGTATAAAGGGTA	Chr11	43233163	1	4.6367e-029	0.935484	0.505747	0.499934	54.09375	23.6463	2.19842	1	1	-	1	0	1	0	1	1	1	-	0	1	1	0	1	-	1	0	0	1	1	1	1	1	-	0	0	1	1	1	1	1	1	1	1	1
3374950	TGCAGTTCCCTCTGAGAAAGACCACAAGAATGGACCAGACAAGTGCTTGCTACTGACACCTTGTTTACC	TGCAGTTCCCTCTGAGAAAGACCACAAGAATGGACCAGACAAGTGCTTGCTACTGACACCTTGTTTACC	Chr06	29495153	2	4.6367e-029	0.935484	0.505747	0.499934	7.55556	4.68966	1.55827	0.95	1	1	-	1	1	0	1	1	1	1	0	1	1	1	-	1	1	0	0	1	1	1	0	0	1	0	0	1	1	1	1	1	1	0	1	1
13120831	TGCAGTTTCAGCCACAATGTCAACACTGTTGGAATTACTGATAGCAATTGCAGCCACATTGGCTGCATT	TGCAGTTTCAGCCACAATGTCAACACTGTTGGAATTACTGATAGCAATTGCAGCCACATTGGCTGCATT	Chr05	35183925	1	2.15725e-027	0.935484	0.494253	0.499934	11.18333	6.46914	1.67528	0.952381	1	1	1	1	1	1	1	1	0	1	0	1	1	1	1	0	0	0	0	1	-	-	1	-	1	0	0	1	1	1	1	1	1	1	1	1
3371622	TGCAGCAAAATAATACGGAAGCACTAACTAACAGCAAGTTTTTTACAGATCGGAAGAGCGGTTCAGCAG	TGCAGCAAAATAATACGGAAGCACTAACTAACAGCAAGTTTTTTAC	Chr04	8579664	2	2.36808e-014	0.935484	0.505747	0.499934	104.66154	51.3034	2.09188	1	0	0	0	1	0	0	0	0	0	0	1	0	0	1	0	0	1	1	1	0	0	0	0	0	1	-	1	0	0	1	0	0	0	0	-	0
3365859	TGCAGTAAGATAAGGAAGTAATGAAAACTCATTATGGTTCTCCAAAATTGAAGCATTACAGATCGGAAG	TGCAGTAAGATAAGGAAGTAATGAAAACTCATTATGGTTCTCCAAAATTGAAGCATTAC	Chr03	49880420	1	4.80498e-023	0.935484	0.505747	0.499934	73.85938	28.68082	2.50555	1	0	0	1	1	0	0	0	0	0	0	1	0	0	1	0	0	1	1	1	0	-	0	0	0	0	1	1	0	0	0	0	0	0	0	1	0
8201781	TGCAGAAAGCTTTTTTTTTAGCCATGATATTGGGTATTTACCTCTCTCAGTATAGTTTATTTCGTTTCC	TGCAGAAAGCTTTTTTTTTAGCCATGATATTGGGTATTTACCTCTCTCAGTATAGTTTATTTCGTTTCC	Chr05	705149	1	1.00367e-025	0.935484	0.494253	0.499934	26.83051	14.836	1.73807	0.952381	0	1	1	0	0	0	0	0	0	1	1	0	0	0	0	0	0	1	1	0	-	0	0	0	1	0	1	0	0	-	0	0	0	1	-	0
13120664	TGCAGAGTAAAAAGGTTTTTTGTTCCCAGAGGTATTTTGAAATGGGTTCCTAAAGTTTTTACAGATCGG	TGCAGAGTAAAAAGGTTTTTTGTTCCCAGAGGTATTTTGAAATGGGTTCCTAAAGTTTTTAC	Chr08	41440334	1	5.25387e-018	0.935484	0.494253	0.499934	49.40984	28.1264	1.58111	1	1	1	1	0	1	1	0	1	1	1	0	1	1	0	1	1	0	0	0	1	1	1	-	1	0	0	0	1	1	1	1	1	1	1	-	1
3371045	TGCAGGCTTGTTATTGATACAAATACTCATGCAATTGTTGTTTTCTTATCCTTTATTTGAAGCATGCTT	TGCAGGCTTGTTATTGATACAAATACTCATGCAATTGTTGTTTTCTTATCCTTTATTTGAAGCATGCTT		0	0	999	0.935484	0.494253	0.499934	17.73333	9.99144	1.6989	0.95	1	1	-	1	0	0	1	-	1	1	0	1	1	0	1	0	1	0	0	1	1	1	0	1	0	0	0	1	1	1	1	1	0	0	0	1
3370045	TGCAGGTGCATACTTGACATGACGACATATCTTGGACCAGATGTGGCCCTACAATTGGATGCACATGAA	TGCAGGTGCATACTTGACATGACGACATATCTTGGACCAGATGTGGCCCTACAATTGGATGCACATGAA	Chr05	35348631	1	4.6367e-029	0.935484	0.494253	0.499934	26.91935	11.82438	2.39708	1	1	1	1	-	1	-	1	1	1	-	0	1	1	1	1	0	0	0	0	1	1	1	1	1	1	0	0	1	1	1	1	1	1	1	1	1
3375534	TGCAGACTTGATTTATCGCAAGAATCTTTATCTACTTGTGTGTGTGTGGTTTATATTTCATTGATCAAT	TGCAGACTTGATTTATCGCAAGAATCTTTATCTACTTGTGTGTGTGTGGTTTATATTTCATTGATCAAT	Chr05	1775806	1	4.6367e-029	0.935484	0.494253	0.499934	45.2381	24.86517	1.57736	1	0	-	0	1	0	0	1	0	0	0	1	0	0	1	0	0	0	1	1	0	0	0	0	0	-	1	1	0	0	-	0	0	0	0	0	0
100082662	TGCAGATCCTAAATTGATGGTAATGTTCAATGAGGAAAACAATTGATGCCCATGTCCAATAACGACAAC	TGCAGATCCTAAATTGATGGTAATGTTCAATGAGGAAAACAATTGATGCCCATGTCCAATAACGACAAC	Chr10	8719685	1	4.6367e-029	0.935484	0.505747	0.499934	32	22.90538	1.35647	1	1	-	1	1	1	1	0	1	-	-	0	1	1	1	0	1	1	0	0	1	1	0	0	0	-	0	0	1	1	1	0	1	-	1	1	1
8669586	TGCAGCTGACCTTAATGAACGAAATTGAGGCTAGGAATATAGTGTTTGCTGTTTTTTACAGATCGGAAG	TGCAGCTGACCTTAATGAACGAAATTGAGGCTAGGAATATAGTGTTTGCTGTTTTTTAC	Chr05	3342856	1	4.80498e-023	0.935484	0.494253	0.499934	43.15873	21.57615	1.82655	0.954545	1	1	1	1	0	0	1	1	1	1	0	1	1	0	0	0	1	0	0	1	1	1	0	1	-	0	0	1	1	-	1	1	1	-	-	1
3372102	TGCAGATGAGAAATCAGAACAGTTTTTGGATTACAAAACCTGAAGGCGTTTACAGATCGGAAGAGCGGT	TGCAGATGAGAAATCAGAACAGTTTTTGGATTACAAAACCTGAAGGCGTTTAC		0	0	999	0.935484	0.494253	0.499934	48	30.12533	1.48746	0.952381	0	1	1	0	0	0	-	0	0	-	0	0	0	0	0	0	0	1	1	0	0	0	0	0	1	-	1	0	0	1	0	0	0	1	-	0
3369836	TGCAGAAACACAGAAAGAAACTGAAATAAGTACAAGCTCAATTTTCAATTAGATGAAGACAAGGAAGTA	TGCAGAAACACAGAAAGAAACTGAAATAAGTACAAGCTCAATTTTCAATTAGATGAAGACAAGGAAGTA	Chr11	11008687	1	1.00367e-025	0.935484	0.494253	0.499934	34.01587	18.45758	1.76417	1	0	0	0	-	0	0	0	0	1	-	1	0	0	1	0	0	0	1	1	0	0	0	0	0	1	1	1	0	0	1	0	0	0	0	1	0
3366223	TGCAGTAGTTAGTATTTCCAATTTAGTTTTGAATTTGGCATGATGCATGTTAGAAAGTGGACTTTACAG	TGCAGTAGTTAGTATTTCCAATTTAGTTTTGAATTTGGCATGATGCATGTTAGAAAGTGGACTTTACAG	Chr10	2520330	1	1.00367e-025	0.935484	0.505747	0.499934	58.85	38.52091	1.65122	0.952381	0	0	0	0	1	0	0	0	1	-	1	0	0	0	0	0	0	1	-	0	0	1	1	1	0	1	1	0	0	0	1	0	1	0	0	0
3367705	TGCAGTAAAATCTTTTGCTTTCTTTTTTCATTTTCGAAGCCGTTGTATTCTTGGAGGCCTAAAGAATAG	TGCAGTAAAATCTTTTGCTTTCTTTTTTCATTTTCGAAGCCGTTGTATTCTTGGAGGCCTAAAGAATAG	Chr10	4128298	1	7.81392e-022	0.935484	0.494253	0.499934	71.79365	50.56731	1.68841	1	0	-	0	1	0	0	0	0	0	-	1	0	0	1	0	0	1	1	1	0	0	0	0	0	-	1	1	0	0	-	0	0	0	1	0	0
3365455	TGCAGAGAAGCATGCCGGGAGATGTCTGATACCATGTGGGTTCTTCAAGTTTTTTACAGATCGGAAGAG	TGCAGAGAAGCATGCCGGGAGATGTCTGATACCATGTGGGTTCTTCAAGTTTTTTAC		0	0	999	0.935484	0.494253	0.499934	102.83607	48.45927	2.24465	0.952381	0	0	0	0	0	0	0	-	0	0	1	0	0	0	0	0	0	1	1	0	0	0	0	0	-	1	1	0	0	1	-	0	0	1	-	0
8206266	TGCAGACGAGACCGATAGACTGAGGCGGAGAAGGGCGCAAGGAAATTCCTCTTCCACTTCCGACGCAAA	TGCAGACGAGACCGATAGACTGAGGCGGAGAAGGGCGCAAGGAAATTCCTCTTCCACTTCCGACGCAAA	Chr02	1975987	1	1.00367e-025	0.935484	0.505747	0.499934	42.19048	21.78237	1.94319	1	1	1	1	0	0	1	1	1	0	-	0	1	1	0	1	1	1	0	0	1	1	1	1	1	1	0	0	1	1	1	1	1	1	1	-	1
8215575	TGCAGGGTGCAATCGAAGTGTCTCGTAAACAATGCATTGAATATAAGGGAGTTTTGACATGTCAGATTC	TGCAGGGTGCAATCGAAGTGTCTCGTAAACAATGCATTGAATATAAGGGAGTTTTGACATGTCAGATTC	Chr10	2042491	2	2.15725e-027	0.935484	0.505747	0.499934	15.92188	8.82699	1.67401	1	1	1	1	1	1	1	1	1	1	-	0	1	1	1	1	1	1	0	-	1	1	0	1	0	1	0	1	1	1	-	0	1	0	1	-	1
8201607	TGCAGTGCTCAGCACAATAGCTGGCGGGTAGTATTCGGACTCGGGGTATATGATCTTATCAGAAATCGA	TGCAGTGCTCAGCACAATAGCTGGCGGGTAGTATTCGGACTCGGGGTATATGATCTTATCAGAAATCGA		0	0	999	0.935484	0.494253	0.499934	96.8871	66.39741	1.46273	1	1	-	1	0	1	1	1	1	0	1	-	0	0	0	0	1	0	0	0	1	0	0	1	1	1	0	0	1	0	1	0	0	-	1	0	0
8201258	TGCAGAAAAAAAATATTGGGGTGCAAAAGAAATTCCCAAATATATGTCTATAGGTCGTGGTCCAACGAG	TGCAGAAAAAAAATATTGGGGTGCAAAAGAAATTCCCAAATATATGTCTATAGGTCGTGGTCCAACGAG	Chr02	45582655	1	4.6367e-029	0.913978	0.494118	0.499931	10.76923	6.41817	1.75423	0.95	1	1	1	1	0	0	1	1	1	1	0	1	1	1	-	0	1	0	0	1	-	1	-	1	1	0	0	1	1	1	1	-	1	1	-	1
3371951	TGCAGCCTAAAAGTATATCCCTGACAATAAAATAAAATAATAAATAAGAACTGACAATAAGCCAAAATA	TGCAGCCTAAAAGTATATCCCTGACAATAAAATAAAATAATAAATAAGAACTGACAATAAGCCAAAATA		0	0	999	0.913978	0.505882	0.499931	5.62121	3.95338	1.71967	1	1	1	1	1	0	1	1	0	-	1	0	1	1	1	1	0	1	0	0	1	1	1	1	-	1	0	0	1	1	0	0	1	1	1	1	1
3370768	TGCAGCTCAACTATGATCGTGCTCATGATCTAGAATGAATGAAACGATAAAATATGAGCTAGAAAATCA	TGCAGCTCAACTATGATCGTGCTCATGATCTAGAATGAATGAAACGATAAAATATGAGCTAGAAAATCA	Chr06	28294707	2	4.6367e-029	0.913978	0.505882	0.499931	14.5625	10.32726	1.46706	0.952381	1	-	1	1	1	0	1	-	1	1	0	1	1	1	1	0	1	0	0	1	1	1	-	1	1	0	0	1	1	-	1	1	1	-	-	1
3367898	TGCAGGAAAAAAGAGACTCTCTTTTTTTCAAATCTTACTACGAAATTATCCTATTTTGTTACAGATCGG	TGCAGGAAAAAAGAGACTCTCTTTTTTTCAAATCTTACTACGAAATTATCCTATTTTGTTAC	Chr03	47358329	1	1.12129e-024	0.913978	0.494118	0.499931	28.89062	15.35631	1.88159	1	1	-	1	1	1	0	1	1	-	1	0	1	1	0	1	0	1	0	0	1	1	1	0	1	1	0	0	1	1	1	1	1	-	-	1	1
3374665	TGCAGTCTTACATCATCTTTGGCTGCCTCTTCTGCTTCAGCACTCTCATCAACAGAGTCTTGACAAAAC	TGCAGTCTTACATCATCTTTGGCTGCCTCTTCTGCTTCAGCACTCTCATCAACAGAGTCTTGACAAAAC	Chr10	41422145	1	4.6367e-029	0.913978	0.505882	0.499931	6.58462	4.1875	1.67472	0.952381	1	1	0	1	0	1	1	1	-	1	0	1	0	1	1	1	-	0	0	-	-	1	1	1	1	0	0	1	1	-	-	1	1	1	1	1
3368416	TGCAGTGAAAAACCACTGGAAAAAACCAAAAGCAAAGCTGCCACAAAAACTTTTGAAGAGCAAAGCAAC	TGCAGTGAAAAACCACTGGAAAAAACCAAAAGCAAAGCTGCCACAAAAACTTTTGAAGAGCAAAGCAAC		0	0	999	0.913978	0.505882	0.499931	20.38462	13.31823	1.64089	0.95	0	1	0	1	0	0	1	0	0	0	1	1	1	1	0	0	0	-	1	0	0	-	-	-	1	1	1	0	0	0	0	0	1	-	0	0
8177006	TGCAGTTTGCATGCAGATCAATTTAGGCAGGGTGCTTGCTGGTGCAGGGGGTTTAGTTTATGCAGCAAA	TGCAGTTTGCATGCAGATCAATTTAGGCAGGGTGCTTGCTGGTGCAGGGGGTTTAGTTTATGCAGCAAA		0	0	999	0.913978	0.494118	0.499931	22.04762	17.3502	1.50245	1	0	-	0	1	0	0	0	0	0	1	1	0	0	1	0	0	1	1	0	0	0	0	0	0	-	1	0	0	0	-	-	0	0	1	0	0
8204329	TGCAGGTCAAGATTGTTAGGGCAATACTGAATTCATTTTTTCTTTTACAGATCGGAAGAGCGGTTCAGC	TGCAGGTCAAGATTGTTAGGGCAATACTGAATTCATTTTTTCTTTTAC	Chr10	38204030	1	1.99706e-015	0.913978	0.494118	0.499931	46.87097	25.9357	1.82998	0.954545	0	0	-	0	0	0	0	0	0	0	1	0	0	0	0	0	0	1	1	0	-	0	0	0	1	1	1	0	0	-	0	0	0	0	1	0
3366751	TGCAGCGAACTACAAAGAAGGTACTCATTACTAGTGATTCTTCTCGTTAGTGGTAAATAACCAAAGGCC	TGCAGCGAACTACAAAGAAGGTACTCATTACTAGTGATTCTTCTCGTTAGTGGTAAATAACCAAAGGCC	Chr07	40193434	1	1.66765e-028	0.913978	0.505882	0.499931	58.72308	28.4505	2.00211	1	0	-	1	1	1	0	1	1	0	1	0	1	1	-	0	1	1	0	0	1	1	1	-	1	1	0	0	1	1	1	1	1	0	1	1	1
8198426	TGCAGCTCTTCAAGATCAGAGGTATTTTTCTGGCCCTGGACTTCTTCCCTATCAATAGTATAATTGAAA	TGCAGCTCTTCAAGATCAGAGGTATTTTTCTGGCCCTGGACTTCTTCCCTATCAATAGTATAATTGAAA	Chr09	28454959	1	4.6367e-029	0.913978	0.505882	0.499931	30.95385	22.15917	1.65412	1	0	0	0	1	1	0	0	0	0	-	1	0	0	-	0	0	0	1	1	0	0	0	0	0	0	1	1	0	0	1	0	0	0	-	-	0
3371738	TGCAGGGGCTAGAGCAGGTTCTTGGTAAAATTTGTCTTTACTTATAAGAAGTGTCATCTATTATTTGTT	TGCAGGGGCTAGAGCAGGTTCTTGGTAAAATTTGTCTTTACTTATAAGAAGTGTCATCTATTATTTGTT	Chr07	47556660	1	2.15725e-027	0.913978	0.505882	0.499931	18.53125	9.88681	1.80668	0.954545	-	1	1	1	0	0	1	0	1	-	0	1	1	1	-	1	1	0	0	1	1	-	0	1	1	0	0	1	1	1	1	1	-	-	1	1
8178328	TGCAGGTTCATTTGTGAGTTCCACAGCTTCAAAAGTTTGTGGAGAAGCTAAAGTGAGTTGCAGAGAGTG	TGCAGGTTCATTTGTGAGTTCCACAGCTTCAAAAGTTTGTGGAGAAGCTAAAGTGAGTTGCAGAGAGTG		0	0	999	0.913978	0.505882	0.499931	22.45312	12.47864	1.9714	1	1	1	1	0	0	-	1	1	1	1	0	1	1	0	1	1	0	0	0	1	1	1	1	1	-	0	0	1	1	1	1	1	1	1	-	1
3374485	TGCAGTTGTAGCAAACCTTGCACTAAATTCACAAAAGAAAGTGACATTTTTTTATTATGAGGAGACTAA	TGCAGTTGTAGCAAACCTTGCACTAAATTCACAAAAGAAAGTGACATTTTTTTATTATGAGGAGACTAA	Chr04	42551658	1	4.6367e-029	0.913978	0.505882	0.499931	10.73846	5.43854	1.86383	1	-	1	-	1	0	1	1	-	1	1	0	1	1	1	1	-	1	0	0	1	1	1	-	1	0	0	0	1	1	1	0	1	1	1	-	1
3367222	TGCAGAGAAACAAAATCCAAAAAACGTGAGGGATTTTTCATAATTGTAACAAATGGAATGAAAATGTCA	TGCAGAGAAACAAAATCCAAAAAACGTGAGGGATTTTTCATAATTGTAACAAATGGAATGAAAATGTCA		0	0	999	0.913978	0.494118	0.499931	28.77419	16.13593	1.91742	0.952381	0	0	1	0	1	0	0	0	0	0	1	-	1	0	0	0	0	1	1	0	-	0	0	0	0	1	1	0	0	1	0	0	0	0	1	0
3373661	TGCAGCTTTATCATTCACCTGCAATCAATAGTTATGCATTCAATGATATAGAAAACTATAGGGACATAA	TGCAGCTTTATCATTCACCTGCAATCAATAGTTATGCATTCAATGATATAGAAAACTATAGGGACATAA	Chr01	50699769	1	4.6367e-029	0.913978	0.494118	0.499931	7.67692	5.71935	1.51621	1	1	1	1	1	1	0	1	1	1	1	0	1	1	1	1	-	1	0	0	1	1	0	1	-	0	0	0	1	1	0	0	-	-	1	-	1
8214176	TGCAGCGCTACCACCTTGGCCGCCGCCAAGTTGTCGGGTCTGTCTCTTCATTACGTTGCATCTTTATCA	TGCAGCGCTACCACCTTGGCCGCCGCCAAGTTGTCGGGTCTGTCTCTTCATTACGTTGCATCTTTATCA	Chr02	48898123	1	1.00367e-025	0.913978	0.505882	0.499931	12.09836	7.87339	1.60328	0.95	0	0	1	0	0	0	0	1	0	1	1	0	0	0	0	0	1	1	1	0	-	0	0	0	1	1	1	0	0	1	0	0	0	0	0	0
3370116	TGCAGGCCTCATTCATCCACTGTCCAGGCTCTGTTGTGGACACGTGATTGGTAAAATGTGAGAAACAAA	TGCAGGCCTCATTCATCCACTGTCCAGGCTCTGTTGTGGACACGTGATTGGTAAAATGTGAGAAACAAA	Chr03	49889769	1	4.6367e-029	0.913978	0.505882	0.499931	27.78462	17.47217	1.99588	1	0	0	1	1	0	0	0	0	0	0	1	0	0	1	0	0	1	1	-	0	0	0	0	0	0	1	1	0	0	0	0	0	0	0	1	0
3372190	TGCAGTATCACTAAGATCTATAACCTCACGCGATGATGCTATTTTCTGGAGAAACCTAACAAACTCTGC	TGCAGTATCACTAAGATCTATAACCTCACGCGATGATGCTATTTTCTGGAGAAACCTAACAAACTCTGC	Chr04	44112509	2	4.6367e-029	0.913978	0.494118	0.499931	17.09375	10.66788	1.80084	1	1	-	1	1	-	0	1	1	1	-	0	1	1	1	1	1	1	0	0	1	1	1	-	1	1	0	0	1	1	1	0	1	1	0	1	1
3365753	TGCAGCAGCAATTGATGTCAGTGAGCCTCGTTTTGGTTTTCTGCTTATTTTATCTGTTTTACAGATCGG	TGCAGCAGCAATTGATGTCAGTGAGCCTCGTTTTGGTTTTCTGCTTATTTTATCTGTTTTAC	Chr11	48789094	1	4.03286e-024	0.913978	0.494118	0.499931	42.125	28.56435	1.65881	0.95	0	0	0	0	0	0	0	0	0	1	1	0	0	0	0	0	0	1	1	0	0	0	0	0	-	1	1	0	0	-	-	0	0	1	0	0
3366702	TGCAGTTTTACTTCAATGTGTAAATCATGCCATACATGATGAAATTCTTTTTGAGAACTTACAGATCGG	TGCAGTTTTACTTCAATGTGTAAATCATGCCATACATGATGAAATTCTTTTTGAGAACTTAC		0	0	999	0.913978	0.505882	0.499931	39.46774	19.85245	2.07814	0.952381	0	-	1	0	1	0	0	0	1	1	1	0	0	0	0	0	1	1	-	0	-	0	0	0	0	1	1	0	0	0	0	0	0	1	1	0
8208929	TGCAGTGAAGTTCATCTTCTGATGAAATATTATTGAACAAACTTGACATCGCACTACAATTTGAAGATT	TGCAGTGAAGTTCATCTTCTGATGAAATATTATTGAACAAACTTGACATCGCACTACAATTTGAAGATT	Chr10	38257939	1	4.6367e-029	0.913978	0.494118	0.499931	53	24.15474	2.0766	0.956522	1	1	0	1	-	0	1	1	1	1	0	1	1	1	-	0	1	0	0	1	1	1	-	1	1	0	0	1	1	0	1	1	1	1	-	1
8197278	TGCAGATTTGAACGGAGACTCACAACATTATATCACCGTCTCTGTTCTTATTATTGTTGCATTTTTACA	TGCAGATTTGAACGGAGACTCACAACATTATATCACCGTCTCTGTTCTTATTATTGTTGCATTTTTACA	Chr03	44080059	1	5.99795e-028	0.913978	0.505882	0.499931	51.24615	24.1062	1.906	0.95	1	1	1	1	1	1	1	-	1	1	0	1	1	-	1	0	1	0	0	1	1	-	1	-	1	0	0	1	1	1	1	1	-	1	1	1
13120635	TGCAGAAACTTCCAAAATGTTACAACATCTGTTGAAACTAGGAAGAGAGGTAGCTGTGAAGGCACGTCC	TGCAGAAACTTCCAAAATGTTACAACATCTGTTGAAACTAGGAAGAGAGGTAGCTGTGAAGGCACGTCC	Chr11	5269001	1	4.6367e-029	0.892473	0.493976	0.499927	6.83077	4.00219	1.80981	1	1	1	1	1	1	1	1	-	1	1	0	1	1	-	-	0	0	0	0	1	0	1	-	-	1	0	0	1	1	-	1	1	1	1	1	1
3367813	TGCAGATTCAGGATTTGCATTATAACTCGTGCAAGTAAACTAAAGCAAGAAAGAAAAGAATTTCAAGGG	TGCAGATTCAGGATTTGCATTATAACTCGTGCAAGTAAACTAAAGCAAGAAAGAAAAGAATTTCAAGGG	Chr10	6064411	1	4.6367e-029	0.892473	0.506024	0.499927	31.43077	15.79676	2.05958	0.954545	1	1	1	1	0	1	1	1	1	1	0	1	1	-	1	1	1	0	0	1	1	0	0	0	-	0	0	1	1	1	1	1	-	-	-	1
3370076	TGCAGCTGCCGCAAACAAAACTAGGTGTCTTATGTAATATTTTACAGATCGGAAGAGCGGTTCAGCAGG	TGCAGCTGCCGCAAACAAAACTAGGTGTCTTATGTAATATTTTAC	Chr10	5882109	1	1.74743e-015	0.892473	0.506024	0.499927	73.1791	34.3398	2.15376	1	1	1	1	1	1	0	1	-	-	1	0	1	1	1	1	1	1	0	0	1	1	0	0	0	-	0	0	1	1	1	1	1	0	1	1	1
3371245	TGCAGCCCTATGTCAGGTGAACATCTCATAATTATTTTTACCTCAAAATGTGTCGCATCTTCTTTTACC	TGCAGCCCTATGTCAGGTGAACATCTCATAATTATTTTTACCTCAAAATGTGTCGCATCTTCTTTTACC	Chr05	1450959	1	4.6367e-029	0.892473	0.493976	0.499927	16.70312	11.11682	1.54235	0.952381	1	1	1	0	0	1	0	1	1	1	0	1	1	0	1	0	1	0	1	0	1	1	1	1	0	0	-	1	1	-	1	1	-	1	0	1
3367170	TGCAGTCACAACCAAAAAATAAAGTCGTCAAAATCAAAATATAGTCTATCCAATCCATCATACGATCTA	TGCAGTCACAACCAAAAAATAAAGTCGTCAAAATCAAAATATAGTCTATCCAATCCATCATACGATCTA	Chr11	2013793	1	4.6367e-029	0.892473	0.493976	0.499927	27.53846	15.9943	1.9102	1	1	0	0	0	0	0	0	1	-	0	1	0	0	0	0	0	1	-	1	1	1	0	0	0	0	0	1	0	1	1	0	1	0	0	0	1
3370615	TGCAGATTTTTTCTTTTGGTTTTGTCTCTAATCTGAACAAAAAAGAAGAGTTTTTCCATTTTTACAGAT	TGCAGATTTTTTCTTTTGGTTTTGTCTCTAATCTGAACAAAAAAGAAGAGTTTTTCCATTTTTAC		0	0	999	0.892473	0.506024	0.499927	24.38462	11.71809	2.33185	0.952381	1	1	1	0	0	0	-	1	1	1	0	1	1	1	1	-	1	0	0	1	1	1	1	-	1	0	0	1	1	1	1	1	1	-	-	1
8198567	TGCAGCTATTCTTCTCAAAGCCATACACCCTACTTGGAGCAGTGTTGCTATAAGATCTGCCCTCATGAC	TGCAGCTATTCTTCTCAAAGCCATACACCCTACTTGGAGCAGTGTTGCTATAAGATCTGCCCTCATGAC	Chr06	28000380	1	2.15725e-027	0.870968	0.493827	0.499924	31.36923	14.29531	2.22168	0.952381	-	1	1	1	1	0	1	1	-	1	0	1	1	1	-	0	1	0	0	0	1	1	1	1	-	0	0	1	1	-	1	1	1	1	1	1
8214406	TGCAGTGCATCCATAATATTTGGGGTGCGTCTTGAAAGGGTGACTCTAAGGCTGGTCCAGGTTTTACAG	TGCAGTGCATCCATAATATTTGGGGTGCGTCTTGAAAGGGTGACTCTAAGGCTGGTCCAGGTTTTACAG	Chr01	39651207	1	1.00367e-025	0.849462	0.506329	0.49992	68.06944	51.8286	1.32211	1	0	0	0	0	0	0	0	0	0	0	1	1	-	0	-	0	0	1	1	0	-	0	0	-	0	1	1	-	-	1	0	0	-	0	0	0
3374379	TGCAGATGGAACTGGCAATGTGAATTGGAAAGGTGTGGCATACTACAACAGGTTGATCGATTACTTACT	TGCAGATGGAACTGGCAATGTGAATTGGAAAGGTGTGGCATACTACAACAGGTTGATCGATTACTTACT	Chr04	43326913	1	2.15725e-027	0.989247	0.48913	0.499764	15.56897	10.8994	1.49136	1	0	0	0	1	0	1	0	0	0	0	1	0	0	1	0	1	1	1	1	0	0	0	1	0	0	1	1	0	0	0	1	0	0	0	1	0
100001407	TGCAGATTCGTTTCCATTAGTTGAATGTCTTTGGAATCCTTCTTTTTACATGCATACCTACACATAATA	TGCAGATTCGTTTCCATTAGTTGAATGTCTTTGGAATCCTTCTTTTTACATGCATACCTACACATAATA	Chr09	22030006	1	4.6367e-029	0.967742	0.511111	0.499753	6.82812	5.32845	1.37948	0.952381	1	1	1	1	1	0	1	1	1	1	0	1	1	0	1	0	1	0	0	1	1	1	1	-	1	0	0	1	1	0	0	1	1	0	-	1
3372150	TGCAGCAAAGTTATACAAGCTTAGTTCTGCACAATTCTGCACTATGGTATACTAGTGTAGATCTGTTGA	TGCAGCAAAGTTATACAAGCTTAGTTCTGCACAATTCTGCACTATGGTATACTAGTGTAGATCTGTTGA	Chr09	2063883	2	4.6367e-029	0.967742	0.511111	0.499753	18.53226	11.38578	1.5822	0.952381	0	-	1	1	1	0	1	1	1	1	0	1	1	1	0	1	1	0	0	1	1	1	0	0	1	0	0	1	1	1	1	-	1	1	1	1
100001679	TGCAGCACTTCTTTTAGATGTTATATGGGCTCTGTCATGTTTTTGCTGTAGACTAGAATATCATAAAAA	TGCAGCACTTCTTTTAGATGTTATATGGGCTCTGTCATGTTTTTGCTGTAGACTAGAATATCATAAAAA	Chr04	27138722	1	4.6367e-029	0.967742	0.511111	0.499753	8.33333	5.74594	1.42066	0.95	1	1	1	1	0	1	0	1	0	-	0	1	1	1	-	0	1	0	0	1	1	1	0	1	1	0	0	1	1	1	1	0	1	1	1	1
3375033	TGCAGCCTCATGGATTTTTTTTCTCTACAACAAAGGTATCCTTTTGCAGCAAGTCCAAAATTTCAGAGT	TGCAGCCTCATGGATTTTTTTTCTCTACAACAAAGGTATCCTTTTGCAGCAAGTCCAAAATTTCAGAGT	Chr07	51456283	1	4.6367e-029	0.967742	0.488889	0.499753	19.32759	13.57913	1.45342	1	1	-	1	1	1	0	1	1	1	1	0	1	-	1	1	0	1	0	0	1	-	1	0	1	0	0	0	1	0	1	1	1	0	0	1	0
100008035	TGCAGATGATGCTGCTGTTGGTAAAAAGTTTGCTACAAGGGAAGCAAATATTTCTGAATTTCAGAATGT	TGCAGATGATGCTGCTGTTGGTAAAAAGTTTGCTACAAGGGAAGCAAATATTTCTGAATTTCAGAATGT	Chr04	40027341	1	4.6367e-029	0.967742	0.488889	0.499753	5.69492	3.68807	1.81005	0.95	1	1	1	-	1	1	-	1	1	1	0	1	1	1	0	1	1	0	0	1	1	0	1	0	1	0	0	1	1	-	1	1	0	1	1	1
3371761	TGCAGTGTCTATGAATAAAATTCTTGAGTCACAATTTGAGATCAGTCAAATATAAGAAAATGACACCTG	TGCAGTGTCTATGAATAAAATTCTTGAGTCACAATTTGAGATCAGTCAAATATAAGAAAATGACACCTG	Chr10	2463653	1	4.6367e-029	0.967742	0.511111	0.499753	15.33333	10.04277	1.45988	1	1	1	1	1	1	1	1	1	-	1	0	1	1	1	1	1	1	0	0	1	1	0	0	0	1	0	0	1	1	1	0	1	0	1	1	1
3375580	TGCAGAAATCTTGCAAAAAAAGGTTGAAAAACAAGCAAACAATGATGGAGCAAAAAGAGTCAATCCGCA	TGCAGAAATCTTGCAAAAAAAGGTTGAAAAACAAGCAAACAATGATGGAGCAAAAAGAGTCAATCCGCA	Chr04	9106570	1	4.6367e-029	0.967742	0.488889	0.499753	18.33898	10.63032	1.46264	1	1	1	1	0	0	1	1	1	1	1	0	1	1	0	1	0	0	0	0	1	1	1	1	1	0	0	0	1	1	-	1	1	-	1	1	1
3376741	TGCAGATGCATTTTCTTTATCAGTATCCTTTTTCATGGGAGCTTTATACGATTGGTAGATGGGCGATCC	TGCAGATGCATTTTCTTTATCAGTATCCTTTTTCATGGGAGCTTTATACGATTGGTAGATGGGCGATCC	Chr03	49689630	1	4.66962e-024	0.967742	0.488889	0.499753	7.22807	4.81233	1.58427	0.954545	1	1	0	0	1	1	1	1	1	1	0	1	1	0	1	1	0	0	0	1	1	1	1	-	1	0	0	1	1	1	1	1	1	1	0	1
100058430	TGCAGTCGTTGTTCCTACTTGTCGTCGTTGCATCCCCTACTATTCTGCTCGTCGTCATCAACCGAGCTC	TGCAGTCGTTGTTCCTACTTGTCGTCGTTGCATCCCCTACTATTCTGCTCGTCGTCATCAACCGAGCTC	Chr07	51353541	1	2.15725e-027	0.967742	0.488889	0.499753	16.31667	10.61209	1.59943	1	0	1	0	0	1	0	0	0	0	0	1	0	0	0	0	0	0	1	1	0	0	0	1	0	1	1	1	0	0	1	0	0	0	1	0	0
3372923	TGCAGTGTGGTAGAATTCAAAGTAGTCTGTTAGAGAACAATTCAATTTTCTAGAGGTCAAATCTTTAGG	TGCAGTGTGGTAGAATTCAAAGTAGTCTGTTAGAGAACAATTCAATTTTCTAGAGGTCAAATCTTTAGG	Chr11	4866985	1	7.75884e-027	0.967742	0.488889	0.499753	7.40323	6.48188	1.43541	1	0	0	0	1	0	0	0	0	1	0	1	0	0	1	0	0	1	1	1	0	0	0	0	0	1	1	1	0	0	0	0	0	0	0	1	0
13121796	TGCAGCTCACTCCCAGATCCCAAAATTGTAGAGGTCAGTTTCGAAATTTACAGATCGGAAGAGCGGTTC	TGCAGCTCACTCCCAGATCCCAAAATTGTAGAGGTCAGTTTCGAAATTTAC	Chr05	38407196	1	1.03792e-018	0.967742	0.488889	0.499753	27.62069	17.7927	1.42354	0.95	1	0	1	0	0	1	1	1	-	1	0	1	1	0	1	1	1	0	0	1	1	1	0	0	1	0	0	1	1	1	-	1	1	0	1	1
100078031	TGCAGAAGGTAAATAATGTGCTTGCACCTAAAGTAAAAACACTTGAGGAAGAATTGCATAAAGCCAAAA	TGCAGAAGGTAAATAATGTGCTTGCACCTAAAGTAAAAACACTTGAGGAAGAATTGCATAAAGCCAAAA	Chr07	10781816	18	4.6367e-029	0.967742	0.511111	0.499753	10.73438	7.69789	1.28876	1	1	-	1	1	1	0	1	1	1	1	0	1	1	0	1	0	-	0	0	1	0	1	0	1	1	0	0	1	1	1	1	1	1	1	1	1
100099365	TGCAGCTTCTGCCAATGAGTTTCTTTTTCGTCTTTTCTATTTGTGTTTCGAGTTGGTATTGTATCCATG	TGCAGCTTCTGCCAATGAGTTTCTTTTTCGTCTTTTCTATTTGTGTTTCGAGTTGGTATTGTATCCATG	Chr04	8697797	5	4.6367e-029	0.967742	0.488889	0.499753	5.69492	3.93271	1.44066	0.95	1	0	1	0	0	1	1	1	1	1	0	1	1	1	1	0	0	0	0	1	1	1	1	1	0	0	0	1	1	1	-	-	1	1	0	1
3365435	TGCAGAGGATCCTTGTTTGTTAGGAAATGTCATCAGTAACAGCAAATCGATTACAGATCGGAAGAGCGG	TGCAGAGGATCCTTGTTTGTTAGGAAATGTCATCAGTAACAGCAAATCGATTAC	Chr10	37898043	1	8.9151e-020	0.967742	0.488889	0.499753	162.01724	69.41219	2.41837	1	0	0	1	0	0	0	0	0	0	0	1	0	0	0	0	0	0	1	1	0	0	0	0	0	1	1	1	0	0	-	0	0	0	0	-	0
3369868	TGCAGCAAATACAAATACAAATACAAACAAATACACTTTGTAGAATACGACAAGGAAGATCAATCACAA	TGCAGCAAATACAAATACAAATACAAACAAATACACTTTGTAGAATACGACAAGGAAGATCAATCACAA	Chr08	29935605	5	4.66962e-024	0.967742	0.511111	0.499753	35.16667	24.12894	1.25456	0.954545	1	1	1	0	1	1	0	1	-	1	0	1	1	0	1	1	0	0	0	1	1	1	1	1	-	0	0	1	1	1	1	1	1	1	1	1
3368670	TGCAGCAGTGGCTATACTGACGAAGTAAATTGCTGTAACATGTATCCAAAGTTCAGCATTACAGATCGG	TGCAGCAGTGGCTATACTGACGAAGTAAATTGCTGTAACATGTATCCAAAGTTCAGCATTAC	Chr02	41165029	1	1.12129e-024	0.946237	0.511364	0.499742	37.92063	24.83872	1.43668	0.95	1	1	1	1	1	0	1	0	1	1	0	1	-	0	1	1	1	0	0	1	1	1	1	-	1	0	0	1	1	1	1	1	1	1	0	1
3373404	TGCAGGACAACACACTATCTTCTCTACTTTCCACGTAACACTTTTCATACTTTCATTTTTTTATTTATC	TGCAGGACAACACACTATCTTCTCTACTTTCCACGTAACACTTTTCATACTTTCATTTTTTTATTTATC		0	0	999	0.946237	0.488636	0.499742	5.6129	4.12058	1.3006	0.954545	1	1	1	1	0	1	1	0	1	1	0	1	1	0	-	1	1	0	0	1	-	1	0	1	1	0	0	1	1	0	-	-	0	1	1	1
100003522	TGCAGTCCAAGCTTTTTGAGGGAAAAGAAGGTTCTCTGGGAAGAGATCAGTGAGTTCAGACGGCTTCAG	TGCAGTCCAAGCTTTTTGAGGGAAAAGAAGGTTCTCTGGGAAGAGATCAGTGAGTTCAGACGGCTTCAG	Chr11	10526272	1	4.6367e-029	0.946237	0.488636	0.499742	20.05	10.987	1.71956	1	1	1	1	0	1	0	-	1	-	-	0	1	1	0	1	1	1	0	0	1	-	1	1	1	1	0	0	1	1	1	1	1	1	-	0	1
3372461	TGCAGAACACACCAGAATTGTAAGAGGAATTCCATGGTAAATAAATTGTAAATTGAACATGTACAATGC	TGCAGAACACACCAGAATTGTAAGAGGAATTCCATGGTAAATAAATTGTAAATTGAACATGTACAATGC	Chr08	59155344	1	1.67949e-023	0.946237	0.488636	0.499742	9.03333	5.88775	1.61333	1	0	1	0	0	1	0	0	0	0	-	1	0	0	0	0	0	0	1	1	0	0	0	0	0	1	0	1	0	0	1	0	0	0	1	-	0
3371764	TGCAGAATTAGAAGAGCCAAAGGAGACAGCACAGATAGGAGCTACAGAACTTGTATTTTATGTTTATAT	TGCAGAATTAGAAGAGCCAAAGGAGACAGCACAGATAGGAGCTACAGAACTTGTATTTTATGTTTATAT		0	0	999	0.946237	0.488636	0.499742	10.10345	6.8975	1.5811	1	0	0	1	0	0	0	0	0	1	0	1	1	0	0	0	0	0	1	1	0	0	0	0	0	0	1	1	0	0	-	0	0	0	0	0	0
3372459	TGCAGTCAGTGTTTAGCACTTGGAAAAGTCACAAACCTGAACCATAATTGATGCAAAATCCAAATCAGA	TGCAGTCAGTGTTTAGCACTTGGAAAAGTCACAAACCTGAACCATAATTGATGCAAAATCCAAATCAGA	Chr03	1721833	1	2.15725e-027	0.946237	0.488636	0.499742	5.61017	5.17824	1.40243	0.95	1	0	0	0	0	0	0	0	0	0	1	0	0	0	0	0	0	1	1	0	0	0	-	0	0	0	1	0	0	0	0	1	0	0	0	0
3374860	TGCAGGTAAAGTTTGGGATGTGCAGAAGATCAAAAACTATAAACAAAGAGAAAGAAAGAAACACTCAAC	TGCAGGTAAAGTTTGGGATGTGCAGAAGATCAAAAACTATAAACAAAGAGAAAGAAAGAAACACTCAAC	Chr10	2463587	1	4.6367e-029	0.946237	0.488636	0.499742	6.1129	4.20102	1.58907	0.95	1	1	1	1	1	-	1	1	-	1	0	1	1	1	-	1	1	0	0	1	1	0	0	0	-	0	0	1	1	1	0	1	0	1	1	1
3370409	TGCAGACATGAAGCAGACTTGGAAGGATTCCAGCTGAATTGCATGAATTGAGTAGTATGTGTGGGCCAT	TGCAGACATGAAGCAGACTTGGAAGGATTCCAGCTGAATTGCATGAATTGAGTAGTATGTGTGGGCCAT	Chr03	42261064	1	4.6367e-029	0.946237	0.511364	0.499742	49.125	24.64276	1.85809	1	1	1	1	1	0	0	1	-	1	1	0	-	1	1	1	1	1	0	0	1	-	1	1	1	1	0	0	1	1	1	1	1	-	1	1	1
3368110	TGCAGCCATTACTCTAGCTATTATTAGTAAGCTATACACAACTTTTCAGTGAGATGTAAAGAGAAGGTT	TGCAGCCATTACTCTAGCTATTATTAGTAAGCTATACACAACTTTTCAGTGAGATGTAAAGAGAAGGTT	Chr08	59200142	1	4.6367e-029	0.946237	0.488636	0.499742	29	13.37547	2.10078	1	-	0	1	1	1	0	1	-	1	-	0	1	-	1	1	0	1	0	0	1	1	1	1	1	0	0	0	1	1	1	1	1	1	0	1	1
3369582	TGCAGTACCTTTATTCACTTTTATTTTCTACTTTGGTCCATGAATGATTTTTTATCCATCATTACAGAT	TGCAGTACCTTTATTCACTTTTATTTTCTACTTTGGTCCATGAATGATTTTTTATCCATCATTAC	Chr03	37062773	1	2.60031e-026	0.946237	0.511364	0.499742	21.35938	13.45986	1.64999	1	1	1	1	1	0	1	1	1	-	-	0	1	1	1	1	1	1	0	0	0	0	1	1	-	1	0	0	1	1	1	1	1	1	1	1	1
8200421	TGCAGTGATTGAGTTTGGAGCTGGCAGAGGATATTTGACTCAAATGCTTGCAGATTGTTATGGAATCCA	TGCAGTGATTGAGTTTGGAGCTGGCAGAGGATATTTGACTCAAATGCTTGCAGATTGTTATGGAATCCA	Chr03	1709658	1	4.6367e-029	0.946237	0.511364	0.499742	17.98413	10.27478	2.03277	1	0	1	1	1	1	0	1	1	1	-	0	1	1	1	1	1	1	0	0	1	1	1	1	1	1	0	0	1	1	0	1	1	1	1	1	1
3384339	TGCAGTTTAGGACTGGGTTCTTTATACTAGGAAATTGAGAGTATGGTGTAGCTAAATTATACTTTGTAT	TGCAGTTTAGGACTGGGTTCTTTATACTAGGAAATTGAGAGTATGGTGTAGCTAAATTATACTTTGTAT	Chr02	26492074	1	4.6367e-029	0.946237	0.488636	0.499742	22.33333	14.18293	1.50382	1	0	1	0	1	0	0	0	0	0	-	1	0	0	1	0	0	0	1	1	0	0	0	0	0	1	1	1	0	0	0	0	0	0	1	1	0
3374341	TGCAGAAGGAAATATCAAAGTTATAATAGAAACTTTTTTACTTCTAAAAGAAGAGGAATCATAAAGTGA	TGCAGAAGGAAATATCAAAGTTATAATAGAAACTTTTTTACTTCTAAAAGAAGAGGAATCATAAAGTGA	Chr03	50672418	1	4.6367e-029	0.946237	0.511364	0.499742	6.28125	4.04455	1.70671	1	1	1	1	1	0	0	1	1	1	1	0	-	1	1	1	0	1	0	0	1	1	1	1	1	1	0	0	1	1	-	1	1	1	1	0	1
3374987	TGCAGAATAAGTGACTTTAGAGACATCACAACTAAGCTCAATTCTACATCAGAGGGTGAAACATAGGAG	TGCAGAATAAGTGACTTTAGAGACATCACAACTAAGCTCAATTCTACATCAGAGGGTGAAACATAGGAG	Chr02	45331456	1	4.6367e-029	0.946237	0.488636	0.499742	60.88333	32.05001	1.72939	1	0	0	0	0	1	1	0	0	0	0	1	1	0	0	0	1	0	1	-	0	0	0	0	0	0	1	1	0	0	-	1	1	1	0	0	0
100089011	TGCAGCATCTATAAAGACTTGTGAAAATTGTAAGAATCTAGAAAAGAAGGTTGAATATTTGTTACAGAT	TGCAGCATCTATAAAGACTTGTGAAAATTGTAAGAATCTAGAAAAGAAGGTTGAATATTTGTTAC	Chr10	11913543	1	2.60031e-026	0.946237	0.488636	0.499742	22.37097	14.42135	1.46917	0.954545	1	1	-	1	0	0	1	1	1	1	0	1	1	1	1	0	-	0	0	1	1	-	0	-	0	0	0	1	1	0	1	1	0	1	1	1
3366424	TGCAGCTTTCTTTACAAAGATCTAGCAGTGATTATTCTGGTCAATATTTCACCTCGAGAATTTTGTTAC	TGCAGCTTTCTTTACAAAGATCTAGCAGTGATTATTCTGGTCAATATTTCACCTCGAGAATTTTGTTAC	Chr09	28392156	1	3.60984e-025	0.946237	0.488636	0.499742	69.95	33.00526	2.0222	1	1	-	1	0	1	1	1	1	1	1	0	1	1	0	1	1	1	0	0	1	-	1	1	1	1	0	0	1	1	1	1	1	1	0	0	1
3371802	TGCAGGAAGAACTTTGACGGACTGCAAGAAGAAACACTCATCAATGAGTCAAGAGAGAAAAATCCTTGA	TGCAGGAAGAACTTTGACGGACTGCAAGAAGAAACACTCATCAATGAGTCAAGAGAGAAAAATCCTTGA	Chr10	2737196	1	1.00367e-025	0.946237	0.488636	0.499742	14.2807	9.25611	1.52658	0.954545	0	0	0	0	0	0	0	0	1	1	1	0	0	0	0	0	0	1	1	0	-	-	1	1	0	0	1	0	0	1	1	0	1	0	0	0
3366084	TGCAGTTACTTTGATGTACGATGTGGTCATAAACTTTACAGATCGGAAGAGCGGTTCAGCAGGAATGCC	TGCAGTTACTTTGATGTACGATGTGGTCATAAACTTTAC	Chr10	3560462	1	2.88192e-012	0.946237	0.488636	0.499742	120.95082	52.86836	2.23216	1	1	1	1	0	0	1	1	1	1	1	0	1	1	0	0	1	0	0	0	1	1	1	-	1	-	0	0	1	1	1	1	1	1	0	1	1
8215067	TGCAGCAAACACACCAAGAACAACCAAATAAGATACGATCAGCAGCCAAGTGATGTTTTATTTATTTTA	TGCAGCAAACACACCAAGAACAACCAAATAAGATACGATCAGCAGCCAAGTGATGTTTTATTTATTTTA	Chr04	14316626	1	4.66962e-024	0.946237	0.488636	0.499742	47.53333	27.44599	1.57806	1	1	1	1	0	1	1	0	1	-	1	0	1	1	0	-	1	0	0	0	1	1	1	0	1	-	0	0	1	1	1	1	1	1	1	1	1
3372441	TGCAGGTACTTCCGATTCATTTCTGATCATTGATAATTTTTTCGTTTTCAATTCTATTCCTGCATTTCT	TGCAGGTACTTCCGATTCATTTCTGATCATTGATAATTTTTTCGTTTTCAATTCTATTCCTGCATTTCT	Chr05	39442344	1	4.66962e-024	0.946237	0.488636	0.499742	23.08333	15.65066	1.79999	0.952381	0	-	0	0	1	0	0	0	0	0	1	1	1	0	1	0	0	1	1	0	1	1	-	1	0	0	-	0	1	-	1	1	1	0	0	1
16650479	TGCAGTCCATAATCTCCCAACATGTGCGTAACATATATTTTACCATAGGTGGTTTTTTTTTTTAGTTTG	TGCAGTCCATAATCTCCCAACATGTGCGTAACATATATTTTACCATAGGTGGTTTTTTTTTTTAGTTTG		0	0	999	0.946237	0.488636	0.499742	6.76667	4.95771	1.65998	1	1	1	0	1	1	1	1	1	1	1	0	0	0	1	1	1	1	0	0	-	1	1	-	0	1	0	0	1	1	1	1	1	1	1	1	1
3374197	TGCAGAAGATATGATTGCAAAGTCACCCTAACAAGTAAATAATGCAGCAATTAGAAGTAAACAAATGAA	TGCAGAAGATATGATTGCAAAGTCACCCTAACAAGTAAATAATGCAGCAATTAGAAGTAAACAAATGAA	Chr05	32503916	1	4.6367e-029	0.924731	0.511628	0.49973	34.03077	19.99382	1.56631	0.952381	1	1	1	1	1	0	-	-	1	1	0	1	1	1	-	0	0	0	0	1	1	1	0	1	1	0	0	1	1	1	1	1	-	-	1	1
3368168	TGCAGCCCTGATTTCATTTATACACCACAACGTTAGTAGGCAGATTCTCCCTGCACCATATCATTTTTA	TGCAGCCCTGATTTCATTTATACACCACAACGTTAGTAGGCAGATTCTCCCTGCACCATATCATTTTTA	Chr01	39692539	1	4.6367e-029	0.924731	0.488372	0.49973	46.1746	23.887	1.94932	1	1	1	-	0	1	1	0	1	1	0	0	1	0	0	-	1	1	0	0	1	1	1	1	1	1	0	0	1	1	1	1	1	1	-	1	1
100003398	TGCAGTAGTCATAAAGTCAGTCAGTGATGGTTGCATCGTCAATACGGTGATTTATTTTTTTTACAGATC	TGCAGTAGTCATAAAGTCAGTCAGTGATGGTTGCATCGTCAATACGGTGATTTATTTTTTTTAC	Chr08	11605600	1	9.12428e-026	0.924731	0.488372	0.49973	16.59375	12.48464	1.25147	0.952381	1	-	1	1	0	0	1	1	1	1	0	1	1	0	1	0	1	0	0	1	-	1	1	0	-	0	0	1	0	1	0	0	0	1	1	0
3375772	TGCAGTGGATATACAGGAAAAAGAAAAAAAGATATCAGAAAAAAAAATTGGAGAATGATTCTATGTGAA	TGCAGTGGATATACAGGAAAAAGAAAAAAAGATATCAGAAAAAAAAATTGGAGAATGATTCTATGTGAA		0	0	999	0.924731	0.511628	0.49973	8.19697	5.87037	1.60154	0.95	1	-	1	1	0	1	1	0	-	1	0	1	1	1	1	0	1	0	0	1	1	1	1	-	-	0	0	1	1	0	1	1	1	0	-	1
3372674	TGCAGACACTTCTAGACGATTGATAGAAAATGATCCTTCTTTACAGATCGGAAGAGCGGTTCAGCAGGA	TGCAGACACTTCTAGACGATTGATAGAAAATGATCCTTCTTTAC	Chr03	48371395	3	5.98559e-015	0.924731	0.488372	0.49973	58.26984	32.37489	1.80139	0.95	1	-	1	1	1	0	1	1	1	-	0	1	1	-	0	0	1	0	0	1	1	1	1	0	1	0	0	1	1	-	1	-	0	0	1	1
3368386	TGCAGATACCAGACATTTCATCTAGTCACTCAAGATAAATGTTTATTATTACAGATCGGAAGAGCGGTT	TGCAGATACCAGACATTTCATCTAGTCACTCAAGATAAATGTTTATTATTAC	Chr07	7268603	1	2.99268e-019	0.924731	0.511628	0.49973	25.86154	14.0875	1.70826	0.952381	1	1	1	1	0	1	1	1	-	1	0	1	1	-	1	0	1	0	0	1	0	1	0	1	-	0	0	1	1	-	1	1	-	1	1	1
3375756	TGCAGGTCAAGATTGTTAGGGCAATACTGAATTCATTTTTTTCTTTTACAGATCGGAAGAGCGGTTCAG	TGCAGGTCAAGATTGTTAGGGCAATACTGAATTCATTTTTTTCTTTTAC	Chr10	38204029	1	1.24318e-017	0.924731	0.511628	0.49973	46.71875	22.80726	2.46424	1	1	1	0	1	1	1	1	1	1	1	0	1	1	1	1	0	1	0	0	1	1	1	1	1	1	0	0	1	1	1	-	1	-	1	-	1
3366929	TGCAGAAAACAAATACAAAGGCTTTCAAAACCCATTGAATTTGAAAATTTAGTTCTTCTCTTTACGAGT	TGCAGAAAACAAATACAAAGGCTTTCAAAACCCATTGAATTTGAAAATTTAGTTCTTCTCTTTACGAGT	Chr05	38380636	1	4.6367e-029	0.924731	0.511628	0.49973	42.66667	25.40122	2.00602	1	0	1	0	1	0	0	0	-	0	-	1	0	0	-	0	0	1	1	1	0	-	0	0	0	0	1	1	0	0	0	0	0	0	0	1	0
3371696	TGCAGAATGTTTGGCATGGTGCATGAATATTGAAAGTTCAGTGTGTATTGAAAGTTCCGTAATTCTTCA	TGCAGAATGTTTGGCATGGTGCATGAATATTGAAAGTTCAGTGTGTATTGAAAGTTCCGTAATTCTTCA	Chr11	43698578	2	4.6367e-029	0.924731	0.511628	0.49973	14.21538	7.24833	2.03008	0.95	0	0	0	1	0	0	0	1	1	-	1	0	0	1	0	0	0	1	1	0	0	0	0	0	1	0	1	0	0	-	0	0	0	0	1	0
100006066	TGCAGAGTGCATGGAAGTAATTAGAGACGGTCTTCAATTCATTATCAAAGTCCATTCTGAATATTGTTC	TGCAGAGTGCATGGAAGTAATTAGAGACGGTCTTCAATTCATTATCAAAGTCCATTCTGAATATTGTTC	Chr01	13861203	1	2.15725e-027	0.924731	0.488372	0.49973	7.19672	4.36761	1.73824	1	0	0	0	0	0	0	0	1	0	0	1	0	0	0	0	0	0	1	1	0	0	0	0	0	0	1	1	0	0	-	1	0	0	0	1	0
3370435	TGCAGCTACCAAATCCCACTAAGTAAGTAACTGCCCTAATCTTTTATCGCATTTTCTACAGATTTTTTA	TGCAGCTACCAAATCCCACTAAGTAAGTAACTGCCCTAATCTTTTATCGCATTTTCTACAGATTTTTTA	Chr04	44114962	1	2.15725e-027	0.924731	0.511628	0.49973	26.3125	15.25397	1.48168	0.952381	1	-	1	1	1	0	1	1	1	1	0	1	1	-	1	0	1	0	0	1	1	1	1	-	1	0	0	1	1	1	0	1	-	0	1	1
3367930	TGCAGCTTTCCACACTCTTCTAGCCAGTTCCACTTTTCCCATTGACTCATATTGGAGAAATACAATGTT	TGCAGCTTTCCACACTCTTCTAGCCAGTTCCACTTTTCCCATTGACTCATATTGGAGAAATACAATGTT		0	0	999	0.924731	0.488372	0.49973	41.65	26.32288	1.53176	1	1	1	1	1	1	0	1	1	1	1	0	-	1	-	1	1	1	0	0	0	-	1	1	1	1	0	0	1	0	0	1	0	1	0	1	0
3368873	TGCAGGCGAATTCTTCCAGCAAGTCTATTACTTTCTTCCTACACCCCTATCCCGTTCTATAAAAAAATA	TGCAGGCGAATTCTTCCAGCAAGTCTATTACTTTCTTCCTACACCCCTATCCCGTTCTATAAAAAAATA	Chr11	10907574	1	4.6367e-029	0.924731	0.488372	0.49973	22.4918	12.54973	1.77658	1	1	1	1	0	1	1	1	-	-	1	0	1	1	0	1	0	1	0	0	1	1	1	1	1	1	0	0	1	1	1	-	1	1	-	0	1
3374391	TGCAGGGCATGCGTTAGCGAACTTGCATGGAATCACTTTGAAGGCTAGTCACATTGCAGAAGCTGCTCT	TGCAGGGCATGCGTTAGCGAACTTGCATGGAATCACTTTGAAGGCTAGTCACATTGCAGAAGCTGCTCT	Chr01	47939658	1	4.6367e-029	0.924731	0.488372	0.49973	9.69355	5.43462	1.79024	1	1	1	-	1	0	0	1	1	1	1	0	1	1	1	1	1	1	0	0	1	1	-	1	1	1	0	0	1	1	1	-	1	0	-	1	1
100055324	TGCAGTGCACATCCATTGAAACCCTGCATAAAAGGTAAAGAAGGTCACAACATGTGGACTCAAACAATA	TGCAGTGCACATCCATTGAAACCCTGCATAAAAGGTAAAGAAGGTCACAACATGTGGACTCAAACAATA	Chr03	44102607	1	3.63547e-020	0.924731	0.511628	0.49973	18.76923	10.8028	1.65064	0.95	1	-	1	1	1	1	1	1	1	-	0	1	1	1	1	0	1	0	0	1	-	1	0	1	1	0	0	1	1	-	1	1	1	1	1	1
3369929	TGCAGCAAATGGAATTTTGATTTATGTGGTGGAATCCCAAATCGATTAGATATTAGAGTTTTTCATTGT	TGCAGCAAATGGAATTTTGATTTATGTGGTGGAATCCCAAATCGATTAGATATTAGAGTTTTTCATTGT		0	0	999	0.924731	0.511628	0.49973	16.07937	10.13449	1.91572	0.95	0	1	-	0	0	0	0	0	1	1	1	0	0	0	0	0	1	1	1	0	0	0	0	0	0	1	1	0	0	-	0	0	0	-	1	0
8200257	TGCAGTCTCAGTCTTTGCTCGTTATGAGTTGTAGATTGGGGAGGTGGTGGAGGTGCATCATCGTTGTCA	TGCAGTCTCAGTCTTTGCTCGTTATGAGTTGTAGATTGGGGAGGTGGTGGAGGTGCATCATCGTTGTCA		0	0	999	0.924731	0.511628	0.49973	42.28571	25.88217	1.54462	0.954545	1	0	1	1	1	1	0	0	1	1	0	1	1	1	1	1	1	1	0	0	1	0	0	-	0	1	0	1	1	0	0	1	1	0	1	1
8178743	TGCAGCCTTATAGGCACCATTCTGTGCCTTTTTACAGATCGGAAGAGCGGTTCAGCAGGAATGCCGAGA	TGCAGCCTTATAGGCACCATTCTGTGCCTTTTTAC	Chr04	9315929	1	3.61686e-010	0.924731	0.488372	0.49973	69.2623	33.855	1.95315	1	1	1	1	0	1	1	1	1	-	1	0	1	1	0	1	1	0	0	0	1	1	1	1	0	-	0	0	1	1	-	1	1	-	1	-	1
3371679	TGCAGAAGGTACAGTTCAAACTCTGTAGGGAGTTTTTCTCAAGAGTAGAGGCTATCATAGAAGTATATC	TGCAGAAGGTACAGTTCAAACTCTGTAGGGAGTTTTTCTCAAGAGTAGAGGCTATCATAGAAGTATATC	Chr11	47137119	1	1.30755e-019	0.924731	0.511628	0.49973	27.18182	10.78145	2.33632	1	1	1	1	1	-	1	0	1	-	1	0	1	1	-	1	0	1	0	0	1	1	1	1	1	-	0	0	1	1	1	1	1	1	0	1	1
3382893	TGCAGAGAAAAAATTGAATTACTCAGATTTAGGTACTATTAGAAAAAAACAATAACACTTTTTTTCAGA	TGCAGAGAAAAAATTGAATTACTCAGATTTAGGTACTATTAGAAAAAAACAATAACACTTTTTTTCAGA	Chr11	43697421	1	2.15725e-027	0.924731	0.511628	0.49973	5.26154	5.23678	1.29924	1	0	0	0	1	0	0	0	1	1	-	1	0	0	1	0	0	0	1	1	0	-	0	0	0	1	1	-	0	0	0	0	0	0	0	0	0
8212413	TGCAGGCCCAAATATTGTCAGTTTTTTTTTTTCACTTTGCTTTGTATTTGAGAAATTAGTTTTTACAGA	TGCAGGCCCAAATATTGTCAGTTTTTTTTTTTCACTTTGCTTTGTATTTGAGAAATTAGTTTTTACAGA	Chr08	945446	1	7.75884e-027	0.924731	0.511628	0.49973	15.75	11.1257	1.65121	1	1	1	-	0	1	1	1	-	1	1	0	1	1	0	1	1	0	0	0	1	1	1	1	1	1	0	0	1	1	1	1	1	1	1	1	1
3374900	TGCAGGGTAGTAACAGCAGCCAACTCTCTTATTGTCTCTTCATTATTTTGGTTTGAAGAGTTTCAACTT	TGCAGGGTAGTAACAGCAGCCAACTCTCTTATTGTCTCTTCATTATTTTGGTTTGAAGAGTTTCAACTT	Chr07	39551958	1	4.6367e-029	0.924731	0.488372	0.49973	32.3871	16.02353	2.11714	0.95	0	-	-	1	0	0	1	0	0	1	0	1	1	1	0	0	1	0	0	1	-	1	-	-	1	0	0	1	1	1	1	1	-	1	1	1
3372312	TGCAGTATCTCTTCTTTCTCGCATCCTGTTCTATAACCAATAAATTATACTCCCTCTGTTCTTTTTTTT	TGCAGTATCTCTTCTTTCTCGCATCCTGTTCTATAACCAATAAATTATACTCCCTCTGTTCTTTTTTTT	Chr03	46705841	1	2.15725e-027	0.924731	0.511628	0.49973	12.19697	7.75617	1.53619	1	1	1	1	1	0	1	-	1	-	1	0	1	1	0	1	0	1	0	0	1	1	1	1	1	1	0	0	1	1	1	1	1	1	1	1	1
3373601	TGCAGTTTTAGAATAAATTGGTCCATCTAATCTTTCATGATGTTATGATTATGTTAGCTTCTTAGTCTT	TGCAGTTTTAGAATAAATTGGTCCATCTAATCTTTCATGATGTTATGATTATGTTAGCTTCTTAGTCTT	Chr03	1733635	1	4.6367e-029	0.924731	0.488372	0.49973	8.20968	6.13067	1.59289	0.954545	0	1	1	0	1	0	1	1	1	1	0	1	1	1	1	1	1	0	0	1	1	1	0	1	1	0	0	1	1	-	1	-	1	1	1	1
3368000	TGCAGCCCTTCACCTGTTTCTAACCCTAGAACACCGTTCTCCCTACTAACTCCATCCCTGCAACTCAGC	TGCAGCCCTTCACCTGTTTCTAACCCTAGAACACCGTTCTCCCTACTAACTCCATCCCTGCAACTCAGC	Chr05	35407701	1	4.6367e-029	0.924731	0.511628	0.49973	50.31746	22.7567	2.26873	0.95	1	1	1	1	1	1	1	1	1	1	0	1	1	1	1	-	0	0	0	1	-	-	-	1	1	0	0	1	1	1	1	1	1	1	-	1
3367805	TGCAGATAAAATGTCCTAAACCAAACCTCACCATCTGATCCGGTTCTTTTTGTTAGGTGCTATGTGCTA	TGCAGATAAAATGTCCTAAACCAAACCTCACCATCTGATCCGGTTCTTTTTGTTAGGTGCTATGTGCTA		0	0	999	0.924731	0.511628	0.49973	56.52308	28.69849	2.11214	1	1	-	1	0	1	1	1	1	1	-	0	1	1	0	1	1	1	0	0	1	1	1	1	1	-	0	0	1	1	0	1	1	1	0	0	1
3374817	TGCAGCTGTTTTGGCGAACTGAATTTCTGAATCAATTGTTTCCTGAGATAAATTCATTCTTGTTTTACA	TGCAGCTGTTTTGGCGAACTGAATTTCTGAATCAATTGTTTCCTGAGATAAATTCATTCTTGTTTTACA	Chr02	37740996	8	5.99795e-028	0.924731	0.511628	0.49973	29.34375	17.53676	1.62279	0.952381	1	1	1	1	0	0	1	1	-	1	0	1	1	-	1	0	1	0	0	1	1	1	1	-	1	0	0	1	1	-	1	1	1	1	-	1
3366620	TGCAGAAGATAGAAAGGAGAAGATGGTCTTTCTCTCGAACAGTATACTTTTTACAGATCGGAAGAGCGG	TGCAGAAGATAGAAAGGAGAAGATGGTCTTTCTCTCGAACAGTATACTTTTTAC	Chr10	38396506	1	2.47873e-020	0.924731	0.511628	0.49973	93.73438	44.61931	2.13538	1	-	1	0	1	0	-	1	1	1	1	0	1	1	1	1	1	1	0	0	1	1	1	1	1	-	0	0	1	1	-	-	1	1	1	1	1
3368145	TGCAGTTACCAAAGTGGGAAAAACTCAAACACTTTCTCATTACAGATCGGAAGAGCGGTTCAGCAGGAA	TGCAGTTACCAAAGTGGGAAAAACTCAAACACTTTCTCATTAC	Chr08	940142	1	2.04516e-014	0.924731	0.488372	0.49973	52.83051	30.34164	1.6903	0.952381	1	1	1	0	1	0	1	-	1	1	0	1	-	0	1	1	0	0	0	1	-	1	1	1	1	0	0	1	1	1	1	1	1	1	1	1
3368547	TGCAGAATACATAATTGTAGCATTCATATATGTAAACAATTTTATAGCTTTTCAGAGAGAAACACTCAT	TGCAGAATACATAATTGTAGCATTCATATATGTAAACAATTTTATAGCTTTTCAGAGAGAAACACTCAT		0	0	999	0.924731	0.511628	0.49973	29.83077	21.50962	1.6951	1	0	0	0	0	1	-	0	0	0	0	1	1	0	0	1	1	0	0	1	0	-	0	-	-	0	1	1	0	0	1	1	0	0	0	0	0
3366961	TGCAGGGAAGAACAAAAACAACACATTCTAGACACTTTTTTTTGTCAAAACAAGAATTTTCATTACAGA	TGCAGGGAAGAACAAAAACAACACATTCTAGACACTTTTTTTTGTCAAAACAAGAATTTTCATTACAGA	Chr10	5382829	1	7.75884e-027	0.924731	0.488372	0.49973	49.04688	21.9427	2.14236	1	1	1	1	1	1	-	1	1	1	1	0	1	1	1	1	1	1	0	0	1	1	0	0	0	1	0	0	1	1	0	0	1	-	1	-	1
8205102	TGCAGAAGTTCCAGGTAGAACTGCCAAGAGGTTAGGGAAGTGGTGGGAAGTGTTTACAGATCGGAAGAG	TGCAGAAGTTCCAGGTAGAACTGCCAAGAGGTTAGGGAAGTGGTGGGAAGTGTTTAC	Chr10	1536774	2	5.86045e-022	0.924731	0.488372	0.49973	98.28571	45.0169	2.22756	0.95	1	1	1	1	0	1	1	1	1	1	0	1	1	1	1	1	1	0	0	1	1	0	0	0	1	0	0	1	1	-	0	1	0	-	1	1
3373036	TGCAGGCACGTCCAAAATCAAATCATTAGAAATTTCCATTCACAACACAAGGGAACACAACAAAGTAGC	TGCAGGCACGTCCAAAATCAAATCATTAGAAATTTCCATTCACAACACAAGGGAACACAACAAAGTAGC	Chr06	16066851	1	4.6367e-029	0.903226	0.511905	0.499717	30.41176	20.14596	1.70597	0.95	0	0	1	1	0	0	0	0	0	0	1	0	0	1	1	0	1	1	1	0	-	0	0	0	-	1	1	0	0	-	1	0	0	0	1	0
3375863	TGCAGGTTCATTTGTGAGTTCCACAGCTTCAAAAGTTTGTGGAGAGTGCACTATTGGTCCTGGTGCCAC	TGCAGGTTCATTTGTGAGTTCCACAGCTTCAAAAGTTTGTGGAGAGTGCACTATTGGTCCTGGTGCCAC	Chr04	37625842	1	4.6367e-029	0.903226	0.511905	0.499717	31.81818	16.06324	2.23704	1	0	0	0	1	-	0	0	0	0	0	1	0	0	1	0	0	1	1	1	0	-	0	0	0	1	1	1	0	0	-	0	0	0	0	-	0
16646964	TGCAGGTTATCACATCCTTCTAAACTAAGGGAACAGAGTTTTGGAAACAAGTCTAGAGGGAATTTAGTG	TGCAGGTTATCACATCCTTCTAAACTAAGGGAACAGAGTTTTGGAAACAAGTCTAGAGGGAATTTAGTG		0	0	999	0.903226	0.488095	0.499717	6.6875	3.60067	1.94674	0.954545	1	1	1	1	1	0	-	1	1	1	0	1	1	-	1	1	1	0	0	1	1	1	0	-	1	0	0	1	1	1	1	1	-	0	-	1
3370305	TGCAGTAAAATAAAAAAATACAAAGTCAAATGATTGTTGCTTTTGAAACCCTTTACAGATCGGAAGAGC	TGCAGTAAAATAAAAAAATACAAAGTCAAATGATTGTTGCTTTTGAAACCCTTTAC	Chr08	56127559	1	2.04392e-021	0.903226	0.488095	0.499717	25.96667	14.64237	1.72286	0.956522	1	1	-	1	1	1	1	1	1	0	0	1	1	1	1	0	1	1	0	0	1	1	1	-	-	0	0	0	1	0	1	1	1	1	1	1
3366534	TGCAGTGAGAAGTGTGCGGTGCGGTCCAGTGACTCCAAAGCTGTCTTATTACTTTGTTTACAGATCGGA	TGCAGTGAGAAGTGTGCGGTGCGGTCCAGTGACTCCAAAGCTGTCTTATTACTTTGTTTAC	Chr10	5882051	1	3.92673e-024	0.903226	0.488095	0.499717	48.76562	21.01617	2.16403	1	1	1	1	1	0	1	1	1	-	1	0	1	1	-	1	1	1	0	0	1	1	0	0	0	-	0	0	-	1	-	1	1	0	1	-	1
3371016	TGCAGCTTGGGGCATAACCTTGCAAGAGCTTGCAGGCCCTCATTTCCAATATTTGGGCATGATTCCATA	TGCAGCTTGGGGCATAACCTTGCAAGAGCTTGCAGGCCCTCATTTCCAATATTTGGGCATGATTCCATA	Chr03	37414739	1	4.6367e-029	0.903226	0.488095	0.499717	32.03226	16.26392	1.83221	0.95	1	1	1	1	0	0	1	1	1	1	0	1	1	-	1	1	1	0	0	1	-	-	-	1	-	0	0	1	1	-	1	1	1	1	1	1
3366883	TGCAGTTCAAATAACTCTTCTGCTTCTTTCAACATGTAGTTTATCAAGAAACTAACATACACATAAACA	TGCAGTTCAAATAACTCTTCTGCTTCTTTCAACATGTAGTTTATCAAGAAACTAACATACACATAAACA	Chr10	40693044	1	1.00367e-025	0.903226	0.511905	0.499717	54.46269	30.68002	2.07241	1	1	1	0	1	0	1	1	1	1	1	0	1	0	-	1	1	1	0	0	1	-	1	1	1	-	0	0	1	1	1	1	1	1	1	1	1
3367546	TGCAGTACTTCTTCACCACTAAGATTGAGTACGCAACAGTATCATCTAACTCTCAATTTCCGTATTACA	TGCAGTACTTCTTCACCACTAAGATTGAGTACGCAACAGTATCATCTAACTCTCAATTTCCGTATTACA	Chr11	14587395	1	5.99795e-028	0.903226	0.511905	0.499717	67.26866	28.87161	2.36873	1	1	-	1	-	1	1	-	0	-	-	0	1	1	-	1	0	1	0	0	1	1	1	0	-	1	0	0	1	1	1	1	1	1	1	1	1
3368475	TGCAGCTCCAATTTGGTCACCACATTTGTCTTCAGAAGATTGCACCATAGAAAAATATAATCTTCCAAA	TGCAGCTCCAATTTGGTCACCACATTTGTCTTCAGAAGATTGCACCATAGAAAAATATAATCTTCCAAA	Chr10	2042557	3	4.66962e-024	0.903226	0.511905	0.499717	22.98462	12.97274	2.12233	1	0	0	0	0	0	0	0	0	1	1	1	0	0	0	0	0	0	1	0	0	0	1	1	1	0	1	0	0	0	-	1	0	1	0	0	0
3375859	TGCAGCCCATCTTGTAAAAAAAAAACAGAACCCTAATTCCCTAAATCACACCACATAACAATTCAACCC	TGCAGCCCATCTTGTAAAAAAAAAACAGAACCCTAATTCCCTAAATCACACCACATAACAATTCAACCC	Chr11	44836181	1	4.6367e-029	0.88172	0.512195	0.499703	6	3.3033	2.01086	0.95	-	1	1	1	0	-	1	0	0	1	0	1	1	1	1	1	-	0	0	1	1	1	1	-	-	0	0	1	1	1	1	-	1	1	1	1
3372491	TGCAGCAGCTAAATCATCTGGCCAAAAGACATCTAAATGATGCTGATGCTTGTTCTTATACCAATGTTG	TGCAGCAGCTAAATCATCTGGCCAAAAGACATCTAAATGATGCTGATGCTTGTTCTTATACCAATGTTG	Chr05	5952585	1	4.6367e-029	0.978495	0.516484	0.499457	17.36508	10.97081	1.51139	1	1	1	-	1	1	0	1	1	1	1	0	1	1	1	0	0	1	0	0	1	1	1	1	1	0	0	0	1	1	1	1	-	1	1	1	1
100003493	TGCAGTCAGCAATGAAAGAGGAAGATAACAGGCGGCGGAAGGGAAAGATGAAATGCACACGAAGAGAAA	TGCAGTCAGCAATGAAAGAGGAAGATAACAGGCGGCGGAAGGGAAAGATGAAATGCACACGAAGAGAAA	Chr05	33550223	1	4.6367e-029	0.978495	0.483516	0.499457	5.63793	3.91151	1.37609	0.954545	1	1	0	1	1	1	1	1	1	-	0	1	1	1	1	1	0	0	0	1	0	1	0	1	0	0	0	1	1	1	1	1	1	0	0	1
3375875	TGCAGTTCAAAAGCAACTGGAGGCTGGTACAGTTATAAATTATAATCTAATGAATAAGATGATGTGTAG	TGCAGTTCAAAAGCAACTGGAGGCTGGTACAGTTATAAATTATAATCTAATGAATAAGATGATGTGTAG	Chr10	39830063	1	4.6367e-029	0.978495	0.516484	0.499457	11.67742	9.7398	1.30984	0.956522	1	1	0	1	1	0	1	1	1	1	0	1	1	1	1	0	1	0	0	1	1	1	1	1	1	0	0	1	1	1	-	1	1	1	0	1
3367572	TGCAGTTATAAATTATGCAGAGAAAAAACAATGACAACTTTTCACATCTTACTTGATTTACAGATCGGA	TGCAGTTATAAATTATGCAGAGAAAAAACAATGACAACTTTTCACATCTTACTTGATTTAC	Chr10	13074548	1	3.92673e-024	0.978495	0.516484	0.499457	30.98413	22.35961	1.34968	0.95	1	-	1	1	0	0	1	1	1	1	0	1	1	1	1	0	1	0	0	1	0	1	0	1	1	0	0	1	1	-	1	1	0	1	1	1
3374084	TGCAGGAATTGGGAACTGGTGGATCTTGTAATGTTTTTCTGCCAAGAGACAATCATCCTTTTTGGATGG	TGCAGGAATTGGGAACTGGTGGATCTTGTAATGTTTTTCTGCCAAGAGACAATCATCCTTTTTGGATGG	Chr10	3864037	1	4.6367e-029	0.978495	0.483516	0.499457	9.61017	6.65625	1.30355	0.952381	1	1	1	0	1	0	1	1	1	1	0	1	1	0	1	1	0	0	0	1	1	0	0	0	1	0	0	1	1	1	0	1	0	0	1	1
3373553	TGCAGATCGGTTGTTTTAGTATTTTTCTCGTTGCATTTTGTAGCATAGTAGACCTTTGCTTGCATTCGC	TGCAGATCGGTTGTTTTAGTATTTTTCTCGTTGCATTTTGTAGCATAGTAGACCTTTGCTTGCATTCGC	Chr07	38236983	1	3.60984e-025	0.978495	0.483516	0.499457	7.44643	5.19931	1.51031	1	0	0	0	0	0	0	0	1	0	0	1	0	0	0	0	0	0	1	1	0	0	0	0	0	0	1	1	0	0	-	0	0	0	0	1	0
3373759	TGCAGAATCATTCTACCATCACCGCCGAGCCTCTTTCTTCACTTTCTCAGGAAGATCGTAGGAACCAGT	TGCAGAATCATTCTACCATCACCGCCGAGCCTCTTTCTTCACTTTCTCAGGAAGATCGTAGGAACCAGT	Chr03	6155233	1	4.6367e-029	0.956989	0.516854	0.499432	7.03175	4.50033	1.69277	0.95	1	1	1	1	0	0	1	1	1	1	0	1	1	1	1	0	1	0	0	1	1	-	-	1	1	0	0	1	1	1	1	1	1	1	1	1
8178391	TGCAGAGAGAGGAGAAATCAAACAGTAACAAGAAGAAATCGTTCACATTTTCAAACACTTTGTTGTTTT	TGCAGAGAGAGGAGAAATCAAACAGTAACAAGAAGAAATCGTTCACATTTTCAAACACTTTGTTGTTTT	Chr11	1970134	1	2.79058e-026	0.956989	0.483146	0.499432	11.37705	8.85061	1.28887	0.95	1	-	1	1	0	0	1	1	1	1	0	1	1	1	0	0	1	0	0	1	1	1	-	0	1	0	0	1	1	0	-	1	1	1	1	1
3372758	TGCAGAGAGTTCAATGACTTAGGCTATAGAAAAATGTATAACTTAGATAGTGCTAAATCATGTGGACTT	TGCAGAGAGTTCAATGACTTAGGCTATAGAAAAATGTATAACTTAGATAGTGCTAAATCATGTGGACTT	Chr05	36372757	1	4.6367e-029	0.956989	0.516854	0.499432	9	5.15994	1.81245	1	1	1	1	1	1	1	1	1	-	1	0	1	1	-	1	0	1	0	0	1	1	1	1	1	-	0	0	1	1	-	1	1	1	1	1	1
8178456	TGCAGCAGCAGCAACCACCGTTCTGCGCGAACCACCGTGCCGCAGCAGCAGCAGCCACCGTTCTTGCGT	TGCAGCAGCAGCAACCACCGTTCTGCGCGAACCACCGTGCCGCAGCAGCAGCAGCCACCGTTCTTGCGT	Chr10	38878226	1	4.6367e-029	0.956989	0.483146	0.499432	13.34483	9.78132	1.25932	0.952381	1	-	0	1	1	1	-	1	1	1	0	1	1	0	-	1	1	0	0	1	1	1	1	1	0	0	0	1	1	1	1	1	-	1	1	1
3374408	TGCAGCCACAGCAGCAGCAGCAGCAGCATCAGAATATTGGAGAAGGAAACTGTTCTTTCACTTTGGAAG	TGCAGCCACAGCAGCAGCAGCAGCAGCATCAGAATATTGGAGAAGGAAACTGTTCTTTCACTTTGGAAG	Chr07	46467265	1	4.6367e-029	0.956989	0.516854	0.499432	8.73846	4.99931	1.71812	0.95	1	1	1	1	0	1	1	1	1	1	0	1	1	1	-	1	1	0	0	1	1	1	0	1	1	0	0	1	1	0	1	1	-	0	0	1
3370504	TGCAGGAACAGTTACTGCCTACTATGTAAGTTCAATGGTGCAAATAAAATAAAAAATTCCTATTGAAAA	TGCAGGAACAGTTACTGCCTACTATGTAAGTTCAATGGTGCAAATAAAATAAAAAATTCCTATTGAAAA		0	0	999	0.956989	0.483146	0.499432	13.8	7.25213	1.85422	1	1	1	1	0	0	0	1	1	0	1	0	1	1	0	1	1	0	0	0	1	-	1	1	-	1	0	0	1	1	1	1	1	1	1	1	1
3374306	TGCAGGTTACATTTTTTCTTTTTTGTATTGTTTTATTGGTTTCACAAGATTTGCTCAACAATCTTATAT	TGCAGGTTACATTTTTTCTTTTTTGTATTGTTTTATTGGTTTCACAAGATTTGCTCAACAATCTTATAT	Chr03	38466579	1	4.6367e-029	0.956989	0.516854	0.499432	5.52381	4.51051	1.51677	1	1	1	1	1	1	0	1	1	-	1	0	1	1	1	1	-	1	0	0	1	1	1	1	-	1	0	0	1	1	0	1	1	1	1	1	1
3372571	TGCAGTTTTGGTGCATAAATGATGCAAATATACATGTGGAGCCAAGACTTTGGAGTTTCTATGTCTAGC	TGCAGTTTTGGTGCATAAATGATGCAAATATACATGTGGAGCCAAGACTTTGGAGTTTCTATGTCTAGC	Chr05	37914416	1	4.6367e-029	0.956989	0.516854	0.499432	13.32812	7.08002	1.95556	1	1	-	1	1	0	1	1	1	0	1	0	1	1	1	1	0	1	0	0	1	1	1	1	1	1	0	0	1	1	1	1	1	1	1	1	1
3369806	TGCAGATATTAGAGTAGAAAAAATACTTTTTTTTTATTCCATTTCAAATAAAGATGTTACAGATCGGAA	TGCAGATATTAGAGTAGAAAAAATACTTTTTTTTTATTCCATTTCAAATAAAGATGTTAC		0	0	999	0.956989	0.516854	0.499432	11.47619	7.449	1.78941	1	1	1	0	1	1	0	1	1	1	1	0	1	1	1	1	1	1	0	0	1	1	-	-	-	1	0	0	1	1	1	1	1	1	1	0	1
13120926	TGCAGGATAACAACAGAGCACTAGATCGGCTAACCAAATCAAAGGAGGCTGCACTTCTTGCTAGTAAGG	TGCAGGATAACAACAGAGCACTAGATCGGCTAACCAAATCAAAGGAGGCTGCACTTCTTGCTAGTAAGG		0	0	999	0.956989	0.483146	0.499432	10.55	8.04865	1.50989	0.95	0	0	0	1	0	0	0	0	0	0	1	0	0	1	0	0	1	-	1	0	0	0	0	0	1	1	1	0	0	0	0	0	0	0	1	0
3372251	TGCAGGATTTTAGGTACAGAGAGGAAAGAATGGAGACTAAATATCAAGAGATTGATGTTGACTTGATTC	TGCAGGATTTTAGGTACAGAGAGGAAAGAATGGAGACTAAATATCAAGAGATTGATGTTGACTTGATTC	Chr10	6019039	1	4.6367e-029	0.956989	0.516854	0.499432	19.28571	12.48673	1.72389	0.956522	1	-	1	1	0	1	1	1	1	1	0	1	1	1	1	1	1	0	0	1	1	0	0	0	1	0	0	1	1	1	1	1	0	1	-	1
3370610	TGCAGTAGGGTTTTACAATAAGAAAGCATAGAATTATAGAAGGCTGGTCATGGATTTTTTATTTTATTT	TGCAGTAGGGTTTTACAATAAGAAAGCATAGAATTATAGAAGGCTGGTCATGGATTTTTTATTTTATTT	Chr01	4395611	1	4.6367e-029	0.956989	0.516854	0.499432	15.53968	10.93825	1.5292	1	0	1	1	1	1	0	1	0	0	1	0	1	1	-	0	1	1	0	0	1	1	0	1	1	1	0	0	1	1	1	1	1	1	1	1	1
100058679	TGCAGTTCATTATTTCTTACATTCCCAATACAAGACTTGGCATATGGGATCCATTCTTGTTGAGGTTTC	TGCAGTTCATTATTTCTTACATTCCCAATACAAGACTTGGCATATGGGATCCATTCTTGTTGAGGTTTC	Chr01	38885473	1	2.15725e-027	0.956989	0.516854	0.499432	5.34426	4.79031	1.2713	0.952381	0	0	-	1	0	0	1	1	0	1	1	1	-	0	0	0	0	1	1	0	1	0	0	0	1	1	1	0	0	0	0	0	0	0	-	0
3370696	TGCAGTATGTGCAAGGCAAGTTTTTTTATGCCTGATCATTGTAATATTATTTTTTTGAAGCTTTTCTTA	TGCAGTATGTGCAAGGCAAGTTTTTTTATGCCTGATCATTGTAATATTATTTTTTTGAAGCTTTTCTTA		0	0	999	0.956989	0.516854	0.499432	13.47541	11.81081	1.50484	0.954545	0	-	0	1	1	0	1	0	0	0	1	0	0	0	0	0	0	-	1	0	0	0	0	0	1	0	-	0	0	-	0	0	0	0	0	0
3370799	TGCAGAACCATAAGGTTTTGAAGCGGCCATAGATGGTGAACCATATGTTGGAGTTGGAAGGGCAACTCT	TGCAGAACCATAAGGTTTTGAAGCGGCCATAGATGGTGAACCATATGTTGGAGTTGGAAGGGCAACTCT	Chr04	8261982	1	4.6367e-029	0.956989	0.483146	0.499432	34.23729	15.33285	2.16444	1	1	1	1	0	1	0	1	1	1	1	0	1	1	0	1	1	0	0	0	1	1	1	1	-	0	0	0	1	1	0	1	1	1	1	-	1
8207734	TGCAGCCCTCTGTTGGTATGAACATATATACAGTAGTCTCAAATAAGTTCATGATTCTCATCGGGGTTC	TGCAGCCCTCTGTTGGTATGAACATATATACAGTAGTCTCAAATAAGTTCATGATTCTCATCGGGGTTC	Chr11	11434858	1	4.6367e-029	0.956989	0.483146	0.499432	28.81667	14.99166	1.95552	1	1	1	1	0	1	1	1	1	1	1	0	1	1	0	1	0	1	0	0	1	1	1	1	1	1	0	0	1	1	1	1	1	1	1	1	1
8213936	TGCAGAAGTTGCAGAAACTGACCATCCAAGAACCCCTTCTCTCACCATAAAAAAAAAAACAAAAAAAAT	TGCAGAAGTTGCAGAAACTGACCATCCAAGAACCCCTTCTCTCACCATAAAAAAAAAAACAAAAAAAAT	Chr06	27131219	1	4.6367e-029	0.956989	0.516854	0.499432	6.07812	5.1244	1.465	0.952381	0	1	1	1	1	0	1	1	-	1	0	1	1	1	1	0	1	0	0	1	1	1	1	0	1	0	0	1	1	1	1	1	0	1	1	1
8208832	TGCAGTCATGGTTTGGTAACTGTTTCTCAAAATTTCATGTTTCGATTATATGAATTCACCATACATATT	TGCAGTCATGGTTTGGTAACTGTTTCTCAAAATTTCATGTTTCGATTATATGAATTCACCATACATATT	Chr08	878868	1	4.66962e-024	0.956989	0.516854	0.499432	26.83333	17.57286	1.79998	1	0	0	0	1	0	0	0	0	0	0	1	0	0	-	0	0	1	1	1	0	0	0	0	0	0	1	1	0	0	0	0	0	0	0	0	0
8207975	TGCAGCTGGTGTTGAACCATGGCAGAGCCACGTGTGGGGTTTATGTCACTGAAGCCAAAATCTTTGTTA	TGCAGCTGGTGTTGAACCATGGCAGAGCCACGTGTGGGGTTTATGTCACTGAAGCCAAAATCTTTGTTA	Chr11	12524684	2	4.6367e-029	0.956989	0.516854	0.499432	50.53968	31.91945	1.63674	1	1	1	1	0	-	1	1	0	1	1	0	1	1	0	1	1	1	0	0	1	-	1	1	1	1	0	0	1	1	1	1	1	1	1	1	1
3375535	TGCAGAAGAAGAAGAAGAGGAAGATGAAGAGGAAGTTAGCATTTTGGTGGTTGTCTTTCCAAGACCCAC	TGCAGAAGAAGAAGAAGAGGAAGATGAAGAGGAAGTTAGCATTTTGGTGGTTGTCTTTCCAAGACCCAC	Chr01	349537	1	4.6367e-029	0.935484	0.517241	0.499405	11.36923	6.06774	2.15261	1	1	1	1	1	0	0	1	1	1	1	0	1	1	1	1	1	1	0	0	1	1	-	1	-	1	0	0	1	1	1	1	1	-	1	-	1
100000696	TGCAGACAAAGTCTGTCCATACACTACTTACCCAAAAGTTCCCATCACTCGTGTTGAAATATGATTACT	TGCAGACAAAGTCTGTCCATACACTACTTACCCAAAAGTTCCCATCACTCGTGTTGAAATATGATTACT	Chr01	42918376	1	4.6367e-029	0.935484	0.482759	0.499405	5.03175	2.89481	1.70206	1	1	-	1	1	0	0	1	1	1	1	0	1	1	0	1	0	1	0	0	1	-	1	0	1	1	0	0	1	1	1	1	1	0	1	-	1
3375095	TGCAGATTCGTTGTCAATCCTACCCTATTTGCCCACCGTCAATTATTTCGATTGAGTTGTCATTGGTGT	TGCAGATTCGTTGTCAATCCTACCCTATTTGCCCACCGTCAATTATTTCGATTGAGTTGTCATTGGTGT	Chr11	11703903	1	4.6367e-029	0.935484	0.517241	0.499405	9.90625	6.04338	1.65017	1	1	1	1	0	1	-	-	1	-	1	0	1	1	0	1	-	1	0	0	1	1	1	0	1	1	-	0	1	1	1	1	1	1	1	-	1
3374596	TGCAGCTTTCCGGGCTCCCTGTTCTGCAACTTCTGTCCTTGCCTAGGGTTGTAGAAGAAGCAGCTGGCA	TGCAGCTTTCCGGGCTCCCTGTTCTGCAACTTCTGTCCTTGCCTAGGGTTGTAGAAGAAGCAGCTGGCA	Chr05	1478629	1	4.6367e-029	0.935484	0.517241	0.499405	11.5873	6.82813	1.61856	0.95	-	1	1	0	1	1	0	1	1	1	0	1	1	0	1	1	1	0	0	1	-	1	1	1	1	0	0	1	1	1	-	1	1	1	1	1
3370690	TGCAGCTTTGGCAATCATTATTAGAAAAGTAGATTTTGGTTCTTTTTTCCTTGTTTATTACACAGATGC	TGCAGCTTTGGCAATCATTATTAGAAAAGTAGATTTTGGTTCTTTTTTCCTTGTTTATTACACAGATGC	Chr02	7203411	2	4.6367e-029	0.935484	0.517241	0.499405	21.31746	13.05644	1.90055	0.95	1	1	1	0	-	1	1	1	1	-	0	1	1	0	1	1	1	0	0	1	1	1	1	1	0	0	0	1	1	1	1	1	1	0	1	1
3369452	TGCAGGATGCATAGGAATCCAATATCTCCCTGGTCAAGTTTGTCAGGTTCCTCTTTTGCAAATAGATTT	TGCAGGATGCATAGGAATCCAATATCTCCCTGGTCAAGTTTGTCAGGTTCCTCTTTTGCAAATAGATTT	Chr06	29430021	1	4.6367e-029	0.935484	0.517241	0.499405	18.15385	11.32218	1.6605	1	1	1	1	1	0	1	1	1	-	1	0	1	1	1	1	0	1	0	0	1	1	1	1	-	-	0	0	1	1	-	1	1	1	1	-	1
3369414	TGCAGTTCTTCCTATTCTTCAAGTTTGACAAGGGAGTTCTTTTTCTTTTCCCACTTTTATCACACATGT	TGCAGTTCTTCCTATTCTTCAAGTTTGACAAGGGAGTTCTTTTTCTTTTCCCACTTTTATCACACATGT	Chr03	50992951	1	4.6367e-029	0.935484	0.517241	0.499405	23.76923	11.93672	2.16936	1	1	1	1	0	0	-	1	1	-	1	0	1	1	1	-	0	1	0	0	1	1	1	1	1	1	0	0	1	1	1	1	1	-	1	1	1
3373141	TGCAGGGTTTATGTGACCTCCTACATTCGATACAAAAATCAAGGTTTTCAGAATATTATGTAACAAAAA	TGCAGGGTTTATGTGACCTCCTACATTCGATACAAAAATCAAGGTTTTCAGAATATTATGTAACAAAAA	Chr04	14618902	2	4.6367e-029	0.935484	0.517241	0.499405	6.86154	4.14312	1.60419	1	0	0	0	1	0	0	1	0	1	0	1	0	0	1	0	0	1	1	1	0	-	0	0	0	1	-	1	0	0	-	0	0	0	0	1	0
3373664	TGCAGCTATGATATCTGTGTATACATCCTCAAAAAAGAAAAGAATTTGTAGTGTTTTTACTCTTATATT	TGCAGCTATGATATCTGTGTATACATCCTCAAAAAAGAAAAGAATTTGTAGTGTTTTTACTCTTATATT	Chr01	49622555	1	2.15725e-027	0.935484	0.482759	0.499405	14.65574	10.80359	1.5757	1	1	1	1	1	1	0	1	1	1	1	0	1	1	1	0	0	1	0	0	1	1	0	0	1	-	0	0	1	1	1	1	1	0	1	1	1
3371569	TGCAGGTTGGGAACTGTTGTGTTACTGCTGCAATTCTCATTGCGAATATGTTGTCTGATGTTCCGGATC	TGCAGGTTGGGAACTGTTGTGTTACTGCTGCAATTCTCATTGCGAATATGTTGTCTGATGTTCCGGATC	Chr05	35322593	1	2.15725e-027	0.935484	0.517241	0.499405	24.80645	14.23177	1.83483	0.954545	1	1	1	1	1	1	1	1	1	1	0	1	1	-	1	0	0	0	0	1	1	1	1	-	1	0	0	1	1	1	1	1	1	1	1	1
8667220	TGCAGAACCTAATAGAGTGTCCCTTTTCCATGCAGTATAAACAACAAAAAACCGGTTGTTTCGACTTTT	TGCAGAACCTAATAGAGTGTCCCTTTTCCATGCAGTATAAACAACAAAAAACCGGTTGTTTCGACTTTT		0	0	999	0.935484	0.482759	0.499405	37.45	20.74402	1.68552	1	1	1	1	0	1	1	0	1	1	1	0	1	1	0	1	1	0	0	0	1	1	1	1	1	-	0	0	1	1	1	1	1	1	1	-	1
3371690	TGCAGCACTCATGGCAAACCAAAATCTATTATGTGGTTTTGGTGTGTTGAGTTGAATGTCTTCTTTTTA	TGCAGCACTCATGGCAAACCAAAATCTATTATGTGGTTTTGGTGTGTTGAGTTGAATGTCTTCTTTTTA		0	0	999	0.935484	0.517241	0.499405	67.82812	30.73148	2.03529	0.954545	1	1	1	0	0	1	1	1	1	-	0	1	1	0	1	1	1	0	0	1	1	1	1	1	-	0	0	1	1	1	1	1	1	0	0	1
8667275	TGCAGCATCAACATAAAACAACCTGGGCATTCCACACCGTCTTAGTCAACATAAGATAAAGCATAATCT	TGCAGCATCAACATAAAACAACCTGGGCATTCCACACCGTCTTAGTCAACATAAGATAAAGCATAATCT	Chr10	38032079	1	2.15725e-027	0.935484	0.517241	0.499405	27.04762	16.47358	1.50067	1	1	-	1	0	0	0	1	1	1	-	0	1	1	0	1	1	0	0	1	-	1	1	1	1	0	1	1	1	1	1	1	1	1	0	1	1
100053838	TGCAGGGATGAGAAGAATGATGCAAGCATAATCTATACTGGTTCACTCATAAAGAGCTACATCCATTTT	TGCAGGGATGAGAAGAATGATGCAAGCATAATCTATACTGGTTCACTCATAAAGAGCTACATCCATTTT	Chr01	16499459	2	4.6367e-029	0.935484	0.517241	0.499405	9.18182	6.17401	1.50453	1	-	1	-	1	1	0	0	1	-	1	0	1	1	1	1	0	0	0	0	1	1	1	1	1	-	0	0	1	1	1	1	1	1	1	-	1
3374744	TGCAGTAAACTGTTGAAAGAACTGATTCGGACAACACTTCTGTCTTATTCAACTATGACTTGTCATTCA	TGCAGTAAACTGTTGAAAGAACTGATTCGGACAACACTTCTGTCTTATTCAACTATGACTTGTCATTCA	Chr10	38257004	1	2.15725e-027	0.935484	0.517241	0.499405	13.24242	7.59797	1.90927	1	1	1	0	1	1	-	1	1	1	1	0	1	1	1	1	1	1	0	0	1	1	1	1	-	1	0	0	1	1	1	1	1	1	1	0	1
3371261	TGCAGAAGTAAAAGAGGTGATCCACGCGTGCACAAAAAATAAACAACACCCTAGCCTTTTCTCTACCGG	TGCAGAAGTAAAAGAGGTGATCCACGCGTGCACAAAAAATAAACAACACCCTAGCCTTTTCTCTACCGG	Chr04	37863985	1	4.6367e-029	0.935484	0.482759	0.499405	15.60656	8.94662	1.77306	1	0	0	0	1	1	0	0	0	0	0	1	0	0	1	0	0	1	-	0	0	0	0	0	0	1	1	1	0	0	0	0	0	0	0	0	0
3367956	TGCAGTCTATTTACCAAAAGTTCATTTGCTTTTATTTGATCTTCAAACAATTTCTCTTATAATCATACT	TGCAGTCTATTTACCAAAAGTTCATTTGCTTTTATTTGATCTTCAAACAATTTCTCTTATAATCATACT	Chr08	59022950	1	1.29833e-024	0.935484	0.482759	0.499405	28.56667	17.71663	1.7288	1	0	1	0	0	0	0	0	0	0	1	1	0	0	0	0	0	0	1	1	0	0	0	0	0	1	1	1	0	0	1	0	0	0	1	-	0
3365593	TGCAGTGCTGGATCCTTCGTAATGTACTTCTGATACTTTTTACAGATCGGAAGAGCGGTTCAGCAGGAA	TGCAGTGCTGGATCCTTCGTAATGTACTTCTGATACTTTTTAC		0	0	999	0.935484	0.482759	0.499405	133.50847	73.06356	1.67502	1	0	0	0	0	-	0	0	0	1	1	1	0	0	0	0	0	0	1	0	0	-	1	1	1	0	1	0	0	0	1	1	0	1	0	0	0
3374250	TGCAGAGGAATTATCTCGAGCCCCAGCTGAAGTTCTTGGCAGAAGTAGCCATGGCACTTTATATAAAGC	TGCAGAGGAATTATCTCGAGCCCCAGCTGAAGTTCTTGGCAGAAGTAGCCATGGCACTTTATATAAAGC	Chr09	20624238	1	4.6367e-029	0.935484	0.482759	0.499405	13.98246	7.94165	1.82322	0.954545	0	0	1	0	0	0	0	0	0	1	1	0	0	0	0	0	0	-	1	0	0	0	0	0	0	1	1	0	0	-	0	0	0	1	1	0
8212725	TGCAGCGGTAGACGGTGGCCAAATGAAATTCTCTTGGCCAGACAGATAGAGACAGGCAGAGCAGGATTG	TGCAGCGGTAGACGGTGGCCAAATGAAATTCTCTTGGCCAGACAGATAGAGACAGGCAGAGCAGGATTG	Chr04	37397041	1	1.00367e-025	0.935484	0.482759	0.499405	26.73333	16.83733	1.86841	1	1	1	1	0	0	1	0	1	1	1	0	1	1	0	1	-	0	0	0	1	1	1	1	1	-	0	0	1	1	1	1	1	1	1	-	1
3369886	TGCAGTCTTTTCTTGTTTCTTCCCTTCAAAGCTAATATATAGTGACTACATGCCAATGACATTATATTT	TGCAGTCTTTTCTTGTTTCTTCCCTTCAAAGCTAATATATAGTGACTACATGCCAATGACATTATATTT	Chr10	1115791	1	4.6367e-029	0.935484	0.482759	0.499405	24.52381	13.46584	1.89839	0.952381	-	1	1	1	0	1	1	-	0	-	0	1	1	1	1	0	1	0	0	1	1	0	0	0	1	0	0	1	1	1	1	1	0	1	1	1
3366364	TGCAGAACTAGACGAAACACCACACCAAGACCCAATGATGCCATCTGACAACTCCAGAACAGCAGATAC	TGCAGAACTAGACGAAACACCACACCAAGACCCAATGATGCCATCTGACAACTCCAGAACAGCAGATAC	Chr04	38348907	1	4.6367e-029	0.935484	0.517241	0.499405	78.01562	48.12792	1.52704	1	0	0	0	1	0	0	0	0	0	0	1	0	0	1	0	0	1	1	1	0	-	0	0	0	1	-	1	0	0	0	0	0	0	0	-	0
3370094	TGCAGAGTCTCCTTTTCCTGCTAATTTGATGTTAGCACTGGGCTACTCAATGCTGGTTACAGATCGGAA	TGCAGAGTCTCCTTTTCCTGCTAATTTGATGTTAGCACTGGGCTACTCAATGCTGGTTAC	Chr02	3361385	1	1.37413e-023	0.935484	0.517241	0.499405	38.8	22.67035	1.6726	0.95	1	1	1	1	1	0	1	1	1	-	0	1	1	0	-	1	1	0	0	1	1	1	1	1	-	0	0	1	1	-	1	-	1	1	1	1
3369897	TGCAGATCAAATAACCATTTTGGTATAAAATCCTCAAACATAAATTTCCACGGGATATTTGACCCATTA	TGCAGATCAAATAACCATTTTGGTATAAAATCCTCAAACATAAATTTCCACGGGATATTTGACCCATTA	Chr03	31694216	1	2.15725e-027	0.935484	0.517241	0.499405	30.41538	18.21571	1.36389	0.95	1	1	1	1	0	1	1	1	-	1	0	1	1	1	-	0	1	0	0	1	-	-	1	1	1	0	0	1	1	1	1	1	-	1	1	1
3369526	TGCAGATCTGTGCATGATCGATGATGGTTTGAAATTTGCAATGCGTCAACAGTTTGTTGTTTTGCAATG	TGCAGATCTGTGCATGATCGATGATGGTTTGAAATTTGCAATGCGTCAACAGTTTGTTGTTTTGCAATG	Chr05	35311252	1	4.6367e-029	0.935484	0.482759	0.499405	28.3	14.07871	2.31402	0.95	-	-	1	1	0	1	1	1	1	-	0	1	1	1	1	1	0	0	0	1	1	1	1	1	1	0	0	1	1	1	1	1	1	-	1	1
100089623	TGCAGGGAATGTTTGCGTCCTTCATCTGTCAAGATGATCCATAAAACCATATGTCAACATCTAAGATCT	TGCAGGGAATGTTTGCGTCCTTCATCTGTCAAGATGATCCATAAAACCATATGTCAACATCTAAGATCT		0	0	999	0.935484	0.482759	0.499405	16.11864	10.47529	1.51944	0.952381	1	1	1	0	1	0	1	0	-	1	0	1	1	0	1	1	1	0	0	-	1	1	1	1	-	0	0	1	1	1	1	1	1	-	1	1
3365626	TGCAGCATGCAGATTGAATTATGCAGTATTACTGAGATCTCTTGTTTTGTTTCAGATTTTACAGATCGG	TGCAGCATGCAGATTGAATTATGCAGTATTACTGAGATCTCTTGTTTTGTTTCAGATTTTAC	Chr10	1301810	1	6.7484e-022	0.935484	0.482759	0.499405	60.87719	29.2017	2.25587	1	0	0	0	0	1	0	0	0	1	-	1	0	0	0	0	0	0	1	0	0	0	1	0	1	0	-	0	0	0	1	0	0	1	0	0	0
3372409	TGCAGCATCATAAATATAAGAAGTTTTATATGCATAACCAAGAAGCACTTCTTTCTAATAATAATAAAA	TGCAGCATCATAAATATAAGAAGTTTTATATGCATAACCAAGAAGCACTTCTTTCTAATAATAATAAAA	Chr04	37852742	5	4.6367e-029	0.935484	0.482759	0.499405	6.04839	5.69218	1.29388	0.952381	0	0	0	1	0	0	0	0	0	0	1	0	0	1	0	0	1	1	1	0	0	0	0	0	1	0	1	0	0	1	-	0	0	0	1	0
3373149	TGCAGGAAGCATACAATTCAAAATGTTATGGTGTTTTGTTTGTTGGTAAAGATTGTTATGTTTATGTTT	TGCAGGAAGCATACAATTCAAAATGTTATGGTGTTTTGTTTGTTGGTAAAGATTGTTATGTTTATGTTT	Chr11	47075858	1	2.17256e-022	0.935484	0.517241	0.499405	17.50769	9.33006	1.79626	0.95	1	1	1	1	-	1	1	-	1	1	0	1	1	-	1	0	1	0	0	1	0	1	1	1	1	0	0	1	1	-	1	1	1	0	1	1
8214994	TGCAGAAATATAGGAGATAATAAACTATCAGGCTCAATTCCTTCAAAACTCTCTGAGAGAACAAGGAAT	TGCAGAAATATAGGAGATAATAAACTATCAGGCTCAATTCCTTCAAAACTCTCTGAGAGAACAAGGAAT	Chr10	41496791	1	4.6367e-029	0.935484	0.517241	0.499405	25.07692	12.48914	2.06571	0.95	1	1	1	1	0	0	1	1	1	1	0	1	0	1	1	0	1	0	0	1	-	1	0	1	1	0	0	1	1	1	1	1	1	-	1	1
3372063	TGCAGAAATCAGTAACCAGTGTTGAGTTATACAGTTCTTATGTATCTGAGTAACATATATTGTGTCCGT	TGCAGAAATCAGTAACCAGTGTTGAGTTATACAGTTCTTATGTATCTGAGTAACATATATTGTGTCCGT	Chr02	40549241	1	4.6367e-029	0.913978	0.517647	0.499377	15.44615	8.76361	1.66556	0.954545	1	-	-	1	0	0	1	1	1	1	0	1	0	1	1	0	1	0	0	1	1	1	1	1	1	0	0	1	1	1	-	1	1	-	-	1
13120657	TGCAGACATAAAAGTGACCTTGATTCAAACCCATGTGAACTTGAAAATTGAGTGCCAAAGGAGGCCAGG	TGCAGACATAAAAGTGACCTTGATTCAAACCCATGTGAACTTGAAAATTGAGTGCCAAAGGAGGCCAGG	Chr10	38914936	1	4.6367e-029	0.913978	0.517647	0.499377	7.25758	4.50693	1.67324	1	1	1	0	1	1	-	1	-	-	1	0	1	1	1	1	1	1	0	0	1	1	1	-	-	1	0	0	1	1	1	1	1	1	1	-	1
3369789	TGCAGATCTCCAGAGATGCTTGAAGCTCAGCCAAATTGTTGCATAATGTGAAGCTATTTCTTCCCATTT	TGCAGATCTCCAGAGATGCTTGAAGCTCAGCCAAATTGTTGCATAATGTGAAGCTATTTCTTCCCATTT	Chr03	43772858	1	4.6367e-029	0.913978	0.517647	0.499377	24.18462	13.95255	1.7252	0.952381	1	1	1	1	1	1	1	1	1	1	0	1	1	-	-	0	1	0	0	1	-	1	0	-	1	0	0	1	1	-	1	1	1	1	1	1
3373201	TGCAGCTACAAAACATCAAAATACACCAAAATATTGGTTATCTCCACCACCTCATTGGTTTCCTCTCAA	TGCAGCTACAAAACATCAAAATACACCAAAATATTGGTTATCTCCACCACCTCATTGGTTTCCTCTCAA	Chr09	20134621	1	3.63547e-020	0.913978	0.482353	0.499377	14.73438	8.29202	1.67835	1	1	-	1	1	0	1	0	0	1	1	0	1	1	1	1	0	1	0	0	1	1	1	1	1	-	0	0	1	1	1	0	1	-	1	-	1
100002353	TGCAGCTGTGCGAGCTCTTTTTACGTGCCATAAATGGCCTACAAATAAAAAGAATCCTAGAACAAAATG	TGCAGCTGTGCGAGCTCTTTTTACGTGCCATAAATGGCCTACAAATAAAAAGAATCCTAGAACAAAATG	Chr06	27667785	1	4.6367e-029	0.913978	0.482353	0.499377	6.15625	3.8779	1.58893	1	1	0	1	1	1	0	1	-	1	1	0	-	1	1	1	0	1	0	0	1	-	-	0	1	1	0	0	1	1	1	-	1	-	0	0	1
3371644	TGCAGTATATAGTAAATGCAACAAAAGTTATTGTCTCTTCTATGCATTTACTATGTACTTGTGCAACTT	TGCAGTATATAGTAAATGCAACAAAAGTTATTGTCTCTTCTATGCATTTACTATGTACTTGTGCAACTT	Chr08	59041175	1	4.6367e-029	0.913978	0.517647	0.499377	13.28788	7.4524	1.75928	0.952381	1	0	1	1	0	1	1	1	1	1	0	1	1	-	1	1	1	0	0	1	1	1	-	1	0	-	0	1	1	-	1	1	1	0	1	1
8178595	TGCAGTGGTGGAGGCAGTGCGGGGATGGGAACGACCGGTGAATGCCATGGGGGCAGAGGCGGAGACAGA	TGCAGTGGTGGAGGCAGTGCGGGGATGGGAACGACCGGTGAATGCCATGGGGGCAGAGGCGGAGACAGA	Chr04	37617158	1	2.17256e-022	0.913978	0.517647	0.499377	17.36923	8.75929	1.95766	1	1	1	1	0	1	1	1	1	1	1	0	1	1	0	1	-	0	0	0	1	1	-	1	1	-	0	0	1	1	1	1	1	-	1	-	1
3370994	TGCAGGGGTAGGTTGCAGTACTGTCCTATCCCTTGAATCCCGCTGCCACATACGAATCTAAAGGCAGAT	TGCAGGGGTAGGTTGCAGTACTGTCCTATCCCTTGAATCCCGCTGCCACATACGAATCTAAAGGCAGAT	Chr11	48789154	1	2.15725e-027	0.913978	0.482353	0.499377	15.4375	8.42963	1.90563	1	0	0	0	0	0	0	0	0	0	-	1	0	0	0	0	0	0	1	1	0	0	0	0	0	-	1	1	0	0	-	0	0	0	1	0	0
3369140	TGCAGAATTTCCGAGCATTTGTTGTATGTAATGGCAGTGGCACGTTCAAGGCACTTGCTTACAGATCGG	TGCAGAATTTCCGAGCATTTGTTGTATGTAATGGCAGTGGCACGTTCAAGGCACTTGCTTAC	Chr07	6884439	1	1.12129e-024	0.913978	0.517647	0.499377	38.22727	18.48734	2.04187	0.95	1	1	-	1	1	0	1	1	1	-	0	1	-	1	1	0	1	0	0	0	1	-	1	-	1	0	0	1	1	1	1	1	1	1	1	1
3370657	TGCAGGAGAAAAGGTATTGAAACTCTATCTCGTTACTAGCTTGATACAAAGTTTATATTTGTTCTCTGG	TGCAGGAGAAAAGGTATTGAAACTCTATCTCGTTACTAGCTTGATACAAAGTTTATATTTGTTCTCTGG	Chr04	8114546	1	4.6367e-029	0.913978	0.517647	0.499377	17.1746	10.38396	1.7603	0.954545	1	1	1	0	1	1	1	1	1	-	0	1	1	0	-	0	0	0	0	1	1	1	-	1	-	1	0	1	1	1	1	1	1	1	-	1
3371584	TGCAGTAACGAGGATACACACATCAACCACCACCCATGCTCAAAGCTTGTTTATTCTAACCGCGCTTGC	TGCAGTAACGAGGATACACACATCAACCACCACCCATGCTCAAAGCTTGTTTATTCTAACCGCGCTTGC	Chr05	40525968	1	4.6367e-029	0.913978	0.517647	0.499377	19.16923	9.5701	1.98857	0.952381	1	0	1	1	1	1	1	1	0	1	0	1	1	-	0	1	1	0	0	1	-	-	1	1	1	0	0	1	1	0	1	1	1	1	1	1
3366344	TGCAGGAACAGTTACTGCCTACTATGTAAGTTCAATGGTGCAAATAATCAAACACCTGATTTTTCTCCT	TGCAGGAACAGTTACTGCCTACTATGTAAGTTCAATGGTGCAAATAATCAAACACCTGATTTTTCTCCT	Chr04	45040541	1	4.6367e-029	0.913978	0.517647	0.499377	34.15152	19.44787	1.76897	1	0	0	0	1	0	0	0	0	1	1	1	0	0	1	0	0	1	1	1	0	-	0	0	0	0	1	1	0	0	-	0	0	0	0	-	0
8206616	TGCAGAAGTTTCACGTAACAAAATCTAATCCCGTACATCATAATACCCTCACAGGCTTGGCCAGCTATC	TGCAGAAGTTTCACGTAACAAAATCTAATCCCGTACATCATAATACCCTCACAGGCTTGGCCAGCTATC	Chr07	6857551	1	4.6367e-029	0.913978	0.517647	0.499377	39.80303	17.05092	2.39851	1	0	1	1	1	0	1	1	1	-	1	0	1	1	1	-	0	1	0	0	1	1	1	-	-	1	0	0	1	1	1	1	1	-	1	1	1
3370521	TGCAGATAAAAAAGAAGTTACAATAAAAGGCTTTGATAAGTATATTTGAGAAAATGCATGAAAGAGACG	TGCAGATAAAAAAGAAGTTACAATAAAAGGCTTTGATAAGTATATTTGAGAAAATGCATGAAAGAGACG	Chr05	38521449	1	4.6367e-029	0.913978	0.517647	0.499377	12.8209	8.28039	1.65912	1	-	0	1	1	0	0	1	1	-	1	0	1	1	1	0	0	1	0	0	1	1	-	1	1	1	0	0	1	1	-	1	-	1	1	1	1
3368662	TGCAGTCTTTTCCTGTTTCTTCCCTTCAAAGCTAATATATAGTGACTACATGCCAATGACATGATATTT	TGCAGTCTTTTCCTGTTTCTTCCCTTCAAAGCTAATATATAGTGACTACATGCCAATGACATGATATTT	Chr10	1115791	1	1.00367e-025	0.913978	0.482353	0.499377	26.25424	18.60162	1.71813	1	0	0	0	0	0	0	0	0	1	-	1	0	0	0	0	0	0	-	1	0	0	1	1	1	0	1	1	0	0	1	0	0	-	0	0	0
8179878	TGCAGTGAAGGAGCAAAGACAGTGAAGGAGCAAAGAAAAAGAATGGGGTATGAGTGGAAATGGAAAAGG	TGCAGTGAAGGAGCAAAGACAGTGAAGGAGCAAAGAAAAAGAATGGGGTATGAGTGGAAATGGAAAAGG	Chr03	33630032	1	4.6367e-029	0.913978	0.482353	0.499377	56.37705	28.69293	2.01913	0.95	1	1	-	0	1	1	1	1	0	1	0	1	-	0	1	1	1	0	0	1	1	1	1	1	-	0	0	1	1	-	1	1	1	0	-	1
3368233	TGCAGTTCTCAAAGAAGAAGTCACAATACAATTTTCTTTACGAATCTAAGGAGAGAATTTTCCTTTGGC	TGCAGTTCTCAAAGAAGAAGTCACAATACAATTTTCTTTACGAATCTAAGGAGAGAATTTTCCTTTGGC		0	0	999	0.913978	0.482353	0.499377	39.01587	20.09382	1.96849	1	0	-	0	1	0	0	0	0	0	-	1	0	0	1	0	0	1	1	0	0	-	0	0	0	-	1	0	0	0	-	0	0	0	1	0	0
3375475	TGCAGTATGGGACATGTGCTGATAGACACCACGAAAACCTTGATATTGTGGCCACAATTGTGGTTGTGA	TGCAGTATGGGACATGTGCTGATAGACACCACGAAAACCTTGATATTGTGGCCACAATTGTGGTTGTGA	Chr05	793937	1	1.29833e-024	0.913978	0.482353	0.499377	67.52632	37.07797	1.81611	0.95	0	1	1	0	0	0	0	0	0	1	0	0	0	0	0	0	0	1	1	0	0	0	0	0	1	1	1	0	0	-	0	0	0	1	-	0
8214578	TGCAGAAAAAAAAGAAAAAAGAAAAACACTCCACCAACTATATATTTACAGATCGGAAGAGCGGTTCAG	TGCAGAAAAAAAAGAAAAAAGAAAAACACTCCACCAACTATATATTTAC		0	0	999	0.913978	0.517647	0.499377	17.33846	9.32041	2.09347	1	1	1	1	1	1	0	1	1	-	-	0	1	1	-	1	1	1	0	0	1	1	-	0	-	1	0	0	1	1	1	1	1	-	1	1	1
3365459	TGCAGTTCTTGTCCTGCCACATGTTGCATAACATCATCCTATGAAAATTGTTCATTTTACAGATCGGAA	TGCAGTTCTTGTCCTGCCACATGTTGCATAACATCATCCTATGAAAATTGTTCATTTTAC	Chr03	28175605	1	6.39322e-022	0.913978	0.517647	0.499377	86.61538	47.8101	1.90838	1	0	0	0	0	1	0	0	-	0	0	1	1	1	0	0	0	0	1	1	0	0	0	1	0	1	-	1	0	0	-	0	0	0	0	0	0
3368128	TGCAGGAAAGAAAGGAGGGAGAGAGAACAACGGTTAGGATACCAGAATATAGTTATGCAATAAAGAGAA	TGCAGGAAAGAAAGGAGGGAGAGAGAACAACGGTTAGGATACCAGAATATAGTTATGCAATAAAGAGAA	Chr11	2884613	1	4.6367e-029	0.913978	0.482353	0.499377	45.5	21.5532	2.14429	0.952381	0	1	1	1	1	-	1	0	1	1	0	1	1	1	-	1	1	0	0	0	0	1	1	1	1	0	0	1	0	-	0	0	1	1	1	-
3370642	TGCAGTTTATTTCTTTTACACCTTGAATTCAAATGTTTAGGCATAATTTTTCACCAGAGAACCAGTCTT	TGCAGTTTATTTCTTTTACACCTTGAATTCAAATGTTTAGGCATAATTTTTCACCAGAGAACCAGTCTT	Chr05	6459583	1	1.00367e-025	0.913978	0.517647	0.499377	20.54545	10.8351	1.65184	0.952381	1	1	1	1	0	1	1	1	1	1	0	1	1	1	1	0	1	0	0	1	1	-	1	0	-	0	0	1	1	-	-	1	1	1	1	1
3366617	TGCAGCACTAAAATTGAAAATCTGAAACTCTAACACTGTAAAACTTTTACAGATCGGAAGAGCGGTTCA	TGCAGCACTAAAATTGAAAATCTGAAACTCTAACACTGTAAAACTTTTAC	Chr11	958816	1	1.67248e-016	0.913978	0.517647	0.499377	110.32836	56.39662	2.09682	1	1	1	0	1	-	1	1	1	1	1	0	1	1	-	1	-	1	0	0	1	1	1	-	1	1	0	0	1	1	-	1	1	1	1	1	1
3366392	TGCAGATTTTTGCAGATGGATCTGGTATACACATCTCTATAGTTCTGACCATGCATTACAGATCGGAAG	TGCAGATTTTTGCAGATGGATCTGGTATACACATCTCTATAGTTCTGACCATGCATTAC	Chr02	45357713	1	4.80498e-023	0.913978	0.517647	0.499377	82.57576	34.22964	2.41568	1	-	1	1	1	0	0	1	1	1	1	0	1	1	1	-	0	1	0	0	1	-	1	1	-	1	0	0	1	1	-	0	1	0	1	1	1
3377009	TGCAGGCAACCGTAGTCTCGAGATATATGGCTGCCCGAAGCAACATAGAAAGAAAGCTCACTGACATTG	TGCAGGCAACCGTAGTCTCGAGATATATGGCTGCCCGAAGCAACATAGAAAGAAAGCTCACTGACATTG	Chr03	45944330	1	4.6367e-029	0.892473	0.518072	0.499347	8.05882	4.91062	1.73855	1	1	1	1	1	1	0	1	1	1	1	0	1	1	1	1	-	1	0	0	1	1	1	1	0	-	0	0	1	1	-	1	1	-	-	1	1
3372507	TGCAGTAAATTTATATATGACTCTCAAACTTTCATCGTGTAGACAAATGCAACACAGTTATCTTTACAG	TGCAGTAAATTTATATATGACTCTCAAACTTTCATCGTGTAGACAAATGCAACACAGTTATCTTTACAG		0	0	999	0.892473	0.518072	0.499347	10.5942	6.7659	1.62582	1	1	1	1	1	-	0	1	1	1	1	0	1	1	-	0	0	1	0	0	1	-	1	0	-	1	0	0	1	1	-	-	1	1	1	1	1
8208334	TGCAGGCTTCCTGCTACAATTGAATTAGAATATGCCAGCATGCTAGAAGAAATGGAGGCAAAGTATATG	TGCAGGCTTCCTGCTACAATTGAATTAGAATATGCCAGCATGCTAGAAGAAATGGAGGCAAAGTATATG	Chr02	27493927	1	4.6367e-029	0.892473	0.518072	0.499347	10.91176	5.84036	1.99288	1	1	1	1	1	1	1	1	1	1	1	0	1	1	1	-	0	-	0	0	1	1	-	0	-	-	0	0	1	1	-	1	-	1	1	1	1
8204096	TGCAGGATATCACAGTCAAAACTATTCTATTACCTTTTTTTCTTTACAGATCGGAAGAGCGGTTCAGCA	TGCAGGATATCACAGTCAAAACTATTCTATTACCTTTTTTTCTTTAC	Chr08	13643809	1	1.4795e-016	0.892473	0.518072	0.499347	23.98507	12.85219	1.9063	1	1	1	-	1	1	1	1	1	1	-	0	1	1	0	1	0	1	0	0	1	1	1	-	-	1	0	0	1	1	-	-	-	1	1	-	1
3365741	TGCAGGTCAGCATCCGTTATTGTCTTTGACAGGTTACTTACATAAACATTATTACAGATCGGAAGAGCG	TGCAGGTCAGCATCCGTTATTGTCTTTGACAGGTTACTTACATAAACATTATTAC	Chr08	10447051	1	3.31332e-019	0.892473	0.518072	0.499347	48.3913	35.16389	1.33743	1	-	-	0	0	1	0	-	0	0	0	1	0	-	0	0	0	-	1	1	0	0	0	0	0	0	1	1	0	0	1	-	0	0	0	0	0
3365984	TGCAGACCATAAAGTTAGTTGGTTATTATAGGGAGTAGCTAATGATCAACATGGAGCAACTAGAAGACA	TGCAGACCATAAAGTTAGTTGGTTATTATAGGGAGTAGCTAATGATCAACATGGAGCAACTAGAAGACA	Chr04	38345059	1	4.6367e-029	0.892473	0.481928	0.499347	59.28125	38.45065	1.59875	1	0	0	0	1	1	0	0	0	0	0	1	0	0	-	0	0	-	1	1	0	-	0	0	0	-	1	1	0	0	0	0	0	0	0	0	0
8211921	TGCAGATGAACTCTATTATCTGAGGGAGCAATTTTCACTGCTAGAACCTAGCAAAAATGATAGCATATC	TGCAGATGAACTCTATTATCTGAGGGAGCAATTTTCACTGCTAGAACCTAGCAAAAATGATAGCATATC	Chr03	51984417	1	1.00367e-025	0.892473	0.481928	0.499347	50.85484	22.90362	2.36134	1	1	1	1	0	0	1	1	1	1	1	0	1	1	0	1	1	1	0	0	1	-	1	0	-	-	0	0	1	1	-	-	1	1	1	0	1
16649745	TGCAGTTCTTGTGTGGTTGTATGCTGGTGCAACCATTTTCTGAGGTTTTTCACCGTTCGTTTGAATTTT	TGCAGTTCTTGTGTGGTTGTATGCTGGTGCAACCATTTTCTGAGGTTTTTCACCGTTCGTTTGAATTTT	Chr07	31303392	1	2.15725e-027	0.892473	0.518072	0.499347	16.15942	8.66381	1.98247	1	1	1	1	1	0	1	-	1	1	-	0	1	1	0	1	0	1	0	0	1	-	1	1	-	1	0	0	1	1	1	1	-	1	-	0	1
3365922	TGCAGAAACTTCATCATTTGATCGGTAAGAAACATTGGAATTTGGAATTGTTCTGTGAAAACAACAATC	TGCAGAAACTTCATCATTTGATCGGTAAGAAACATTGGAATTTGGAATTGTTCTGTGAAAACAACAATC	Chr11	2167276	1	4.6367e-029	0.870968	0.518519	0.499314	99.31818	61.63435	1.7918	1	0	1	1	0	1	1	1	0	0	1	1	1	1	0	1	-	0	0	-	0	0	1	1	1	-	0	1	1	0	-	0	0	1	1	1	-
3375105	TGCAGAATGTCCAACAAAAAAAAACTATGTACATGTTATGAAATGGACAAATGGACAGTGAACCTTACA	TGCAGAATGTCCAACAAAAAAAAACTATGTACATGTTATGAAATGGACAAATGGACAGTGAACCTTACA	Chr07	7173666	1	5.99795e-028	0.989247	0.521739	0.499055	13.66129	8.29874	1.44923	0.95	1	0	1	1	0	1	1	1	-	1	0	1	1	0	1	1	0	0	0	1	1	1	0	1	1	0	0	1	1	1	1	1	1	1	1	1
8214147	TGCAGCCACAAGCAGCATTTGAACACCACCAAGTGGCTCGATTCAGTATATCCTCAAACCACTCGTGAA	TGCAGCCACAAGCAGCATTTGAACACCACCAAGTGGCTCGATTCAGTATATCCTCAAACCACTCGTGAA	Chr08	59405841	1	4.6367e-029	0.989247	0.521739	0.499055	13.74603	8.49831	1.6904	1	1	0	0	1	1	1	1	1	1	1	0	1	1	0	1	1	1	0	0	1	1	1	1	1	0	0	0	1	1	1	1	1	1	0	1	1
100003875	TGCAGTTAACTGTAGGTCTGTTTATTTGTTTTTTTCAATTTGAATAAATCTTTCTCTTATCTTTTTACA	TGCAGTTAACTGTAGGTCTGTTTATTTGTTTTTTTCAATTTGAATAAATCTTTCTCTTATCTTTTTACA	Chr11	37158655	1	5.99795e-028	0.967742	0.522222	0.499012	11.47619	7.30266	1.39627	0.956522	1	-	1	1	0	0	1	0	1	1	0	1	1	1	1	0	-	0	0	1	1	1	0	1	1	0	0	1	1	1	1	1	1	1	1	1
3371734	TGCAGCTTCCGGAGAAGAAGGTCCCTCGTACAATTGAGAACACTAGGGAATTGGACGAGACAGTTTGCA	TGCAGCTTCCGGAGAAGAAGGTCCCTCGTACAATTGAGAACACTAGGGAATTGGACGAGACAGTTTGCA	Chr10	39155772	1	2.79058e-026	0.967742	0.477778	0.499012	15.26316	10.48562	1.34659	1	0	0	1	0	0	0	0	0	0	0	1	0	0	0	0	0	0	1	1	0	0	0	0	0	-	1	1	0	0	1	-	0	0	0	-	0
3375006	TGCAGGCAGGAGGAGTACCTACCTCTCTTCCAGAGCCTGTTCAGACTTCTAGAGATATTGATTTGTCTC	TGCAGGCAGGAGGAGTACCTACCTCTCTTCCAGAGCCTGTTCAGACTTCTAGAGATATTGATTTGTCTC	Chr04	13414340	1	4.6367e-029	0.967742	0.522222	0.499012	39.65625	23.27903	1.45096	0.952381	0	0	0	1	0	0	0	0	0	0	1	0	0	1	0	0	1	1	1	0	0	0	0	0	1	1	1	0	0	-	0	0	0	0	1	0
3376762	TGCAGAAATGCTATTCTCGGTTGAATTTGGTCTAAATTTTACTGTGTAGTACCATCCAAAGTTCCCTAG	TGCAGAAATGCTATTCTCGGTTGAATTTGGTCTAAATTTTACTGTGTAGTACCATCCAAAGTTCCCTAG	Chr01	48675585	1	4.6367e-029	0.967742	0.522222	0.499012	5.75	3.64434	1.53292	0.95	1	1	-	1	0	0	1	1	1	1	0	1	1	1	0	0	1	0	0	1	1	0	0	1	-	0	0	1	1	1	1	1	1	-	1	1
100008869	TGCAGGGAGAGAGCACAAATTTGGAAAATAGCAGCTTAGTTACCTTGAAAGAAAGAGAGTTGGGTGAGA	TGCAGGGAGAGAGCACAAATTTGGAAAATAGCAGCTTAGTTACCTTGAAAGAAAGAGAGTTGGGTGAGA	Chr07	48561377	1	4.6367e-029	0.967742	0.477778	0.499012	5	3.54152	1.48895	0.95	1	0	0	1	0	-	0	1	1	1	0	0	0	1	0	0	1	0	0	0	1	0	1	1	1	0	0	1	1	-	1	1	1	1	0	1
3366599	TGCAGAAGCAAACAAGTTCCCATTTCTTGGAAAAGTACTGCACAATTTTTTATTGGTTCAAGACTCATG	TGCAGAAGCAAACAAGTTCCCATTTCTTGGAAAAGTACTGCACAATTTTTTATTGGTTCAAGACTCATG	Chr08	49778698	1	1.00367e-025	0.967742	0.477778	0.499012	40.9661	28.9915	1.70054	1	0	0	1	0	0	0	0	0	0	0	1	0	0	0	0	0	1	1	1	0	-	0	0	0	1	1	1	0	0	0	1	0	-	0	0	0
3370339	TGCAGTCATTTAGAATTAGCAATTCTAAAATACACATGGAATTGAGGTTGTAGGCTGATCTGTCAGAAA	TGCAGTCATTTAGAATTAGCAATTCTAAAATACACATGGAATTGAGGTTGTAGGCTGATCTGTCAGAAA	Chr07	51452308	1	3.60984e-025	0.967742	0.477778	0.499012	18.10169	17.00518	1.3683	0.952381	0	1	0	0	0	1	0	0	0	0	1	0	0	0	0	0	0	1	1	0	0	0	1	0	1	1	1	0	0	0	0	0	0	1	0	0
3370006	TGCAGATTTTCCTCCTTGATCAAAGTGTTGACTTTAGCTTGTAAAAGGACAGAATGGAGATGAGAAACC	TGCAGATTTTCCTCCTTGATCAAAGTGTTGACTTTAGCTTGTAAAAGGACAGAATGGAGATGAGAAACC	Chr10	4094400	4	4.6367e-029	0.967742	0.477778	0.499012	24.13559	14.49425	1.47978	0.952381	1	1	1	0	0	1	1	1	1	-	0	1	1	0	1	1	0	0	1	1	1	0	1	0	1	0	1	1	1	-	0	1	0	0	1	1
3374783	TGCAGCACCCACTGCCAGAGCAAATGTGCCAAACATTTCAGACAAAGGCACTTCTCCACCCTACACAAA	TGCAGCACCCACTGCCAGAGCAAATGTGCCAAACATTTCAGACAAAGGCACTTCTCCACCCTACACAAA	Chr04	35919417	1	1.66765e-028	0.946237	0.477273	0.498967	6.91525	5.21175	1.54478	0.95	1	1	1	0	1	1	0	1	0	1	0	1	1	0	1	1	0	0	0	1	1	1	1	1	-	0	0	1	1	1	1	1	-	1	1	1
8665829	TGCAGGGATTGTTAAGGGAAATGATGGTGGAAGAAAATGAAGGGACATGGAAGTATGGGTTTAGCTGGA	TGCAGGGATTGTTAAGGGAAATGATGGTGGAAGAAAATGAAGGGACATGGAAGTATGGGTTTAGCTGGA	Chr01	47405481	1	4.6367e-029	0.946237	0.477273	0.498967	9.27869	6.544	1.39414	0.95	1	1	1	1	0	0	1	-	1	1	0	1	1	1	-	0	1	0	0	1	-	1	0	-	1	0	0	1	1	0	0	1	1	1	1	1
100005880	TGCAGAAGCTTTCCCTCAATTAGTATACTATAACCAAACATTTGGAGAGGAATAATAAACAAACATTGG	TGCAGAAGCTTTCCCTCAATTAGTATACTATAACCAAACATTTGGAGAGGAATAATAAACAAACATTGG	Chr06	15414212	1	4.6367e-029	0.946237	0.522727	0.498967	9.95455	7.6226	1.45989	1	0	0	-	1	0	0	0	-	0	-	1	0	0	1	1	0	1	1	1	0	0	0	1	0	1	1	1	0	0	0	1	0	0	0	0	0
3371728	TGCAGGCAAGGGCAACCACAGTCAAATAATATGTGTAGGCTTTGTGAAGACTATGATGATCATGAAAGG	TGCAGGCAAGGGCAACCACAGTCAAATAATATGTGTAGGCTTTGTGAAGACTATGATGATCATGAAAGG	Chr05	1773872	1	4.6367e-029	0.946237	0.522727	0.498967	9.2381	6.75587	1.49026	0.952381	0	-	0	1	0	0	1	0	0	0	1	0	0	1	0	0	0	1	1	0	-	0	0	0	1	-	1	0	0	1	0	0	0	0	0	0
3367120	TGCAGTATTCTACAGGTGCCCCAATCACTATGGTCACATCACATGTGATAACCGCGCTCGTTGCCCTGA	TGCAGTATTCTACAGGTGCCCCAATCACTATGGTCACATCACATGTGATAACCGCGCTCGTTGCCCTGA	Chr07	726277	1	4.6367e-029	0.946237	0.522727	0.498967	33.98387	20.66748	1.7588	0.952381	0	1	1	0	0	0	1	0	0	-	1	0	0	0	0	0	0	-	1	0	0	0	0	0	1	-	1	0	0	-	0	0	0	1	0	0
8178534	TGCAGGGTGGAGAACAGGGGTAGCAAGGTAGTAGCACTAATCATATACATATATATAAGCAAGGAAAAT	TGCAGGGTGGAGAACAGGGGTAGCAAGGTAGTAGCACTAATCATATACATATATATAAGCAAGGAAAAT	Chr04	8237077	1	4.6367e-029	0.946237	0.477273	0.498967	12.72881	8.83719	1.56969	1	1	1	1	0	0	0	1	-	1	1	0	1	1	0	1	1	0	0	0	1	1	0	1	-	1	0	0	1	1	1	1	1	1	1	1	1
3369253	TGCAGATTATGTTTGGATGTTCTTATTTGGTGCACTCTCTCTTCTGGTATGTGTTGCTGTTTATGTTAC	TGCAGATTATGTTTGGATGTTCTTATTTGGTGCACTCTCTCTTCTGGTATGTGTTGCTGTTTATGTTAC		0	0	999	0.946237	0.477273	0.498967	21.84211	12.96255	1.59939	1	0	1	1	0	0	0	0	0	0	1	0	0	0	0	0	0	0	1	1	0	0	0	0	0	1	1	1	0	0	1	0	0	0	1	-	0
3369057	TGCAGAGAGAGCATGTTTTTATTTATCTCTCTTTTTTACCGTGAGCCTAATTATGCCTCTCAATTACAG	TGCAGAGAGAGCATGTTTTTATTTATCTCTCTTTTTTACCGTGAGCCTAATTATGCCTCTCAATTACAG	Chr04	42323924	1	2.15725e-027	0.946237	0.522727	0.498967	21.4	12.47496	1.52984	1	1	1	1	1	0	0	1	1	-	1	0	1	1	1	-	0	1	0	0	1	1	1	0	1	1	0	0	1	1	1	0	1	1	1	1	1
3370257	TGCAGAGCATAAAGATTGAGCTGATTTTTCACCATATTTGTAAAGGATTACATCATCACCTACAAATGG	TGCAGAGCATAAAGATTGAGCTGATTTTTCACCATATTTGTAAAGGATTACATCATCACCTACAAATGG	Chr05	39834373	1	4.6367e-029	0.946237	0.477273	0.498967	16.45161	9.50327	1.56621	1	1	0	1	0	1	0	1	1	0	-	0	1	1	1	1	0	1	0	0	1	-	1	1	1	1	0	0	1	1	1	1	1	-	1	1	1
3373986	TGCAGCATCTCTGGACAGGTCCAATTTCTAATGCATCAGTAGAAGTTGTTCAAGGGACCCGATCTGTTG	TGCAGCATCTCTGGACAGGTCCAATTTCTAATGCATCAGTAGAAGTTGTTCAAGGGACCCGATCTGTTG	Chr11	44109186	1	4.6367e-029	0.946237	0.522727	0.498967	8.71212	4.5051	1.90367	1	1	0	0	1	-	0	1	0	1	1	0	1	1	1	1	1	1	0	0	1	1	1	1	1	-	0	0	1	1	1	1	1	1	1	1	1
3370444	TGCAGCTTCCCTAATCAAACTTACCTTCATTACCCTGCATCACTTTCCTCTTCTTCAAATAATTTACAT	TGCAGCTTCCCTAATCAAACTTACCTTCATTACCCTGCATCACTTTCCTCTTCTTCAAATAATTTACAT	Chr08	49261945	1	4.6367e-029	0.946237	0.522727	0.498967	17.56923	11.17823	1.41923	0.952381	1	1	1	1	1	0	1	1	-	1	0	1	1	1	-	0	1	0	0	1	1	1	1	1	1	0	0	1	1	1	0	1	1	0	0	1
3369434	TGCAGTTGAACATGTACTGGCCTAAATGTTTGTCTAGAAATTTTACAAAATTGTTTTGAAAGTAATTCC	TGCAGTTGAACATGTACTGGCCTAAATGTTTGTCTAGAAATTTTACAAAATTGTTTTGAAAGTAATTCC	Chr02	2191490	1	4.6367e-029	0.946237	0.522727	0.498967	14.87692	10.1988	1.47135	1	0	-	0	1	0	0	0	0	1	0	1	1	0	0	0	0	0	1	1	0	0	0	0	0	0	-	1	0	0	1	0	0	0	-	-	0
3375738	TGCAGGTGAAATCCATGTCATGAAAAACTGAGTCTTGCAGTCGCGGCTGAGAAATCCCAAAACTCGAGC	TGCAGGTGAAATCCATGTCATGAAAAACTGAGTCTTGCAGTCGCGGCTGAGAAATCCCAAAACTCGAGC	Chr10	635764	1	4.6367e-029	0.946237	0.522727	0.498967	24.81818	12.20148	2.06294	1	1	-	1	1	1	1	1	1	1	1	0	1	1	1	1	1	0	0	0	1	1	0	1	0	1	0	0	1	1	1	1	1	0	1	1	1
3366265	TGCAGACCAGGAGCACAAGGGATTTCATTTCCAGATTCTGGAAAGGACTAAGTTACAGATCGGAAGAGC	TGCAGACCAGGAGCACAAGGGATTTCATTTCCAGATTCTGGAAAGGACTAAGTTAC	Chr11	43628055	1	2.04392e-021	0.946237	0.477273	0.498967	63.85246	30.05014	2.09632	1	0	0	0	1	0	0	0	1	-	1	1	0	0	0	0	0	0	1	0	0	0	0	0	0	1	-	1	0	0	0	0	0	0	0	1	0
8212785	TGCAGTTCATCGCAGCACTCTGTTGATGGCTCTCTTGGCCCGTCCTCTCTGAAGAAATCTTCACACTGT	TGCAGTTCATCGCAGCACTCTGTTGATGGCTCTCTTGGCCCGTCCTCTCTGAAGAAATCTTCACACTGT	Chr08	58130809	1	4.6367e-029	0.946237	0.522727	0.498967	10.58462	6.45908	1.47749	1	1	-	1	0	0	1	1	-	1	1	0	1	1	0	0	0	1	0	0	1	1	1	1	1	1	0	0	1	1	1	1	1	1	0	1	1
3368073	TGCAGTTGAGATCCCTGTGAATGATGCATGGGTCATGAGTATGAAGATACTCCAACCCCTCAAGGACCT	TGCAGTTGAGATCCCTGTGAATGATGCATGGGTCATGAGTATGAAGATACTCCAACCCCTCAAGGACCT	Chr08	59115685	1	4.6367e-029	0.946237	0.477273	0.498967	57.93333	33.73518	1.65249	1	1	0	1	1	0	1	1	1	1	-	0	1	1	1	1	1	1	0	0	1	0	1	1	0	0	0	0	1	0	1	1	0	1	0	-	0
8203217	TGCAGAGGCTGCCTTTCATCATGAAATTTTTTATATTGATGGAGTAGTTGTTTACAGATCGGAAGAGCG	TGCAGAGGCTGCCTTTCATCATGAAATTTTTTATATTGATGGAGTAGTTGTTTAC	Chr03	38845763	1	7.12152e-021	0.946237	0.522727	0.498967	31.38462	14.40159	2.37639	1	1	1	1	1	1	0	1	1	1	1	0	1	1	1	1	0	-	0	0	1	1	1	1	-	1	0	0	1	1	1	1	1	1	1	1	1
3369331	TGCAGCTTCCTTGATGGGATTCAAAGTGTTCTTTCAGGTATCCATGTCAATTTCCTACCCAACAGTTCC	TGCAGCTTCCTTGATGGGATTCAAAGTGTTCTTTCAGGTATCCATGTCAATTTCCTACCCAACAGTTCC	Chr04	43383812	2	2.15725e-027	0.946237	0.477273	0.498967	26.94828	15.36164	1.79874	0.952381	1	1	1	0	1	0	1	1	-	-	0	1	1	0	1	0	0	0	0	1	1	1	1	1	0	0	0	1	1	1	0	1	-	1	1	1
8215166	TGCAGGAATAGACCAGTCAAACAGATCGAAGTTTTCCTTGAGCCTAGCATCATTTGTACTCTTAGGAAG	TGCAGGAATAGACCAGTCAAACAGATCGAAGTTTTCCTTGAGCCTAGCATCATTTGTACTCTTAGGAAG	Chr10	2712313	2	4.6367e-029	0.946237	0.477273	0.498967	15.09677	8.65412	1.76013	1	1	1	1	1	0	0	1	1	1	1	0	1	1	1	1	1	1	0	0	1	1	0	0	0	1	0	0	1	1	1	0	1	0	-	1	1
3368689	TGCAGTCATGTTTAGACAAACTTCTGCATAATGACTTCCAGAAAAGAAAATGAAATGAGTTTCTTCCTA	TGCAGTCATGTTTAGACAAACTTCTGCATAATGACTTCCAGAAAAGAAAATGAAATGAGTTTCTTCCTA	Chr04	42368988	1	4.6367e-029	0.946237	0.522727	0.498967	28.6	16.99937	1.71427	1	1	1	-	1	0	1	1	1	1	-	0	1	1	1	1	0	1	0	0	1	1	1	0	1	1	0	0	1	1	-	0	1	1	-	1	1
100090018	TGCAGTCTCAAAATATCTTTCCCTACAATCTAAAAGCTGTAAAGTTTATACTGTCTCTACAGTTCCAAG	TGCAGTCTCAAAATATCTTTCCCTACAATCTAAAAGCTGTAAAGTTTATACTGTCTCTACAGTTCCAAG	Chr10	39203316	1	4.6367e-029	0.946237	0.477273	0.498967	7.94828	5.68853	1.43896	0.95	1	1	0	1	1	0	-	1	1	1	0	1	-	1	1	0	1	0	0	1	1	1	1	-	1	0	0	1	1	-	0	1	1	1	0	1
8208734	TGCAGTTGTACAAATATAACCAAATTAGCAACAAAAGCCTTGAATATGAATGTCCTACATGAAAAGGAT	TGCAGTTGTACAAATATAACCAAATTAGCAACAAAAGCCTTGAATATGAATGTCCTACATGAAAAGGAT	Chr10	6142971	1	4.6367e-029	0.946237	0.477273	0.498967	25.63934	17.7515	1.57982	0.954545	1	1	-	1	0	0	1	1	1	1	0	1	1	1	1	0	1	0	0	1	1	0	-	0	1	0	0	1	1	1	1	1	0	1	1	1
3374185	TGCAGTGTGCGAAGCTCACTTTAGTTCTCGTTGGTAAGTCTCTGGTATTTTCTTGTTCTTCTTCATAAT	TGCAGTGTGCGAAGCTCACTTTAGTTCTCGTTGGTAAGTCTCTGGTATTTTCTTGTTCTTCTTCATAAT	Chr04	45772491	1	4.66962e-024	0.946237	0.477273	0.498967	46.15517	26.9545	1.72128	1	0	0	0	0	0	0	0	0	0	0	1	0	0	0	0	0	0	1	1	0	0	0	0	0	1	1	1	0	0	-	-	0	0	0	0	0
8214092	TGCAGCAAGGACGTTTGTTCTTGGTGGGCTTTCCGAGAAGTACTATGGAATGTCCAACTTCTGGGTGTC	TGCAGCAAGGACGTTTGTTCTTGGTGGGCTTTCCGAGAAGTACTATGGAATGTCCAACTTCTGGGTGTC	Chr05	39203508	1	4.6367e-029	0.946237	0.477273	0.498967	52.17241	31.37874	1.57968	0.95	1	1	1	1	-	1	1	1	1	1	0	0	0	1	1	0	1	0	0	1	-	0	-	1	-	0	0	1	0	1	0	0	0	1	1	0
100000165	TGCAGAAAATAAACAACGTGATTCGGTCGTAAACAACGTGATTCGGTCGTCAAGTGCAACCTACATTCA	TGCAGAAAATAAACAACGTGATTCGGTCGTAAACAACGTGATTCGGTCGTCAAGTGCAACCTACATTCA		0	0	999	0.924731	0.476744	0.498918	13.24194	7.8034	1.8454	0.952381	-	1	1	1	0	0	1	1	1	1	0	1	1	0	1	0	1	0	0	1	1	1	0	0	1	0	0	1	1	-	1	1	0	-	1	1
3370164	TGCAGAACAAGATGAGACCAAGCACTCAAAACTACCACAATAATAGTGAAACTAGAGAGTTGTAAATGT	TGCAGAACAAGATGAGACCAAGCACTCAAAACTACCACAATAATAGTGAAACTAGAGAGTTGTAAATGT		0	0	999	0.924731	0.476744	0.498918	12.65517	8.70504	1.38713	0.956522	0	0	0	0	0	0	0	0	0	-	1	0	0	0	0	0	0	1	1	0	-	1	0	0	1	1	1	0	0	0	0	0	0	1	0	0
3370476	TGCAGGGTGGAAAGCTGACATTGATTAGGATTCATGCTAATAATGATATCATGACTGTTTAGTCACACT	TGCAGGGTGGAAAGCTGACATTGATTAGGATTCATGCTAATAATGATATCATGACTGTTTAGTCACACT	Chr02	36400632	2	4.6367e-029	0.924731	0.523256	0.498918	24.8209	13.54916	1.76028	1	1	1	1	1	0	0	1	1	1	1	0	1	1	1	1	1	1	0	0	1	1	1	-	1	1	0	0	1	1	1	1	1	1	-	-	1
100003084	TGCAGGTGACTTCAATTTCATTATCAAGATTGAAGTGACATTGCTTGGAAAGTCTTATCCTCTTTGTTG	TGCAGGTGACTTCAATTTCATTATCAAGATTGAAGTGACATTGCTTGGAAAGTCTTATCCTCTTTGTTG	Chr03	48306641	1	4.6367e-029	0.924731	0.523256	0.498918	6.03077	4.11365	1.67193	0.952381	1	1	1	1	1	0	1	1	1	1	0	1	-	1	1	-	1	0	0	1	1	1	0	-	1	0	0	1	1	1	1	1	1	1	1	1
3369932	TGCAGTAACTTTATGCAGGGAATCATGATCCGTTTATGACTGCTCTTAGATCACAAAGTCAAAAGAATT	TGCAGTAACTTTATGCAGGGAATCATGATCCGTTTATGACTGCTCTTAGATCACAAAGTCAAAAGAATT	Chr05	35696051	1	4.6367e-029	0.924731	0.523256	0.498918	28.37313	14.52413	2.14483	1	1	1	1	1	0	0	1	1	1	-	0	1	1	1	1	0	1	0	0	1	1	1	-	-	-	0	0	1	1	-	1	1	1	1	-	1
3371735	TGCAGTATGAACTCAAATAATCAAACCACTCATGCATGTCATAATGTTTGTGACAGAAAGTAAGAGATT	TGCAGTATGAACTCAAATAATCAAACCACTCATGCATGTCATAATGTTTGTGACAGAAAGTAAGAGATT	Chr08	879469	1	4.6367e-029	0.924731	0.476744	0.498918	13.98276	8.23887	1.60747	0.954545	1	1	1	0	1	0	-	1	1	-	0	1	1	0	-	0	0	0	0	1	1	1	-	1	1	0	0	1	1	-	1	1	1	1	1	1
3370968	TGCAGTTGATAAAAATAAACTATCTAATAAGAATAAATTAGATAGTTTAGCATATATGTTTAGGCAGAC	TGCAGTTGATAAAAATAAACTATCTAATAAGAATAAATTAGATAGTTTAGCATATATGTTTAGGCAGAC	Chr08	57850954	1	4.6367e-029	0.924731	0.523256	0.498918	6.45455	5.17038	1.52869	0.952381	1	-	1	1	0	1	1	1	0	1	0	1	1	-	1	1	-	0	0	1	1	1	1	1	1	0	0	1	1	1	1	1	1	1	0	1
3367049	TGCAGAAGGAGTTCGGAAAACATTCTACAAAAGGAATGTATTCCATTTTATTTACAGATCGGAAGAGCG	TGCAGAAGGAGTTCGGAAAACATTCTACAAAAGGAATGTATTCCATTTTATTTAC	Chr05	40701031	1	1.99411e-016	0.924731	0.476744	0.498918	50.48276	25.20142	1.91396	1	0	0	0	0	0	0	0	0	1	1	1	0	0	0	0	0	1	1	0	0	0	-	1	1	0	1	0	0	0	-	0	0	1	0	0	0
3372777	TGCAGCAGCTGCTCTAAAAAACCACCACTGCTTATGCTCCTCCATTCTACTTCAATTCACCAGCTGGTC	TGCAGCAGCTGCTCTAAAAAACCACCACTGCTTATGCTCCTCCATTCTACTTCAATTCACCAGCTGGTC		0	0	999	0.924731	0.476744	0.498918	8.64286	5.98638	1.77936	0.95	0	1	1	0	0	0	0	0	1	1	1	0	0	0	0	0	-	1	-	0	-	0	0	0	0	1	1	0	0	1	0	0	0	1	1	0
3375148	TGCAGATTGGAATAGCCACAGTTGACATGCGATGGACAACGTAAAACTGCTCTCCTATGGCTACCAACA	TGCAGATTGGAATAGCCACAGTTGACATGCGATGGACAACGTAAAACTGCTCTCCTATGGCTACCAACA	Chr03	30773520	1	4.6367e-029	0.924731	0.523256	0.498918	8.57576	5.95198	1.8475	0.95	1	1	-	1	1	0	1	1	1	1	0	1	1	1	1	0	1	0	0	1	-	1	-	-	1	0	0	1	1	1	1	1	1	1	1	1
3376939	TGCAGCCCAAGAGAGAAAAAAAGGCAAAAAGAATCTAAGAAAATTTCATCAGCCCCTCAAACTGGGAAT	TGCAGCCCAAGAGAGAAAAAAAGGCAAAAAGAATCTAAGAAAATTTCATCAGCCCCTCAAACTGGGAAT	Chr02	16978096	1	4.6367e-029	0.924731	0.523256	0.498918	10.07576	6.99634	1.50314	1	1	1	-	1	1	1	-	1	1	1	0	1	1	1	1	0	1	0	0	1	1	1	0	-	-	0	0	1	1	1	1	1	1	1	1	1
8201550	TGCAGGTGGAGATTTTCTTTTTCCGTAAAAGGTAACAACGTTGTCCTCCTATTCCTTTTCGGAGGTTAG	TGCAGGTGGAGATTTTCTTTTTCCGTAAAAGGTAACAACGTTGTCCTCCTATTCCTTTTCGGAGGTTAG	Chr03	36863475	1	4.6367e-029	0.924731	0.523256	0.498918	30.62121	16.52525	1.77099	1	1	1	1	1	1	1	1	1	1	1	0	1	1	1	1	0	1	0	0	1	1	1	1	-	-	0	0	1	1	1	-	1	-	-	1	1
3368050	TGCAGTGGATATGTTCAATCCTCATGTTGAAACAGTTGAAAACGTAAAACTCAAATAGATTGTGTTGTT	TGCAGTGGATATGTTCAATCCTCATGTTGAAACAGTTGAAAACGTAAAACTCAAATAGATTGTGTTGTT	Chr02	39981657	1	4.6367e-029	0.924731	0.523256	0.498918	36.73134	20.98371	1.70671	1	1	1	-	1	0	0	1	1	1	-	0	1	1	0	1	1	1	0	0	1	1	1	0	-	1	0	0	1	1	0	1	1	1	-	1	1
3375871	TGCAGTTCAGGTTGGGAAAAGGGGTATATTTCGATCTTCAGAGGATTTTCCTGCTGTTTCTGAAGCATG	TGCAGTTCAGGTTGGGAAAAGGGGTATATTTCGATCTTCAGAGGATTTTCCTGCTGTTTCTGAAGCATG	Chr08	3035375	1	4.6367e-029	0.924731	0.523256	0.498918	16.44776	9.86821	1.77133	1	1	1	1	1	0	0	1	1	1	1	0	1	1	-	-	1	1	0	0	1	1	1	0	0	1	0	0	1	1	0	1	1	-	-	1	1
3366333	TGCAGAATCATAGGAAGCAACATGTTGAAAAGCTTTCCATGCAAGTTTTAGTCTGAACTTTTGATCATC	TGCAGAATCATAGGAAGCAACATGTTGAAAAGCTTTCCATGCAAGTTTTAGTCTGAACTTTTGATCATC	Chr05	1621253	1	1.66765e-028	0.924731	0.523256	0.498918	42.15385	23.58894	1.92922	1	0	-	0	1	0	0	1	0	0	0	1	0	0	1	0	0	0	1	1	0	0	0	0	0	1	1	1	0	0	-	0	0	0	0	0	0
3369623	TGCAGATTTGAATTCCTTTGTTGGGAGATACTCATTTCTTGAATAGTTTCAGTCTGAAGGTAGCACAGT	TGCAGATTTGAATTCCTTTGTTGGGAGATACTCATTTCTTGAATAGTTTCAGTCTGAAGGTAGCACAGT	Chr05	812040	1	2.15725e-027	0.924731	0.476744	0.498918	28.76364	14.99208	1.99749	0.952381	0	1	1	0	1	0	0	0	0	1	0	0	0	0	0	0	0	1	1	0	0	0	0	0	1	1	1	0	0	0	0	0	0	1	-	0
3373781	TGCAGCTTTCCACATTCACGTAGTAGTAAATCTAGAGCCCTAGGAGCAGAAGCCTCAAGTTGTTGGCAG	TGCAGCTTTCCACATTCACGTAGTAGTAAATCTAGAGCCCTAGGAGCAGAAGCCTCAAGTTGTTGGCAG		0	0	999	0.924731	0.523256	0.498918	10.76119	5.4282	2.16386	1	0	1	1	1	0	1	1	0	0	1	0	1	1	-	1	1	1	0	0	1	1	1	1	1	1	0	0	1	1	1	1	1	1	1	-	1
3366436	TGCAGTTCTTGAGGCTGAGATAACAGTTCAGATTGCTTTGGCAGAAGCATCCTTGGTTGATGATCTGCA	TGCAGTTCTTGAGGCTGAGATAACAGTTCAGATTGCTTTGGCAGAAGCATCCTTGGTTGATGATCTGCA	Chr05	1846557	1	4.6367e-029	0.924731	0.476744	0.498918	51.59677	25.88028	2.28027	1	0	0	0	1	0	0	1	0	0	0	1	0	-	1	0	0	0	1	1	0	0	0	0	0	-	0	1	0	0	0	0	0	0	0	0	0
3369719	TGCAGTACCATTTCATTAGAATAAGTCAATGGCAACAATGGATAACATGAGGATTGAAAATTGAATATA	TGCAGTACCATTTCATTAGAATAAGTCAATGGCAACAATGGATAACATGAGGATTGAAAATTGAATATA	Chr08	58514395	1	4.6367e-029	0.924731	0.523256	0.498918	35.56923	28.34511	1.38513	1	1	0	1	1	1	1	1	1	1	1	0	1	1	1	1	1	1	0	0	1	1	0	1	0	0	0	0	1	1	1	1	1	0	0	-	1
3373334	TGCAGCTGATAAATGAGGACGAGAAGAAGGTTGTTATCACTGATCGCATGTGGGCAAGGTTACTGTCTT	TGCAGCTGATAAATGAGGACGAGAAGAAGGTTGTTATCACTGATCGCATGTGGGCAAGGTTACTGTCTT	Chr10	41544942	1	4.6367e-029	0.924731	0.523256	0.498918	15.12121	8.57501	2.02254	1	1	1	1	1	0	1	1	0	1	1	0	1	0	1	1	1	1	0	0	1	1	-	-	1	1	0	0	1	1	1	1	-	1	1	1	1
3367437	TGCAGGTAAAATCCCAAGCTAAACCAAGGGAGACAAACTTACTCAGAACTGCAAACAAATGTAAGATTA	TGCAGGTAAAATCCCAAGCTAAACCAAGGGAGACAAACTTACTCAGAACTGCAAACAAATGTAAGATTA	Chr05	4874255	1	4.6367e-029	0.924731	0.523256	0.498918	47.55224	23.12993	2.03616	1	1	1	1	1	0	0	-	-	1	1	0	1	1	1	1	0	1	0	0	1	1	1	0	1	-	0	0	1	1	-	1	1	1	1	1	1
100094229	TGCAGCAAAAAATTGCAAATGCCCTCACAAACGCCCAACTGTTAGGATGAAGTTGGGCGGGGGAAACAT	TGCAGCAAAAAATTGCAAATGCCCTCACAAACGCCCAACTGTTAGGATGAAGTTGGGCGGGGGAAACAT	Chr10	15750377	1	4.6367e-029	0.924731	0.523256	0.498918	14.84615	9.66394	1.54627	0.954545	-	-	1	1	0	0	-	-	1	1	0	1	1	1	1	0	1	0	0	1	1	1	1	1	0	0	0	1	1	1	1	1	0	1	-	1
3369797	TGCAGCACCGATTCTAAAGATTCTACAGATTCTTTGAGAGGTTTTAGTGATTCAGACAGACCATTTGCC	TGCAGCACCGATTCTAAAGATTCTACAGATTCTTTGAGAGGTTTTAGTGATTCAGACAGACCATTTGCC	Chr03	10060696	1	3.60984e-025	0.924731	0.476744	0.498918	28.31148	15.52316	1.81696	1	1	1	0	0	0	0	1	1	0	1	0	1	1	0	1	0	1	0	0	1	1	1	-	1	1	1	0	1	1	1	1	1	1	1	1	1
3376150	TGCAGTTGGAGATAAATATGTAAGCGAAATGACAATTTGTAACAAAAGCAGACTGAGGTAAATTACAGA	TGCAGTTGGAGATAAATATGTAAGCGAAATGACAATTTGTAACAAAAGCAGACTGAGGTAAATTACAGA	Chr01	46085319	1	7.75884e-027	0.924731	0.523256	0.498918	77.13636	29.88102	2.61813	0.95	1	1	1	1	1	1	1	-	1	1	0	1	1	1	-	0	1	0	0	1	1	1	-	1	1	0	0	1	1	-	1	-	1	1	1	1
3366447	TGCAGTCATATAGTTAGGACCAAAGTGACAATATAATGCATTTTTCTATGAAGCAAGGAAAAAAAATGA	TGCAGTCATATAGTTAGGACCAAAGTGACAATATAATGCATTTTTCTATGAAGCAAGGAAAAAAAATGA	Chr08	1285876	1	4.6367e-029	0.924731	0.523256	0.498918	41.94118	25.72872	1.88478	1	0	0	0	1	0	0	0	0	0	0	1	-	1	-	0	0	1	1	-	0	0	0	0	0	0	1	1	0	0	-	1	0	0	0	0	0
8212327	TGCAGCTTTAATTCTACCATGTTCTTTGTTCTTCCTGATAAGTTTGTCCACTGTCAGTTGCTTTATTAC	TGCAGCTTTAATTCTACCATGTTCTTTGTTCTTCCTGATAAGTTTGTCCACTGTCAGTTGCTTTATTAC	Chr10	36831176	1	1.66765e-028	0.924731	0.523256	0.498918	33.77612	20.45878	1.67436	1	1	1	1	0	0	0	1	1	-	-	0	1	1	1	1	1	1	0	1	1	1	-	1	-	1	0	1	1	1	1	1	1	0	0	1	1
8212270	TGCAGCTACTTTTGGTCTCAAACTGCAAAGTAACTAATGGCTATAGTAAACCACCATAGCAATAATTTA	TGCAGCTACTTTTGGTCTCAAACTGCAAAGTAACTAATGGCTATAGTAAACCACCATAGCAATAATTTA	Chr11	44803314	1	4.6367e-029	0.924731	0.476744	0.498918	66.78333	35.02004	1.87865	1	1	1	1	0	0	1	1	0	1	-	0	1	1	0	1	0	1	0	0	1	1	1	-	1	-	0	0	1	1	1	0	1	1	1	1	1
100105871	TGCAGCACTCTTTGGAAAACTGATTGAACATGAGTTAGAACTCAAAAGATTGAAAGAGAAAGAAACAGT	TGCAGCACTCTTTGGAAAACTGATTGAACATGAGTTAGAACTCAAAAGATTGAAAGAGAAAGAAACAGT	Chr10	32933548	2	4.6367e-029	0.924731	0.523256	0.498918	16.78462	10.59389	1.73756	0.95	1	-	1	1	0	0	1	1	1	1	0	1	1	1	1	0	1	0	0	1	1	1	1	1	1	0	0	1	1	1	-	1	-	0	1	1
8216715	TGCAGAGAATGTGATTCTTCATATATGAATCTTCTCCAACATCTTGGATCCTCTTCTCTTCATCATTAC	TGCAGAGAATGTGATTCTTCATATATGAATCTTCTCCAACATCTTGGATCCTCTTCTCTTCATCATTAC	Chr06	29597006	2	1.66765e-028	0.924731	0.523256	0.498918	28.53846	15.591	1.76301	0.95	1	1	1	1	1	0	1	1	1	1	0	1	1	1	1	1	1	0	0	1	1	0	-	-	1	0	0	1	1	-	1	1	1	1	1	1
3369945	TGCAGACAAATTTGAACAGCTTCCATATTGATTTCTTGTATAAAGCATAAACGAATCAGGATAAATCCA	TGCAGACAAATTTGAACAGCTTCCATATTGATTTCTTGTATAAAGCATAAACGAATCAGGATAAATCCA	Chr09	12136736	1	4.6367e-029	0.903226	0.52381	0.498866	16.86765	9.94234	1.89961	1	1	1	1	1	-	0	1	-	1	1	0	1	1	0	-	0	1	0	0	1	1	1	1	-	-	0	0	1	1	-	1	1	1	1	-	1
3370593	TGCAGAAAAGCACAAAGTACTAAATCAAACTACAACTAATATCACCTGGGCATTGCATGGTGAAATCAA	TGCAGAAAAGCACAAAGTACTAAATCAAACTACAACTAATATCACCTGGGCATTGCATGGTGAAATCAA	Chr01	41147410	1	4.6367e-029	0.903226	0.52381	0.498866	16.62687	9.96686	1.8221	0.95	-	1	1	1	0	1	-	1	-	1	0	1	1	1	1	1	1	0	0	1	1	1	0	-	-	0	0	1	1	1	1	1	1	-	-	1
8178364	TGCAGAAGAAAGAAACTTGTTCCAGAAAGGGAAAAAGAAAAACACTTACCTTCAGAAGGGTCAGTGGTG	TGCAGAAGAAAGAAACTTGTTCCAGAAAGGGAAAAAGAAAAACACTTACCTTCAGAAGGGTCAGTGGTG	Chr11	43982677	1	4.6367e-029	0.903226	0.52381	0.498866	6.9403	4.89252	1.79137	0.95	1	1	1	1	1	0	1	0	1	1	0	1	1	1	1	-	1	0	0	1	-	1	1	-	-	0	0	1	1	-	-	1	1	1	1	1
100001385	TGCAGATTATAGACATGGAAGCAGGTTCCAGCATAAAGTTGAGAGAGAACTCCCTGTTTTCAATCCAAT	TGCAGATTATAGACATGGAAGCAGGTTCCAGCATAAAGTTGAGAGAGAACTCCCTGTTTTCAATCCAAT	Chr09	36504340	1	4.6367e-029	0.903226	0.52381	0.498866	5.14925	2.87165	1.71444	0.95	0	1	1	1	1	-	1	-	0	-	0	1	-	1	1	1	-	0	0	1	-	1	1	1	1	0	0	1	1	1	1	-	1	0	1	1
3374867	TGCAGATTTCTCACAACTTATACCTCAAGGTCGGGAAGAGAGTTTGTTTTAGAGAGTTCGAAGGAGTTA	TGCAGATTTCTCACAACTTATACCTCAAGGTCGGGAAGAGAGTTTGTTTTAGAGAGTTCGAAGGAGTTA		0	0	999	0.903226	0.47619	0.498866	20.75	12.72219	1.91573	0.952381	1	1	1	0	0	1	1	0	-	1	0	1	1	0	1	0	1	0	0	1	1	1	-	-	-	0	0	1	1	1	1	1	1	1	-	1
100003322	TGCAGTACACTTTCAACATCCTCCCATGAACCTCAAACCTACAATCAAGCTATCGGGTCGTCTGAATGG	TGCAGTACACTTTCAACATCCTCCCATGAACCTCAAACCTACAATCAAGCTATCGGGTCGTCTGAATGG	Chr08	22137500	1	2.79058e-026	0.903226	0.52381	0.498866	16.93939	9.29627	1.89353	0.952381	1	1	1	1	0	0	1	1	1	1	0	1	1	1	-	0	1	0	0	1	1	-	1	1	1	0	0	1	1	1	1	1	1	-	-	1
3370530	TGCAGTATTTAGATCCACATTCAGCTTGTCATACCATCCATGACATCAGATGGAAGAACAATCCTAGTG	TGCAGTATTTAGATCCACATTCAGCTTGTCATACCATCCATGACATCAGATGGAAGAACAATCCTAGTG	Chr07	2985103	2	4.6367e-029	0.903226	0.52381	0.498866	24.80882	12.06143	2.20883	1	-	1	-	1	0	0	1	0	1	1	0	1	1	1	1	1	1	0	0	1	1	1	-	1	1	0	0	1	1	-	-	1	1	1	1	1
8178604	TGCAGTGTGTTGTTTCCTTAGGGTGGTGATGGCCTTTGCTGCTGCCATCGTTGCCAGCTTCAGGGTTGC	TGCAGTGTGTTGTTTCCTTAGGGTGGTGATGGCCTTTGCTGCTGCCATCGTTGCCAGCTTCAGGGTTGC	Chr11	43284533	1	6.08342e-018	0.903226	0.47619	0.498866	10.93443	5.96676	1.90316	1	1	1	1	0	1	1	-	0	-	-	0	1	1	0	1	0	1	0	0	1	1	1	1	1	1	0	0	1	1	-	1	1	1	1	-	1
13121404	TGCAGCATTGAAGGGCCTAATGTAGCTGAGGCTATAGTATGCTTACGTAGAAATTGGTAACAGACGAGT	TGCAGCATTGAAGGGCCTAATGTAGCTGAGGCTATAGTATGCTTACGTAGAAATTGGTAACAGACGAGT	Chr10	42882031	1	4.6367e-029	0.903226	0.52381	0.498866	8.98507	5.94124	1.76847	0.954545	1	1	1	1	1	0	1	-	1	1	0	1	1	0	-	1	-	0	0	1	0	1	-	1	1	0	0	1	1	0	1	1	-	1	1	1
13121446	TGCAGCTCTGTATCAGCCTCTTGGCTTTGGCACCACCGGAGGAACCACCAATGGCCAGAAGGAGGTTGC	TGCAGCTCTGTATCAGCCTCTTGGCTTTGGCACCACCGGAGGAACCACCAATGGCCAGAAGGAGGTTGC	Chr09	36721825	1	4.6367e-029	0.903226	0.52381	0.498866	5.30882	3.54906	1.63539	0.95	1	-	1	-	1	1	1	1	1	-	0	1	1	1	1	1	-	0	0	1	1	1	0	0	1	0	0	1	1	-	-	1	-	1	1	1
3371154	TGCAGAGGATTTTCTCAGATCAATAACTCCTCCTTCCAAGGTTTTTCCCTTTCTTTTCTCTACCCTCTT	TGCAGAGGATTTTCTCAGATCAATAACTCCTCCTTCCAAGGTTTTTCCCTTTCTTTTCTCTACCCTCTT	Chr05	1797746	1	4.6367e-029	0.903226	0.52381	0.498866	9.24242	6.34384	1.55199	1	0	1	0	1	0	0	1	0	0	0	1	0	0	1	0	0	0	-	-	0	-	0	0	0	1	1	1	0	0	1	0	0	0	0	0	0
13121693	TGCAGGACATTTGAAGAAAAGTTCAACGTCTTGGAATATAATACGAATTGGTGATGAAAAAGGAGTATA	TGCAGGACATTTGAAGAAAAGTTCAACGTCTTGGAATATAATACGAATTGGTGATGAAAAAGGAGTATA	Chr05	39710396	1	2.17256e-022	0.903226	0.52381	0.498866	11.81159	7.24174	1.71497	1	0	-	0	1	0	0	0	1	1	-	1	0	0	1	0	0	1	1	1	0	0	0	0	0	1	-	1	0	0	0	0	0	0	0	1	0
3370092	TGCAGGAGAATCCCAATATAGATGTTATTTTGGACTGAAGTTGCCTTGACAGGATGTTCATTTGAATTA	TGCAGGAGAATCCCAATATAGATGTTATTTTGGACTGAAGTTGCCTTGACAGGATGTTCATTTGAATTA	Chr09	20267857	1	4.6367e-029	0.903226	0.52381	0.498866	33.98529	20.30683	1.83321	1	-	1	0	1	1	1	1	1	1	-	0	1	1	-	1	1	1	0	0	1	1	1	1	1	1	0	0	1	1	1	1	1	1	0	-	1
100087728	TGCAGAAAAACAACCGATTGATTTGAGTCTGACAGCACTGTGAAGAAATTGTTTTACAGATCGGAAGAG	TGCAGAAAAACAACCGATTGATTTGAGTCTGACAGCACTGTGAAGAAATTGTTTTAC	Chr01	30798801	6	5.86045e-022	0.903226	0.47619	0.498866	24.80952	11.89485	2.00125	0.954545	-	1	-	1	1	0	1	1	1	1	0	1	1	-	0	0	1	0	0	1	0	1	1	1	-	0	0	1	1	0	-	1	1	-	1	1
8201535	TGCAGGTAAACATATCATCAGTGTGTTTTTGCGTCCTGAATTCTTCCAATATGTTGGTATAAATTTACA	TGCAGGTAAACATATCATCAGTGTGTTTTTGCGTCCTGAATTCTTCCAATATGTTGGTATAAATTTACA	Chr01	14881396	1	5.99795e-028	0.903226	0.52381	0.498866	30.04412	17.28773	1.71238	1	-	1	1	1	0	1	1	1	1	1	0	1	1	1	0	0	-	0	0	1	1	1	-	1	-	0	0	1	1	0	-	1	1	-	1	1
3367132	TGCAGCATGCAGATTGAATTATGCAGTATTACTGAGATCTCTTGTTTCGTTTCAGATTTCAATTCTGTA	TGCAGCATGCAGATTGAATTATGCAGTATTACTGAGATCTCTTGTTTCGTTTCAGATTTCAATTCTGTA	Chr10	1301810	1	4.6367e-029	0.903226	0.52381	0.498866	51.89855	29.67756	1.69307	1	1	1	1	1	1	1	1	1	-	-	0	1	1	1	1	-	1	0	1	1	1	0	0	0	1	0	-	1	1	1	1	1	-	1	1	1
3369150	TGCAGCAGCATTCTGTTTCATATAATGCAAGATCTGCATTCAATAACTTGACTACTTCTGGGTCTTTTG	TGCAGCAGCATTCTGTTTCATATAATGCAAGATCTGCATTCAATAACTTGACTACTTCTGGGTCTTTTG	Chr05	34154791	1	1.00367e-025	0.903226	0.52381	0.498866	30.28125	15.60896	1.92861	0.952381	0	1	1	0	0	0	0	0	1	-	1	0	0	0	0	0	1	1	1	0	-	0	0	0	0	1	1	0	0	-	0	0	0	1	1	0
3368215	TGCAGAAATATATAACATTGACAGAACATACTTCAGACATATTTGTGACCTATTTGCACAAATTTGACA	TGCAGAAATATATAACATTGACAGAACATACTTCAGACATATTTGTGACCTATTTGCACAAATTTGACA		0	0	999	0.903226	0.52381	0.498866	24.80303	13.32146	1.80063	0.95	0	0	1	0	0	0	0	-	0	1	1	0	0	0	1	0	1	1	-	0	0	0	0	0	1	-	1	0	0	1	-	0	0	0	0	0
3366682	TGCAGTTGTGCTCTGTTTCCGTTACCAAACTTGATCGTGGTTGCATATGTATTCGTTCCTTTTGCCCTC	TGCAGTTGTGCTCTGTTTCCGTTACCAAACTTGATCGTGGTTGCATATGTATTCGTTCCTTTTGCCCTC	Chr04	28895440	1	1.01079e-020	0.903226	0.47619	0.498866	90.19355	39.75523	2.08281	1	1	1	1	0	1	-	0	1	-	1	0	1	1	0	1	1	0	0	0	1	1	1	1	-	-	0	0	1	1	1	1	1	1	1	-	1
8212964	TGCAGTCCATAATCTCCCAACATGTGCGTAACATATATTTTACCATAGGTGGTTTTTTTTTTTTAGTTT	TGCAGTCCATAATCTCCCAACATGTGCGTAACATATATTTTACCATAGGTGGTTTTTTTTTTTTAGTTT		0	0	999	0.903226	0.47619	0.498866	15.29032	9.58054	1.91588	1	1	1	1	-	-	1	1	1	-	1	0	0	0	1	1	1	1	0	0	1	-	-	1	0	1	0	0	1	1	1	1	1	1	-	1	1
8215394	TGCAGGCCATGCTGTCCATGTGTTTATCAACGGTCAATTTTCAGGTTTGTAGTTTACAGATCGGAAGAG	TGCAGGCCATGCTGTCCATGTGTTTATCAACGGTCAATTTTCAGGTTTGTAGTTTAC	Chr01	953071	1	5.86045e-022	0.903226	0.52381	0.498866	59.63636	28.87047	1.99103	0.95	1	1	1	1	0	1	1	-	-	-	0	1	1	1	1	-	1	0	0	1	1	1	1	1	-	0	0	1	1	0	1	1	1	-	1	1
3375637	TGCAGTGGTAGTATGCATGTAATCCCATCTCTCTTTTGTTTTCAGGAGAGGTTTTTAGAAAAGAAAACA	TGCAGTGGTAGTATGCATGTAATCCCATCTCTCTTTTGTTTTCAGGAGAGGTTTTTAGAAAAGAAAACA	Chr03	50991422	1	4.6367e-029	0.88172	0.52439	0.49881	7.46377	4.95949	1.76478	1	1	-	1	1	0	-	1	1	1	-	0	1	1	0	1	1	1	0	0	1	-	1	-	1	0	0	0	1	1	0	1	1	-	-	1	1
3383953	TGCAGGAGATGGTTGTGGATTCAGCACTTTTCCCACATTTGGTCTCCATGCCTACAGCAAAAGGTATGC	TGCAGGAGATGGTTGTGGATTCAGCACTTTTCCCACATTTGGTCTCCATGCCTACAGCAAAAGGTATGC	Chr03	627574	1	4.6367e-029	0.88172	0.47561	0.49881	24.25758	13.66738	1.73902	0.95	0	1	0	1	0	0	1	0	0	0	1	1	1	1	0	0	0	0	1	0	-	1	0	1	-	1	1	0	0	-	0	0	-	-	0	0
3375397	TGCAGTGCACGTAGTTATTAGACATTAGAAGAGTAATGATTAGAACAAGAAGAACATTACAAATTGCAT	TGCAGTGCACGTAGTTATTAGACATTAGAAGAGTAATGATTAGAACAAGAAGAACATTACAAATTGCAT	Chr11	3861904	1	4.6367e-029	0.88172	0.52439	0.49881	10.52941	6.18459	1.71992	1	1	1	1	1	1	0	1	1	-	0	0	1	1	1	-	0	0	0	0	1	1	1	1	1	-	0	0	1	1	1	-	1	1	1	-	1
8214228	TGCAGCTTCACGTCTCACCCTTCCCAAGGTCATTCTCTTTCGCTTTTCTCTTAGATCCGTTGTTTATTA	TGCAGCTTCACGTCTCACCCTTCCCAAGGTCATTCTCTTTCGCTTTTCTCTTAGATCCGTTGTTTATTA		0	0	999	0.88172	0.47561	0.49881	45.45312	31.06643	1.45834	1	0	1	0	0	0	0	0	-	1	0	1	1	1	0	1	0	0	1	1	0	1	1	0	0	0	-	1	0	1	1	1	1	1	0	0	1
3374531	TGCAGACTGTTTCTTCCTGCACCTCCATATCTTCTTCTACCACCTGCATACGCAACATGAAAATACATT	TGCAGACTGTTTCTTCCTGCACCTCCATATCTTCTTCTACCACCTGCATACGCAACATGAAAATACATT	Chr07	2524982	21	4.6367e-029	0.978495	0.472527	0.498491	5.13793	3.65989	1.38156	1	1	1	1	0	0	0	1	1	1	1	0	1	1	1	0	0	1	0	0	1	1	1	0	-	1	0	0	1	1	1	1	-	1	1	1	1
13120743	TGCAGTTTGCTGATACTAAAATGGAAGTGAGTGAAGCCTTTATATAAATAATGTTCATTTTTCATCCAC	TGCAGTTTGCTGATACTAAAATGGAAGTGAGTGAAGCCTTTATATAAATAATGTTCATTTTTCATCCAC	Chr02	35339081	1	4.6367e-029	0.978495	0.527473	0.498491	7.23438	4.96784	1.33276	0.952381	1	1	1	1	0	0	1	1	1	1	0	1	1	1	1	0	1	0	0	1	1	1	1	1	1	0	0	1	1	1	1	1	-	1	1	1
3368036	TGCAGTAATTATGGAATAATTATCTCCTAATTATGCAACAAGATTGTTATCTCTCTTAGAATAAGTAGT	TGCAGTAATTATGGAATAATTATCTCCTAATTATGCAACAAGATTGTTATCTCTCTTAGAATAAGTAGT	Chr04	10759237	1	1.00367e-025	0.978495	0.527473	0.498491	22.31746	15.10264	1.45269	0.952381	1	0	0	1	0	0	1	1	1	0	1	0	0	1	0	0	1	1	0	0	0	0	0	1	1	0	1	0	0	0	1	0	0	0	0	0
8178409	TGCAGATCAATTTGGGAGGAACAGTGAGTGAGTGAGAGAAATGGCGATGCATGGTGTGGGATTTTAGAG	TGCAGATCAATTTGGGAGGAACAGTGAGTGAGTGAGAGAAATGGCGATGCATGGTGTGGGATTTTAGAG	Chr04	8237143	1	4.6367e-029	0.978495	0.527473	0.498491	35.45161	18.15851	1.61772	1	1	1	1	0	1	1	1	1	1	1	0	1	1	0	1	1	0	0	0	1	1	1	1	1	-	0	0	1	1	1	1	1	1	1	1	1
100072481	TGCAGTATTAAGTCAACCAATTCAACTACAGCGGCAGATTAGTTCATACAATTACAGATCGGAAGAGCG	TGCAGTATTAAGTCAACCAATTCAACTACAGCGGCAGATTAGTTCATACAATTAC	Chr03	49132641	1	7.12152e-021	0.978495	0.472527	0.498491	34.33333	24.3925	1.30213	0.952381	1	1	1	1	0	0	1	1	1	1	0	1	1	0	1	0	1	0	0	1	-	1	0	1	0	0	0	1	1	1	1	1	0	1	1	1
8180715	TGCAGGAGACAAACACGAAGACAACTGCTATTATAAATAGTAATGATATCTTTACAGATCGGAAGAGCG	TGCAGGAGACAAACACGAAGACAACTGCTATTATAAATAGTAATGATATCTTTAC		0	0	999	0.978495	0.472527	0.498491	28.63158	19.20401	1.47683	0.95	0	1	0	0	0	1	0	0	0	0	1	0	0	0	0	0	0	1	1	0	-	0	1	0	1	1	1	0	0	0	0	0	0	1	0	0
3368193	TGCAGGCAATACAAGAGGAGAGCCTCAACATAAAATTGGACTTCAGCTTCCATGAGATTGTACTCCGGC	TGCAGGCAATACAAGAGGAGAGCCTCAACATAAAATTGGACTTCAGCTTCCATGAGATTGTACTCCGGC	Chr02	26492008	1	4.6367e-029	0.978495	0.527473	0.498491	23.01613	16.83937	1.43587	1	0	1	0	1	0	0	0	0	0	1	1	0	0	1	0	0	0	1	1	0	-	0	0	0	1	1	1	0	0	0	0	0	0	1	1	0
3369521	TGCAGCAGCAGCAGTCACTCCCTACTGTAGTTGTGATTCTTTGTGGACTGTCTTACAGATCGGAAGAGC	TGCAGCAGCAGCAGTCACTCCCTACTGTAGTTGTGATTCTTTGTGGACTGTCTTAC	Chr03	47144382	1	2.04392e-021	0.978495	0.472527	0.498491	30.19643	18.78774	1.3535	0.952381	1	1	1	1	0	0	1	1	1	1	0	1	1	0	1	0	1	0	0	1	1	1	1	1	-	0	0	1	1	1	1	1	1	1	0	1
3368989	TGCAGTCAATTATTATAGAAGTCAGAAAAGGAAAAGTCAAATGCACGTAATTACAGATCGGAAGAGCGG	TGCAGTCAATTATTATAGAAGTCAGAAAAGGAAAAGTCAAATGCACGTAATTAC	Chr06	15577519	1	1.15324e-018	0.978495	0.472527	0.498491	42.61404	27.50742	1.35037	1	1	1	0	0	1	1	1	-	1	1	0	1	1	0	0	0	0	0	0	1	1	1	1	1	1	0	0	1	1	1	0	1	1	1	0	1
3371244	TGCAGAAAAAAAAGGCTAAAGAAAACTGCATGACCAAAATGTTCTTAGCTAGTTATTTCCACTTTACTG	TGCAGAAAAAAAAGGCTAAAGAAAACTGCATGACCAAAATGTTCTTAGCTAGTTATTTCCACTTTACTG	Chr03	44753474	1	4.6367e-029	0.956989	0.52809	0.498422	17.09091	11.82028	1.50767	1	1	1	1	1	1	0	1	1	-	1	0	1	1	1	1	1	1	0	0	1	1	1	1	1	1	0	0	1	1	-	1	1	-	1	1	1
8178371	TGCAGAAGTACAAGTACATTTCATTTTTATTTTTTTTCAAATTCCAACATCAAACACTCACTTCTTCCT	TGCAGAAGTACAAGTACATTTCATTTTTATTTTTTTTCAAATTCCAACATCAAACACTCACTTCTTCCT	Chr10	38022647	1	4.6367e-029	0.956989	0.52809	0.498422	16.73438	10.55231	1.61877	1	1	1	0	1	1	1	1	1	-	-	0	1	1	1	1	0	1	0	0	1	1	1	1	1	1	0	0	1	1	1	-	1	1	1	1	1
3374461	TGCAGATTTTTCAGCCCTCCAATTTTTTTTCTTTTGTGGAAAAGAATGAACCACCATATAATCCTGTAC	TGCAGATTTTTCAGCCCTCCAATTTTTTTTCTTTTGTGGAAAAGAATGAACCACCATATAATCCTGTAC	Chr11	13135388	2	4.6367e-029	0.956989	0.52809	0.498422	7.09231	4.49863	1.46308	0.952381	1	1	1	1	0	0	1	0	1	1	0	1	1	0	1	1	1	0	0	1	1	-	1	1	-	0	0	1	1	1	1	1	1	0	1	1
100002174	TGCAGCTATACATGGAAGATATATGCAAACAAGGTCTTGAACATGGGATCAATTTATGGTTTTTGGAGA	TGCAGCTATACATGGAAGATATATGCAAACAAGGTCTTGAACATGGGATCAATTTATGGTTTTTGGAGA	Chr04	42208944	1	4.6367e-029	0.956989	0.52809	0.498422	5.29231	3.28972	1.55169	1	1	1	1	1	1	1	1	1	1	1	0	1	1	1	1	0	1	0	0	1	1	1	0	1	1	0	0	1	1	1	0	1	1	-	1	1
100002528	TGCAGGAAGCAATTGCCTCAATATAGGCCAAACTTTGGGTTTTTTTCCTGCACCCCGTAAAAAATATGA	TGCAGGAAGCAATTGCCTCAATATAGGCCAAACTTTGGGTTTTTTTCCTGCACCCCGTAAAAAATATGA	Chr02	13535085	1	4.6367e-029	0.956989	0.52809	0.498422	5.70769	3.80576	1.41427	0.952381	1	1	-	1	0	0	1	1	0	1	0	1	1	0	1	0	1	0	0	1	0	1	1	1	1	0	0	1	1	1	1	1	1	1	-	1
8667428	TGCAGCAGTGGTTAAAGCCAAAACTAAATAAGTCAATTACAGATCGGAAGAGCGGTTCAGCAGGAATGC	TGCAGCAGTGGTTAAAGCCAAAACTAAATAAGTCAATTAC	Chr01	50966461	1	8.51363e-013	0.956989	0.52809	0.498422	39.03125	22.75204	1.62407	1	1	1	1	0	0	0	1	1	1	1	0	1	1	1	-	0	1	0	0	1	1	1	1	0	1	0	0	1	1	1	0	1	1	1	1	1
8176168	TGCAGCAGTTGTAATGGCTAGGGTTGCTTCTCTAAAAATGGAGAGTGAGGTATGTCACAAGTTGTGTAA	TGCAGCAGTTGTAATGGCTAGGGTTGCTTCTCTAAAAATGGAGAGTGAGGTATGTCACAAGTTGTGTAA	Chr06	16640940	2	5.99795e-028	0.956989	0.47191	0.498422	31.61017	18.41243	1.85451	1	0	0	0	1	0	0	0	0	0	0	1	0	0	1	0	0	1	1	0	0	-	0	0	0	1	1	0	0	0	-	0	0	0	0	1	0
3375436	TGCAGCATTTTTTATCTGAACCAAACACACAAAACTAGACGATGGTAGGGAATTTAGGGAAAAAATTGA	TGCAGCATTTTTTATCTGAACCAAACACACAAAACTAGACGATGGTAGGGAATTTAGGGAAAAAATTGA	Chr10	38257115	1	2.15725e-027	0.956989	0.47191	0.498422	10.94643	8.20805	1.53364	1	0	0	1	0	0	0	0	0	0	0	1	0	0	0	0	0	0	1	-	0	0	0	0	0	1	1	1	0	0	-	0	0	0	0	1	0
3370142	TGCAGATATTATCTGAATAATTAGGTGAGACTTCATTATTGATAAAATCCAAGATATATACCCCAACAC	TGCAGATATTATCTGAATAATTAGGTGAGACTTCATTATTGATAAAATCCAAGATATATACCCCAACAC	Chr03	49260384	1	4.6367e-029	0.956989	0.52809	0.498422	18.95385	11.46692	1.51772	1	-	1	1	1	0	-	1	1	1	1	0	1	1	-	1	0	1	0	0	1	1	1	1	1	1	0	0	1	1	1	1	1	1	1	1	1
13121575	TGCAGTTTCAGTATTTTAGCAAATCTAAGCAACTGAGAGTGATGTATACCCAACCCAATTATCTTAGTT	TGCAGTTTCAGTATTTTAGCAAATCTAAGCAACTGAGAGTGATGTATACCCAACCCAATTATCTTAGTT	Chr10	39022184	1	2.15725e-027	0.956989	0.47191	0.498422	20.7931	11.60226	1.72324	1	0	-	-	1	0	0	1	-	1	1	0	1	1	1	0	1	1	0	0	1	1	0	1	1	0	0	0	1	1	1	1	1	-	1	0	1
8205221	TGCAGTCCTGTCGCCGGTCTTCTCTGCATTCTTCTTTGTTTATTTTTTTTTACAGATCGGAAGAGCGGT	TGCAGTCCTGTCGCCGGTCTTCTCTGCATTCTTCTTTGTTTATTTTTTTTTAC		0	0	999	0.956989	0.52809	0.498422	49.25397	24.87682	2.10813	0.952381	1	1	1	0	1	1	1	1	1	1	0	1	1	0	1	1	0	0	0	1	1	1	1	1	0	0	0	1	1	1	1	1	1	1	-	1
3374624	TGCAGAATCCATTTATTTGTTTTGTTTATTTCTGAATTTTGTGTTTATAAGTGGGTAGAAACCTCTCAT	TGCAGAATCCATTTATTTGTTTTGTTTATTTCTGAATTTTGTGTTTATAAGTGGGTAGAAACCTCTCAT	Chr02	47320386	1	4.6367e-029	0.956989	0.52809	0.498422	8.47692	7.24751	1.3405	0.95	1	1	1	1	0	1	1	1	1	1	0	1	1	0	1	0	1	1	0	1	1	1	0	-	1	0	0	1	1	1	0	1	1	-	1	1
3366210	TGCAGAGAAACAATGACACATTGCAGCAGCAGCAGCAACAAATGCATTCTACTTTGTAATTTTTATTGT	TGCAGAGAAACAATGACACATTGCAGCAGCAGCAGCAACAAATGCATTCTACTTTGTAATTTTTATTGT	Chr11	604241	1	4.6367e-029	0.956989	0.47191	0.498422	28.22807	18.15819	1.70329	1	0	0	1	0	0	0	0	0	0	0	1	0	0	0	0	0	0	-	1	0	-	0	1	0	0	1	1	0	0	-	0	0	0	0	0	0
3376332	TGCAGAAGTGGCAAAAACACAATTGAGGGACCTGGAAACACGCTTCATAGCAGCAGAGCAGAAGAACGT	TGCAGAAGTGGCAAAAACACAATTGAGGGACCTGGAAACACGCTTCATAGCAGCAGAGCAGAAGAACGT	Chr11	2036165	1	4.6367e-029	0.956989	0.47191	0.498422	42.51724	23.15185	1.92165	1	0	1	1	1	1	1	1	0	1	1	0	1	1	1	1	1	0	0	0	0	0	1	1	-	1	0	0	1	0	1	1	0	1	1	1	-
3370269	TGCAGTGCTCGATGTGTGAGTTCCATGACCCAAAGTGTCACGTGTTGAGTTCAAAACACTTATGGCGCT	TGCAGTGCTCGATGTGTGAGTTCCATGACCCAAAGTGTCACGTGTTGAGTTCAAAACACTTATGGCGCT	Chr10	38783954	1	4.6367e-029	0.956989	0.52809	0.498422	34.84375	16.0051	2.35122	1	1	1	0	0	1	1	1	1	1	1	0	1	1	1	1	-	1	0	0	1	1	1	-	1	-	0	0	1	1	1	1	1	1	1	1	1
3372407	TGCAGTAACAACTTCTTCCTCTTCTGGTTCCAGTTACAGATCGGAAGAGCGGTTCAGCAGGAATGCCGA	TGCAGTAACAACTTCTTCCTCTTCTGGTTCCAGTTAC	Chr04	8106280	1	3.262e-011	0.956989	0.47191	0.498422	38.92857	25.69106	1.49689	0.954545	1	-	1	0	0	1	1	1	1	1	0	1	1	0	1	0	0	0	0	1	1	0	1	1	0	0	0	1	1	1	1	1	1	1	-	1
3367506	TGCAGATAAGCACTAATTGAATTGAATATCAATCAACTCAACGGTCCAAAATAAAGCCAAACAAACTCT	TGCAGATAAGCACTAATTGAATTGAATATCAATCAACTCAACGGTCCAAAATAAAGCCAAACAAACTCT	Chr02	819017	1	1.00367e-025	0.956989	0.47191	0.498422	42.01724	22.80917	1.78286	1	0	0	1	0	0	0	0	0	1	0	1	1	0	0	0	0	0	1	1	0	0	0	0	0	0	1	1	0	0	1	0	0	0	0	0	0
3375607	TGCAGCATAAATGGCACTACATGAAAAAAAAAATGCTGCAACTACACGTTGATGACACCATTTACAGAT	TGCAGCATAAATGGCACTACATGAAAAAAAAAATGCTGCAACTACACGTTGATGACACCATTTAC	Chr01	31087293	1	4.35124e-024	0.956989	0.47191	0.498422	26.0678	15.32901	1.41005	0.952381	1	1	1	1	0	1	1	1	1	1	0	1	1	1	1	1	-	0	0	1	1	0	1	0	1	0	0	1	1	1	1	1	0	1	1	1
3366754	TGCAGATTACAAAACCGAAGATGGAGTTGACAATTATTACAGATCGGAAGAGCGGTTCAGCAGGAATGC	TGCAGATTACAAAACCGAAGATGGAGTTGACAATTATTAC		0	0	999	0.956989	0.52809	0.498422	76.93651	43.53939	1.57854	1	0	0	0	0	1	0	0	0	1	1	1	0	0	0	-	0	0	1	0	0	1	1	-	1	0	0	0	0	0	1	1	0	1	0	0	0
3370573	TGCAGAACAATCATCTAAATTATTGTCAACCCAAGGAATCATTTTTTTCTTCAAAAATACTAAATTGTC	TGCAGAACAATCATCTAAATTATTGTCAACCCAAGGAATCATTTTTTTCTTCAAAAATACTAAATTGTC		0	0	999	0.935484	0.528736	0.498349	21.01538	12.3207	1.62165	1	1	1	1	0	1	1	1	1	1	1	0	1	1	0	1	1	0	0	0	1	1	1	1	-	0	0	0	1	1	1	1	1	1	1	1	1
3369437	TGCAGCTTTATTACACTAAAGTTTGATAGCTGGTGCCAAGTTCTGGATTTGGAATTGTATTTTGTGCAA	TGCAGCTTTATTACACTAAAGTTTGATAGCTGGTGCCAAGTTCTGGATTTGGAATTGTATTTTGTGCAA	Chr02	48036212	1	4.6367e-029	0.935484	0.528736	0.498349	19.42857	9.644	2.12884	1	0	0	1	0	1	0	0	0	0	-	1	0	0	0	0	0	1	1	1	0	0	1	-	0	1	1	1	0	0	1	-	0	0	0	0	0
100003039	TGCAGGTCACCAATTATTCTTTACCTCTTCAGGCAATTAGTCGTAATCTTCCCCTAAGATAAAAAATAT	TGCAGGTCACCAATTATTCTTTACCTCTTCAGGCAATTAGTCGTAATCTTCCCCTAAGATAAAAAATAT	Chr11	44598262	2	4.6367e-029	0.935484	0.528736	0.498349	14.39394	8.09953	1.59705	0.952381	1	1	-	1	1	1	1	0	1	1	0	1	1	1	0	0	1	0	0	1	1	1	1	-	0	0	0	1	1	0	-	1	-	1	1	1
3371887	TGCAGTAAAGAGAAAAGTTATGTTTACATTATGAACAATAATAACATAACATACATTACATTTTGACAC	TGCAGTAAAGAGAAAAGTTATGTTTACATTATGAACAATAATAACATAACATACATTACATTTTGACAC	Chr03	28636914	1	4.6367e-029	0.935484	0.528736	0.498349	6.13636	4.99966	1.33904	0.954545	1	1	1	1	0	1	1	0	-	1	0	1	1	1	-	1	1	0	0	1	1	1	1	-	1	0	0	1	1	1	-	1	1	-	1	1
3371923	TGCAGTAGAGTCCATTAGGGGACCGCAGTCAGTTATTGATCAAGGTTATATTTTGCTATTTGTCTTCTT	TGCAGTAGAGTCCATTAGGGGACCGCAGTCAGTTATTGATCAAGGTTATATTTTGCTATTTGTCTTCTT	Chr08	2962300	1	4.6367e-029	0.935484	0.528736	0.498349	11.04478	7.04237	1.92784	0.952381	1	1	1	1	1	0	1	1	1	1	0	1	1	-	-	1	1	0	0	1	1	1	1	0	0	0	0	1	1	1	1	1	0	1	-	1
3371450	TGCAGTATTACACCAAGTAAACATTTCGTTTCCGTCTATAAAAGAATCAAATGGCTAAACTTGAAAGAC	TGCAGTATTACACCAAGTAAACATTTCGTTTCCGTCTATAAAAGAATCAAATGGCTAAACTTGAAAGAC	Chr05	35325714	1	1.00367e-025	0.935484	0.471264	0.498349	16.33898	10.73819	1.84652	1	1	1	1	0	1	0	1	1	1	1	0	1	1	1	1	1	0	0	0	1	-	1	1	-	1	0	0	1	1	1	1	1	-	-	1	1
3374257	TGCAGTTAGAAATATTTTGAAAGGTGTGTTTGATTTATATTTTGAAAGGCTTTTTAGTTTTCAAATTTT	TGCAGTTAGAAATATTTTGAAAGGTGTGTTTGATTTATATTTTGAAAGGCTTTTTAGTTTTCAAATTTT		0	0	999	0.935484	0.471264	0.498349	7.87931	6.48627	1.31463	0.952381	1	0	-	0	1	0	1	1	1	1	0	1	1	0	1	1	0	0	0	1	1	1	1	1	1	0	0	1	1	-	1	1	1	1	0	1
3372707	TGCAGTTATAATGTCCTTTCTGATCTTATCTTACAAACAGTAAAAGCAACATACTTTCCTTCAAAATAT	TGCAGTTATAATGTCCTTTCTGATCTTATCTTACAAACAGTAAAAGCAACATACTTTCCTTCAAAATAT	Chr11	958750	1	4.6367e-029	0.935484	0.528736	0.498349	11.94118	8.74623	1.76282	1	1	1	0	1	0	-	1	1	1	1	0	1	1	-	1	1	1	0	0	1	1	1	0	1	1	0	0	1	1	1	1	1	1	1	-	1
8667435	TGCAGCCCCCACGACGAGTTGACCCGCATAACCCGCATAACTTTACAGATCGGAAGAGCGGTTCAGCAG	TGCAGCCCCCACGACGAGTTGACCCGCATAACCCGCATAACTTTAC	Chr02	34043629	1	5.08986e-016	0.935484	0.471264	0.498349	35.71186	19.82128	1.74628	1	1	1	1	0	1	0	1	1	1	1	0	1	1	0	1	1	-	0	0	1	1	-	0	1	-	0	0	1	1	1	1	1	-	0	0	1
3368030	TGCAGAAAATTCAGATTTGTAGTTTTTATTTTCTTTCCAATATATGGTTTCAGAGGAAAACCTTTTTGT	TGCAGAAAATTCAGATTTGTAGTTTTTATTTTCTTTCCAATATATGGTTTCAGAGGAAAACCTTTTTGT	Chr03	1836842	1	2.81039e-021	0.935484	0.528736	0.498349	16.15625	13.2172	1.38653	1	1	0	0	0	0	0	0	0	0	-	1	0	0	0	0	0	0	1	0	0	-	0	1	0	0	1	1	0	0	1	0	1	1	0	0	0
3381911	TGCAGAAATGCAGGCCCTGTAATGGGTATCTTTGAGTTGGAATTTGCGGCTGAGACACGTGTGGAGCCT	TGCAGAAATGCAGGCCCTGTAATGGGTATCTTTGAGTTGGAATTTGCGGCTGAGACACGTGTGGAGCCT	Chr05	1047254	1	2.15725e-027	0.935484	0.528736	0.498349	9.75385	5.94858	1.83343	1	1	0	0	0	0	0	0	1	0	0	1	-	1	0	0	0	0	1	-	1	0	0	0	0	1	1	1	1	0	1	0	0	0	0	0	0
8664556	TGCAGATGGTTACAGAAGAGTATAAATATTTGACTATGACATAGGCTTGACAGATATATATTGTGGGAT	TGCAGATGGTTACAGAAGAGTATAAATATTTGACTATGACATAGGCTTGACAGATATATATTGTGGGAT	Chr08	59105985	1	2.15725e-027	0.935484	0.471264	0.498349	9.21053	6.83319	1.40929	0.954545	0	1	0	0	0	0	0	0	0	1	1	0	0	0	0	0	0	1	1	0	0	0	0	0	1	1	1	0	0	-	0	0	0	0	0	0
3372263	TGCAGTCAAGCAAAATACAAGGCAGGGAAGACTGTATATTCTTGTAGTTGAGTCAGTTTCCTTTCGTTC	TGCAGTCAAGCAAAATACAAGGCAGGGAAGACTGTATATTCTTGTAGTTGAGTCAGTTTCCTTTCGTTC	Chr02	32821	1	2.79058e-026	0.935484	0.471264	0.498349	13.4386	8.19717	1.98123	0.952381	0	0	1	0	0	0	0	0	0	0	1	1	0	0	0	0	0	-	1	0	-	0	0	0	0	-	1	0	0	1	0	0	0	0	0	0
3368859	TGCAGAAGTGACATATTTTTGAAAAATTTACAGATAATTTTCGTTCGTTTTTATTGAAATGGATTTTAT	TGCAGAAGTGACATATTTTTGAAAAATTTACAGATAATTTTCGTTCGTTTTTATTGAAATGGATTTTAT	Chr04	42571422	1	4.6367e-029	0.935484	0.528736	0.498349	19.40909	10.99997	1.84811	1	1	1	1	1	1	1	1	-	1	0	0	1	1	1	-	1	1	0	0	1	0	1	1	-	1	0	0	1	1	1	0	-	1	1	1	1
3371934	TGCAGACTGCAACAAGGAATGCAGCTAGTGTGAACAATATATGGCCAATATTGCAAGTTCCATCCACCA	TGCAGACTGCAACAAGGAATGCAGCTAGTGTGAACAATATATGGCCAATATTGCAAGTTCCATCCACCA	Chr06	30930632	1	4.6367e-029	0.935484	0.528736	0.498349	11.86364	5.84104	1.89787	0.95	1	1	1	0	0	0	1	1	1	1	0	1	1	1	1	1	1	0	0	1	1	1	0	0	-	0	0	1	1	1	1	1	1	1	-	1
3373917	TGCAGCAGCAACACCATCTTCATTCTCAATCCACTTAGCAATTTCCTTTGCTCGAGACTTCACCTAAAC	TGCAGCAGCAACACCATCTTCATTCTCAATCCACTTAGCAATTTCCTTTGCTCGAGACTTCACCTAAAC	Chr07	7745304	1	4.6367e-029	0.935484	0.528736	0.498349	6.42424	5.14946	1.44164	0.952381	1	1	1	1	0	0	1	1	1	1	0	1	1	-	1	0	1	0	0	1	1	1	1	1	1	0	0	1	1	1	1	1	-	1	1	1
3373033	TGCAGCATGAGTCCAACCTCCTCCTCTGTAATTTTCCATTTGTTGTAGTAGTTGAAAGTTTTTATCGAA	TGCAGCATGAGTCCAACCTCCTCCTCTGTAATTTTCCATTTGTTGTAGTAGTTGAAAGTTTTTATCGAA	Chr08	2064203	1	4.6367e-029	0.935484	0.528736	0.498349	10.48485	8.37609	1.33664	1	1	1	1	1	1	1	1	1	1	1	0	1	1	0	1	0	1	0	0	1	-	1	1	0	0	0	0	1	1	1	1	1	0	1	1	1
100052314	TGCAGCATTGTACATCTTCTTTGACTGCTGGGGCGCCACAACCATACCAACAACTTGCTTTCCTTACCT	TGCAGCATTGTACATCTTCTTTGACTGCTGGGGCGCCACAACCATACCAACAACTTGCTTTCCTTACCT	Chr10	9691710	1	4.6367e-029	0.935484	0.528736	0.498349	5.5303	3.49987	1.63588	1	1	1	1	1	0	1	1	1	1	-	0	1	1	1	1	0	-	0	0	1	1	1	1	1	-	0	0	1	1	1	1	1	0	1	1	1
3372283	TGCAGCTGCACTGATTCTTCTTTCTCTGATCACTATTACTGCTTTCTTGTTTCGTAAAAGAAGAGGAAA	TGCAGCTGCACTGATTCTTCTTTCTCTGATCACTATTACTGCTTTCTTGTTTCGTAAAAGAAGAGGAAA	Chr04	41518049	1	4.6367e-029	0.935484	0.528736	0.498349	12.07812	6.3598	1.73421	0.95	1	1	1	1	1	1	1	-	-	1	0	1	1	1	1	0	1	0	0	1	1	1	1	-	1	0	0	1	1	0	0	1	1	0	1	1
100053404	TGCAGGACTTCTGAATGTGCCATCTTTTCTTAGACTGGTTGTGGTAGTTGAAAGTGCTTCAATTATGTA	TGCAGGACTTCTGAATGTGCCATCTTTTCTTAGACTGGTTGTGGTAGTTGAAAGTGCTTCAATTATGTA	Chr02	44431127	1	4.6367e-029	0.935484	0.528736	0.498349	6.23077	5.14339	1.35915	0.956522	1	1	1	1	1	1	1	1	-	1	0	1	1	1	-	1	1	0	0	1	1	-	1	-	1	0	0	1	1	1	1	1	1	1	1	1
3365473	TGCAGTGCCTCATGCCATGCAGAGCAGATGCAACAACATAAGCATACCTTGGTTCCAAGAGAACAAAAC	TGCAGTGCCTCATGCCATGCAGAGCAGATGCAACAACATAAGCATACCTTGGTTCCAAGAGAACAAAAC	Chr04	14975700	2	4.6367e-029	0.935484	0.528736	0.498349	61.10606	35.63031	1.64606	1	0	0	0	1	0	0	1	0	-	0	1	0	0	1	0	0	1	1	1	0	0	0	0	0	1	1	1	0	0	0	0	0	0	0	1	0
3366770	TGCAGTTTCTTGGTCAAATCCTTGAACCAATTCCTGAAGAGAAAAATGATATAAGTAATTACAGATCGG	TGCAGTTTCTTGGTCAAATCCTTGAACCAATTCCTGAAGAGAAAAATGATATAAGTAATTAC	Chr06	16640880	2	5.21683e-023	0.935484	0.471264	0.498349	40.03279	27.76893	1.54503	0.952381	0	0	0	1	0	0	0	0	0	0	1	0	0	1	0	0	1	1	0	0	0	0	0	0	1	-	0	0	0	-	0	0	0	0	1	0
100078622	TGCAGATAAGTTGTCTAAGCGTATGGTAAGTTGGGCTAGCTCATTAGAGAGCGACACTCGAGTTTGAGC	TGCAGATAAGTTGTCTAAGCGTATGGTAAGTTGGGCTAGCTCATTAGAGAGCGACACTCGAGTTTGAGC		0	0	999	0.935484	0.471264	0.498349	10.86441	6.11876	1.89042	1	1	1	1	0	1	1	0	1	1	1	0	1	1	0	1	0	0	0	0	1	-	1	1	1	-	0	0	1	1	1	1	1	1	1	-	1
3366127	TGCAGGATTTTAGGTACAGAGAGGGAAGAAAAGGAAAGAATGGAGACTAAATATCAAGAGATTGATGTT	TGCAGGATTTTAGGTACAGAGAGGGAAGAAAAGGAAAGAATGGAGACTAAATATCAAGAGATTGATGTT		0	0	999	0.935484	0.471264	0.498349	49.05085	24.50764	2.40457	1	0	0	0	0	1	0	0	0	0	0	1	0	0	0	0	0	0	1	1	0	0	1	-	-	1	1	1	0	0	-	0	0	1	0	0	0
3372532	TGCAGGGAACAAATGCATTATTTGACACTAGAATCCAGTCATGGAGAAAATTGAAAAGGAAATAAATAA	TGCAGGGAACAAATGCATTATTTGACACTAGAATCCAGTCATGGAGAAAATTGAAAAGGAAATAAATAA		0	0	999	0.935484	0.471264	0.498349	8.61667	5.12865	1.72954	0.95	1	0	1	1	1	0	1	1	1	1	0	1	1	1	0	0	0	0	0	1	1	1	0	-	1	0	0	1	1	1	1	1	1	0	0	1
3371638	TGCAGGTGTTTCAAATTTATTATTATCCGAAGCAATTTGTGGTGATATGCATCAGGGTTTCTTGGTAGT	TGCAGGTGTTTCAAATTTATTATTATCCGAAGCAATTTGTGGTGATATGCATCAGGGTTTCTTGGTAGT	Chr02	47980200	1	4.6367e-029	0.935484	0.471264	0.498349	38.91379	21.48719	1.91604	1	0	0	-	0	0	0	0	0	0	0	1	0	0	0	0	0	1	1	1	0	0	1	-	0	1	1	1	0	0	1	0	0	0	0	0	0
3371259	TGCAGTGGATGATATGCAGCCTTTGAGTTGTGCTTGACTGAGAGTTTGAGCGAGAGTTTATTGCGAGAG	TGCAGTGGATGATATGCAGCCTTTGAGTTGTGCTTGACTGAGAGTTTGAGCGAGAGTTTATTGCGAGAG		0	0	999	0.935484	0.471264	0.498349	44.38983	27.88111	2.03151	1	0	0	1	0	0	0	0	0	0	0	1	0	0	0	0	0	0	1	1	0	0	0	0	0	-	1	1	0	0	-	0	0	0	0	-	0
3374373	TGCAGAATCCGTGTAGAGTGCTTGCAAAAGGGAGTAGAATTTGGACAATACAGTGTCACCACATGCAGG	TGCAGAATCCGTGTAGAGTGCTTGCAAAAGGGAGTAGAATTTGGACAATACAGTGTCACCACATGCAGG	Chr03	36373339	1	4.6367e-029	0.935484	0.528736	0.498349	57.9697	27.98699	2.03685	1	1	1	1	0	1	0	1	1	1	1	0	1	1	1	1	1	1	0	0	1	1	1	1	-	1	0	0	1	1	1	1	1	1	1	-	1
8178482	TGCAGCGATGACGACAATGAAGGAGATGAGATCATGAAGAAGATGAGCACGTGAATCAGGTAAGTAAAA	TGCAGCGATGACGACAATGAAGGAGATGAGATCATGAAGAAGATGAGCACGTGAATCAGGTAAGTAAAA	Chr11	12053938	1	4.6367e-029	0.935484	0.471264	0.498349	24.81034	13.24889	1.83961	0.95	1	1	1	0	0	1	1	1	-	1	0	1	1	0	1	0	1	0	0	1	1	1	1	1	0	0	0	1	1	0	1	1	-	1	-	1
3369680	TGCAGAGGGTAAGATGTTCCTCAGTCAAGCCCAGCTCGCTTAGGTATTGATTTCGATAAATACTACAAT	TGCAGAGGGTAAGATGTTCCTCAGTCAAGCCCAGCTCGCTTAGGTATTGATTTCGATAAATACTACAAT	Chr10	3842371	1	7.8694e-017	0.935484	0.528736	0.498349	43.23438	27.39169	1.61161	0.952381	0	0	0	1	1	0	0	0	0	0	1	0	0	1	0	0	1	1	0	0	0	1	1	1	-	1	0	0	0	-	1	0	1	1	0	0
8201392	TGCAGATTGGCATGCTCCCGCTGATCCTGGTGGCTTCCCTGGTATGCTTTTGCTGGCAGTAAGAGTTGA	TGCAGATTGGCATGCTCCCGCTGATCCTGGTGGCTTCCCTGGTATGCTTTTGCTGGCAGTAAGAGTTGA	Chr10	5534119	2	4.6367e-029	0.935484	0.528736	0.498349	76.01493	36.81965	1.80741	1	1	1	1	1	0	1	1	1	-	-	0	1	1	1	1	1	1	0	0	1	1	0	1	0	1	0	0	1	1	1	0	1	0	1	1	1
8215347	TGCAGATTGGAGATACCATTTGTAGATTTTCAATTTTGTTACAGATCGGAAGAGCGGTTCAGCAGGAAT	TGCAGATTGGAGATACCATTTGTAGATTTTCAATTTTGTTAC		0	0	999	0.935484	0.528736	0.498349	58.92424	30.61506	1.95811	1	1	1	1	1	0	0	1	-	1	-	0	1	1	1	1	1	1	0	0	1	-	1	-	1	1	0	0	1	1	1	0	1	1	1	-	1
8215009	TGCAGAATTTTATTGATTTGGCAAGGAGTGAGCGTGCTTCTCTAGCATCACTGATTTTAGGATGAAATC	TGCAGAATTTTATTGATTTGGCAAGGAGTGAGCGTGCTTCTCTAGCATCACTGATTTTAGGATGAAATC		0	0	999	0.935484	0.528736	0.498349	17.53731	12.30742	1.50682	1	0	0	0	1	1	0	1	0	1	-	1	0	0	1	0	0	0	1	-	0	0	0	0	0	-	1	1	0	0	-	0	0	0	0	0	0
3375698	TGCAGAAGATAATCTAGATCTCAGTAATTGAAGAAAGAAAAACAAAAAAGCCCTCCAAAAGTATTACAG	TGCAGAAGATAATCTAGATCTCAGTAATTGAAGAAAGAAAAACAAAAAAGCCCTCCAAAAGTATTACAG	Chr04	43253135	1	2.15725e-027	0.935484	0.528736	0.498349	37.78462	22.40295	1.70427	0.952381	0	0	0	1	0	1	0	0	0	0	1	0	-	1	0	0	1	1	1	0	0	0	-	0	1	1	1	0	0	0	1	0	0	0	1	0
3367483	TGCAGACATGTTAGTTTCTTCTTCTCTCTGTACAAGACTCTCTTTTACAGATCGGAAGAGCGGTTCAGC	TGCAGACATGTTAGTTTCTTCTTCTCTCTGTACAAGACTCTCTTTTAC		0	0	999	0.935484	0.471264	0.498349	95.77586	46.37889	2.04061	1	0	0	1	0	0	0	0	0	1	0	1	-	0	0	0	0	0	1	1	0	-	0	0	0	0	-	1	0	0	-	0	0	0	0	0	0
3367174	TGCAGAGCACGCAGAAAGCTCTTGTTTCATCGAGTTGACCCTGAAGCTGTAAGCCTAAAATTCCTTTCT	TGCAGAGCACGCAGAAAGCTCTTGTTTCATCGAGTTGACCCTGAAGCTGTAAGCCTAAAATTCCTTTCT	Chr10	42275149	1	4.6367e-029	0.913978	0.470588	0.49827	17.61667	10.18838	1.67483	1	0	0	0	0	0	0	-	0	0	0	1	1	0	0	0	1	0	1	1	0	0	1	-	1	0	0	1	0	0	0	0	1	0	0	0	1
3371249	TGCAGCCTCAGAGGACCTGCAAAATATATCAGCATGAAGCCATGCACATCATATATATATATTGAATTT	TGCAGCCTCAGAGGACCTGCAAAATATATCAGCATGAAGCCATGCACATCATATATATATATTGAATTT	Chr09	13998033	1	4.6367e-029	0.913978	0.529412	0.49827	10.13235	6.65738	1.78875	1	1	1	1	1	1	1	1	1	-	1	0	1	1	1	1	1	1	0	0	1	-	1	-	-	1	0	0	1	1	1	1	1	0	-	1	1
100003909	TGCAGTTAGAGTGGGGTACAACGAAAAGCCTCACACTGATAAGATCATTGCTGGAAACTGTTGGGTCGT	TGCAGTTAGAGTGGGGTACAACGAAAAGCCTCACACTGATAAGATCATTGCTGGAAACTGTTGGGTCGT	Chr11	45769278	1	1.00367e-025	0.913978	0.529412	0.49827	7.08696	4.28932	1.79939	1	0	1	1	1	0	1	1	0	0	1	0	1	-	1	1	-	1	0	0	0	1	-	1	1	1	0	0	1	1	-	1	1	1	1	1	1
8197253	TGCAGATTGGCTGGAATTGCCTGGTGCTTTGATTCTTCTTATCGTTGTAGCTCCTTCTCTAATTGCAAG	TGCAGATTGGCTGGAATTGCCTGGTGCTTTGATTCTTCTTATCGTTGTAGCTCCTTCTCTAATTGCAAG	Chr11	4239789	1	4.6367e-029	0.913978	0.529412	0.49827	5.63636	3.03333	1.89979	0.952381	1	-	1	1	1	1	1	1	1	1	0	1	1	-	1	0	0	0	0	1	-	1	1	1	-	0	0	1	1	1	1	-	1	1	1	1
3371548	TGCAGGGTAAAAAGTTGAAAACTGTGAACAAAATCTACAGAAGAATATATTCACGCAATCTTTGAAGCA	TGCAGGGTAAAAAGTTGAAAACTGTGAACAAAATCTACAGAAGAATATATTCACGCAATCTTTGAAGCA	Chr01	2772424	1	4.6367e-029	0.913978	0.529412	0.49827	15.91176	8.33267	1.88022	0.954545	1	1	-	1	0	0	1	1	1	1	0	1	1	1	1	0	1	0	0	1	1	-	1	0	-	0	0	1	1	1	1	1	1	1	-	1
3374470	TGCAGGAGTAGGTGCCTATTTTGGAGCACAATGTCAGAAGTTTGGGATGTTAGTTCGTGTAGCGGGAGA	TGCAGGAGTAGGTGCCTATTTTGGAGCACAATGTCAGAAGTTTGGGATGTTAGTTCGTGTAGCGGGAGA	Chr11	2013859	1	2.15725e-027	0.913978	0.470588	0.49827	8.6	5.39506	1.65341	0.952381	1	0	0	0	0	0	0	1	0	0	1	0	0	0	0	0	1	1	1	1	1	0	0	0	0	0	1	0	1	0	0	1	0	0	0	1
3368299	TGCAGATCAAATTACTTCAAGTGCTGAAAAGCAGAATTTGTCCATTACAGATCGGAAGAGCGGTTCAGC	TGCAGATCAAATTACTTCAAGTGCTGAAAAGCAGAATTTGTCCATTAC	Chr02	3537221	1	4.29241e-017	0.913978	0.529412	0.49827	59.62687	27.98018	2.02652	1	1	1	1	1	0	1	1	-	1	1	0	1	1	1	1	0	1	0	0	1	1	1	-	-	1	0	0	1	1	-	1	1	1	-	1	1
100072229	TGCAGGTTCGCCTTGAGAATTCTGGTTGTGCCAAGATGGCTAGGAAAGTGAAGATTACAGATCGGAAGA	TGCAGGTTCGCCTTGAGAATTCTGGTTGTGCCAAGATGGCTAGGAAAGTGAAGATTAC	Chr08	45510865	1	1.6788e-022	0.913978	0.470588	0.49827	19.75	10.48749	1.67677	0.952381	0	1	-	0	0	1	1	-	1	0	0	1	1	1	1	0	-	0	0	1	0	1	0	0	0	0	0	1	1	0	0	-	1	1	1	1
3367650	TGCAGCAGATGAGCTTTTATGAGTCCCTTATCTGCATGAGATGGATGAATGTTTTTGTTAGAGGAAAAG	TGCAGCAGATGAGCTTTTATGAGTCCCTTATCTGCATGAGATGGATGAATGTTTTTGTTAGAGGAAAAG	Chr08	58283923	1	4.6367e-029	0.913978	0.529412	0.49827	43.22727	19.57487	2.34079	1	1	1	1	1	-	-	1	1	1	1	0	1	1	1	1	-	1	0	0	1	1	1	1	1	1	0	0	1	1	1	1	1	1	1	1	1
3370848	TGCAGATCTGACAAACTGTCACAAAAATTCATGTTTCAATGTTTCAAAACAAATAAGCGGTATGGATTT	TGCAGATCTGACAAACTGTCACAAAAATTCATGTTTCAATGTTTCAAAACAAATAAGCGGTATGGATTT	Chr02	45674136	1	4.6367e-029	0.913978	0.529412	0.49827	27.80882	14.98456	1.80329	1	-	1	1	1	1	0	1	-	1	-	0	1	1	1	1	0	1	0	0	-	1	1	1	-	1	0	0	1	1	1	1	1	1	-	1	1
8670315	TGCAGTTATGGGTGGTGACAGAAAAACGAAGGATGACAACGGCGAAGGCTTGTAGTCCCACTAATAGGT	TGCAGTTATGGGTGGTGACAGAAAAACGAAGGATGACAACGGCGAAGGCTTGTAGTCCCACTAATAGGT	Chr01	30964894	1	2.15725e-027	0.913978	0.529412	0.49827	40.79104	24.78718	1.68958	0.952381	1	-	1	1	0	1	-	1	1	1	0	1	1	1	-	0	1	0	0	1	1	1	0	1	1	0	0	1	1	1	-	1	0	-	1	1
3369268	TGCAGTACAAACACTATCTGTTTCTGCTTCCTTTCATACCAGATGTAGGGAATTGTAGTTCCAATCTTC	TGCAGTACAAACACTATCTGTTTCTGCTTCCTTTCATACCAGATGTAGGGAATTGTAGTTCCAATCTTC		0	0	999	0.913978	0.470588	0.49827	29.01695	18.21202	1.74091	0.952381	0	0	1	0	0	0	0	0	0	0	1	0	0	0	0	0	0	1	-	0	-	0	0	0	-	1	1	0	0	-	0	0	0	0	-	0
3368897	TGCAGAAGAGGACGTCTTGACCTAAAATGTGAAAAACTAGAAGCAGAGTTTCGATTTACAGATCGGAAG	TGCAGAAGAGGACGTCTTGACCTAAAATGTGAAAAACTAGAAGCAGAGTTTCGATTTAC	Chr01	43276814	1	4.80498e-023	0.913978	0.529412	0.49827	46.33333	21.14118	2.32277	0.95	1	1	1	1	0	1	1	1	1	1	0	1	1	-	1	1	1	0	0	1	1	1	-	-	-	0	0	1	1	1	1	1	1	1	-	1
8178693	TGCAGAGAGAGAGAGAGAGAGAGAATGAGAGAGAGAGTATTACAGATCGGAAGAGCGGTTCAGCAGGAA	TGCAGAGAGAGAGAGAGAGAGAGAATGAGAGAGAGAGTATTAC		0	0	999	0.913978	0.470588	0.49827	54.87097	40.90606	1.35081	1	1	0	-	1	1	0	1	1	1	1	0	1	1	1	1	0	1	0	0	1	-	0	1	1	-	0	0	1	0	1	-	-	0	0	1	0
3368980	TGCAGCATCTAGAGCCTCTCCTCAGGAACACCTACCAGCATCCATCACTTACAGATCGGAAGAGCGGTT	TGCAGCATCTAGAGCCTCTCCTCAGGAACACCTACCAGCATCCATCACTTAC	Chr11	7088560	1	2.99268e-019	0.913978	0.529412	0.49827	65.4127	44.03413	1.49025	0.95	0	0	0	0	0	0	0	0	1	1	1	0	0	0	0	0	1	1	1	0	0	1	0	1	0	1	1	0	0	-	0	0	1	0	0	0
3372204	TGCAGAACGGTTCTGCTTCATAAGCTACAGAACGGTTCTGTATCTCACCTAAATAAAAGCCTACTAGGT	TGCAGAACGGTTCTGCTTCATAAGCTACAGAACGGTTCTGTATCTCACCTAAATAAAAGCCTACTAGGT		0	0	999	0.913978	0.529412	0.49827	35.75	23.19415	1.63859	1	0	1	0	0	1	0	-	0	0	1	1	1	0	0	0	0	0	0	1	0	0	1	0	1	1	1	1	0	0	-	0	0	1	1	1	0
3368031	TGCAGTGATTAGAGAGTTTGTGCAGACACAACACATGGAGGATTTGGTATTTGCATATTATTACAGATC	TGCAGTGATTAGAGAGTTTGTGCAGACACAACACATGGAGGATTTGGTATTTGCATATTATTAC	Chr10	39305128	1	9.12428e-026	0.913978	0.529412	0.49827	79.72059	31.64688	2.39427	1	1	1	0	1	1	1	-	1	1	1	0	1	1	1	1	1	1	0	0	1	-	1	-	1	-	0	0	1	1	1	1	1	1	1	1	1
3367082	TGCAGCGCTCCCTCCGGCTCCAGTTCCGGTGAGCTCTTCCATGCTCATATTCGTTTTCTTTTACAGATC	TGCAGCGCTCCCTCCGGCTCCAGTTCCGGTGAGCTCTTCCATGCTCATATTCGTTTTCTTTTAC	Chr09	5496298	1	1.97506e-022	0.913978	0.529412	0.49827	54.65152	26.1531	2.05733	0.954545	1	1	1	0	1	1	1	1	-	1	0	1	1	0	1	1	0	0	0	1	-	1	1	1	-	0	0	1	1	1	1	1	1	1	1	1
8196820	TGCAGATAAAACAGAATAAATAAGCTGCTAGAAGAGTGAAAAAAACATGTGCACGAAAAGGTTACAGAT	TGCAGATAAAACAGAATAAATAAGCTGCTAGAAGAGTGAAAAAAACATGTGCACGAAAAGGTTAC	Chr10	38276342	1	3.3876e-020	0.913978	0.470588	0.49827	77.77966	40.58683	1.92101	1	0	0	-	0	1	0	0	0	0	0	1	0	0	0	0	0	0	1	1	0	0	0	0	0	1	1	1	0	0	-	0	0	0	0	-	0
3375064	TGCAGGCTGAAGAAGACCTTTATATGTTTCTGGTAAAAGTATAGAATTTGATAACAGAAGCTGAATACT	TGCAGGCTGAAGAAGACCTTTATATGTTTCTGGTAAAAGTATAGAATTTGATAACAGAAGCTGAATACT	Chr05	35819912	1	4.6367e-029	0.892473	0.46988	0.498186	5	3.18728	1.80492	0.95	-	-	1	1	0	-	1	1	1	0	0	1	1	1	1	1	1	0	0	1	1	1	0	1	-	0	0	1	1	-	1	1	0	1	1	1
8178755	TGCAGCTGGTGCATTCAAAGAAAGATCGGTTACAGATCGGAAGAGCGGTTCAGCAGGAATGCCGAGACC	TGCAGCTGGTGCATTCAAAGAAAGATCGGTTAC		0	0	999	0.892473	0.53012	0.498186	75.33333	37.98042	1.94046	1	1	-	1	1	-	-	1	0	1	1	0	1	1	-	1	0	1	0	0	1	1	1	1	1	-	0	0	1	1	-	1	1	1	1	1	1
3373108	TGCAGCAACAATCGAAATAACAACAACAGCAACAGAAACAGCGGCAAGAACAAAAATAGCAGCAAGACT	TGCAGCAACAATCGAAATAACAACAACAGCAACAGAAACAGCGGCAAGAACAAAAATAGCAGCAAGACT		0	0	999	0.892473	0.53012	0.498186	13.11765	7.26095	1.73768	0.95	1	-	1	1	0	1	1	1	1	1	0	1	1	1	1	0	1	-	0	1	-	1	-	-	1	0	0	1	1	1	1	1	1	1	1	1
8212095	TGCAGCAGCAAGTCAAAATGGCTAAGTGCAAGTAGTAAACATAATCTTATCTGAAATTGAGACCAAACA	TGCAGCAGCAAGTCAAAATGGCTAAGTGCAAGTAGTAAACATAATCTTATCTGAAATTGAGACCAAACA	Chr05	2060344	1	4.6367e-029	0.892473	0.53012	0.498186	8.62857	5.60146	1.54324	1	1	-	1	1	0	0	1	1	1	0	0	1	1	1	1	0	1	0	0	1	1	1	1	-	-	1	0	1	1	1	-	1	1	0	-	1
3374604	TGCAGGAAATAACACGGCAAGCAAAGTGAAGAGATGAAAGTAACTAATTTGTCTTACCATATATATATC	TGCAGGAAATAACACGGCAAGCAAAGTGAAGAGATGAAAGTAACTAATTTGTCTTACCATATATATATC	Chr01	49966851	1	4.6367e-029	0.892473	0.53012	0.498186	12.77941	7.22301	1.84633	0.954545	1	1	1	1	0	1	1	1	1	1	0	1	1	-	1	0	1	0	0	1	-	1	-	-	1	0	0	1	1	1	1	-	-	-	1	1
3370471	TGCAGGCAGGAGTACCTACCTCTCTTCCAGAGCCTGTTCAGACTTCTAGAGATATTGATTTGTCTCCCA	TGCAGGCAGGAGTACCTACCTCTCTTCCAGAGCCTGTTCAGACTTCTAGAGATATTGATTTGTCTCCCA	Chr04	13414345	1	2.79058e-026	0.892473	0.46988	0.498186	39.57377	18.53084	2.00116	1	1	-	1	0	1	0	1	1	1	1	0	1	1	0	1	1	0	0	0	1	1	1	-	-	-	0	0	1	1	1	1	1	-	1	-	1
3366823	TGCAGTTGTGGACACCGTTTGCCCGTTGCCACCTCTTTTTCTTTTTAGGTTTTGAAGTTTTACAGATCG	TGCAGTTGTGGACACCGTTTGCCCGTTGCCACCTCTTTTTCTTTTTAGGTTTTGAAGTTTTAC	Chr10	1077815	1	3.19963e-025	0.892473	0.46988	0.498186	51.47692	22.86893	2.6153	1	1	1	1	1	0	0	1	1	-	-	0	1	1	1	1	0	1	0	0	1	1	0	-	0	1	0	0	1	1	1	-	1	0	-	-	1
3366810	TGCAGTACAGTTTCCAAATAAAAGGCTACACTAAACAAAATTTTCTAAATATTTTTACAGATCGGAAGA	TGCAGTACAGTTTCCAAATAAAAGGCTACACTAAACAAAATTTTCTAAATATTTTTAC	Chr08	2807736	1	1.6788e-022	0.892473	0.53012	0.498186	29.29412	17.39342	1.76321	0.95	1	1	1	1	1	0	1	1	1	1	0	1	1	1	-	-	1	0	0	1	1	-	-	0	1	0	0	1	1	-	1	1	0	1	1	1
3368807	TGCAGAAATTACTACAAAAGCCTAGTACAGAAATTACTACACCATATCTTGTAAGCACCCACATTGTGT	TGCAGAAATTACTACAAAAGCCTAGTACAGAAATTACTACACCATATCTTGTAAGCACCCACATTGTGT	Chr08	3708911	1	4.6367e-029	0.892473	0.53012	0.498186	24.92537	11.61743	2.1902	0.95	-	-	-	1	1	1	1	-	1	1	0	1	1	1	1	0	1	0	0	1	1	1	1	1	-	0	0	1	1	1	-	1	1	1	1	1
3367450	TGCAGAGAAATAATGAATGAATGAGTGAATGAATTGGTTATGTACTTCAGTACTCGTTACAGATCGGAA	TGCAGAGAAATAATGAATGAATGAGTGAATGAATTGGTTATGTACTTCAGTACTCGTTAC	Chr02	31294015	1	1.37413e-023	0.892473	0.53012	0.498186	52.68571	23.86782	2.20957	1	1	1	1	-	0	1	1	1	1	1	0	1	1	-	1	1	1	0	0	1	-	1	0	-	1	0	0	1	1	1	1	1	-	-	1	1
3368737	TGCAGTGTCATCCTCTTTGTCCAACTGTTTACAATTTCATTCTTTTTTACAGATCGGAAGAGCGGTTCA	TGCAGTGTCATCCTCTTTGTCCAACTGTTTACAATTTCATTCTTTTTTAC	Chr02	47058721	1	4.65011e-017	0.892473	0.53012	0.498186	68.27536	36.03576	1.82107	0.95	0	0	1	1	1	1	1	1	0	1	1	1	1	1	1	-	0	0	0	0	0	1	1	-	1	1	1	1	0	-	0	0	1	1	1	0
3366123	TGCAGGGAAGAACAAAAACAACACATTCTAAACACTTTTCTTTTGTCAAAATAAGAATTTTCATTACAG	TGCAGGGAAGAACAAAAACAACACATTCTAAACACTTTTCTTTTGTCAAAATAAGAATTTTCATTACAG	Chr10	5382829	1	2.17256e-022	0.892473	0.46988	0.498186	45	31.0784	1.71747	1	0	0	0	0	0	0	0	0	0	0	1	0	-	0	0	0	0	1	0	0	0	1	1	1	-	0	0	0	0	1	1	0	1	0	0	0
3368722	TGCAGTGATTGAGTTTGGAGCTGGTAGAGGATATTTGACACAAATGCTTGCAGATTGTTATGGAATCCA	TGCAGTGATTGAGTTTGGAGCTGGTAGAGGATATTTGACACAAATGCTTGCAGATTGTTATGGAATCCA	Chr03	1709658	1	1.00367e-025	0.870968	0.530864	0.498095	19.44118	11.43702	1.85316	1	1	0	0	0	0	0	0	0	0	-	1	0	0	0	0	0	0	1	-	0	-	0	1	0	0	1	1	0	0	1	0	1	0	0	0	0
3366173	TGCAGGTGACCAACCGTTGTGCACAGATTTGATCAATGCTGCTATACCACTAACATGAGGACAGGACAT	TGCAGGTGACCAACCGTTGTGCACAGATTTGATCAATGCTGCTATACCACTAACATGAGGACAGGACAT	Chr10	33036614	1	2.15725e-027	0.870968	0.469136	0.498095	45.84615	33.7567	1.38268	1	0	0	-	0	0	0	0	0	0	0	1	-	0	0	0	0	0	1	1	0	-	-	-	0	-	1	1	-	0	1	-	0	1	0	0	0
3370762	TGCAGTTCCAAACCCTCAAATCCATGCAGTTCCAAACCCTCAAATCCAAGCTGGGAATGCGCAACCTAT	TGCAGTTCCAAACCCTCAAATCCATGCAGTTCCAAACCCTCAAATCCAAGCTGGGAATGCGCAACCTAT	Chr01	41425828	1	4.6367e-029	0.967742	0.533333	0.497778	26.89062	13.63029	1.85987	0.95	1	1	-	1	0	0	1	1	1	1	0	1	1	1	1	-	1	0	0	1	1	1	1	1	1	0	0	1	1	1	1	1	1	-	1	1
16649120	TGCAGAATGACAAAAAAAACATAAGATGCAAAAGAATTAGTGTAGATGTATTGTAAATATGTTGAAAAT	TGCAGAATGACAAAAAAAACATAAGATGCAAAAGAATTAGTGTAGATGTATTGTAAATATGTTGAAAAT	Chr10	7059493	1	4.6367e-029	0.967742	0.466667	0.497778	8.98305	4.86249	1.79318	1	1	1	1	1	0	0	0	0	-	1	0	1	1	1	1	0	1	0	0	1	1	1	0	0	1	0	0	1	1	0	1	1	0	1	-	1
100001742	TGCAGCAGCTAATTCACCCTTCAGATTCCTCCAAATGGTTTCCTGATGTGCTTACCTCATCTCAGTATT	TGCAGCAGCTAATTCACCCTTCAGATTCCTCCAAATGGTTTCCTGATGTGCTTACCTCATCTCAGTATT	Chr04	33763854	2	4.6367e-029	0.967742	0.533333	0.497778	5.10606	3.54251	1.29	0.95	1	1	-	1	0	0	0	1	1	1	0	1	1	1	0	1	1	0	0	1	-	1	1	1	1	0	0	1	1	1	0	1	1	-	1	1
3374382	TGCAGCTCAAGATAGGTTCAACACTTCTTCTAAAGTTGTTATTAGTTGTGCCCATTGTAGCATTCTCTT	TGCAGCTCAAGATAGGTTCAACACTTCTTCTAAAGTTGTTATTAGTTGTGCCCATTGTAGCATTCTCTT	Chr10	34412886	1	4.6367e-029	0.967742	0.533333	0.497778	6.08955	4.21699	1.27988	1	1	1	1	1	0	1	1	1	1	1	0	1	1	0	-	0	1	0	0	1	1	1	-	1	1	0	0	1	1	0	1	1	0	1	0	1
3371829	TGCAGCTGGTTTTGATATCAAGCCCATTATTTCGGCCATTCTGCAACCCAATATATATTACCCATAAAA	TGCAGCTGGTTTTGATATCAAGCCCATTATTTCGGCCATTCTGCAACCCAATATATATTACCCATAAAA	Chr08	55111544	1	4.6367e-029	0.967742	0.533333	0.497778	5.92424	3.74696	1.88967	1	1	1	1	0	1	0	1	1	1	1	0	1	1	-	0	0	1	0	0	1	0	1	1	1	1	0	0	1	1	1	0	1	1	1	1	1
3369061	TGCAGAACAATCATCTGAATTATTGTCAACCCAAGGAATCATTTTTTTCTTCATTCAATTTTCTTCAAA	TGCAGAACAATCATCTGAATTATTGTCAACCCAAGGAATCATTTTTTTCTTCATTCAATTTTCTTCAAA	Chr04	38158476	1	4.6367e-029	0.967742	0.466667	0.497778	21.1	16.95258	1.6022	1	0	0	0	1	0	0	0	0	0	0	1	0	0	1	0	0	1	1	1	0	0	0	0	0	1	0	1	0	0	1	0	0	0	0	1	0
3370970	TGCAGGTTCACTTCGAAGTCCAAAATTGTTTGCTTATGGCACAAGAAATTTTCATTCCAATGAATACTT	TGCAGGTTCACTTCGAAGTCCAAAATTGTTTGCTTATGGCACAAGAAATTTTCATTCCAATGAATACTT		0	0	999	0.967742	0.466667	0.497778	12.91228	10.40965	1.47798	1	0	1	0	0	0	0	0	0	0	-	1	0	0	0	0	0	0	1	1	0	0	0	0	0	0	1	1	0	0	-	0	0	0	1	-	0
8176789	TGCAGTGACTTTTGGACTCTTCTTGGCTCGGAAGGTGTCTTTGATAAGGGCTATAATGTACATGGTGGC	TGCAGTGACTTTTGGACTCTTCTTGGCTCGGAAGGTGTCTTTGATAAGGGCTATAATGTACATGGTGGC	Chr04	14618836	2	4.6367e-029	0.967742	0.533333	0.497778	21.59375	11.60377	1.6069	0.95	0	0	0	1	0	0	1	0	1	0	1	0	0	1	0	0	1	1	1	0	0	0	0	0	0	1	1	0	0	1	0	0	0	0	1	0
3373978	TGCAGCCTGATGAGCATTGGAAGATTACAAATAAAAATTGGTTGAAGGTTCACCATTTACCTCAGGTAT	TGCAGCCTGATGAGCATTGGAAGATTACAAATAAAAATTGGTTGAAGGTTCACCATTTACCTCAGGTAT	Chr07	50021566	1	4.6367e-029	0.967742	0.533333	0.497778	22.04615	12.69334	1.52274	1	1	1	1	1	1	1	1	1	1	1	0	1	1	0	-	0	1	0	0	1	1	0	1	1	1	0	0	1	1	0	1	1	1	1	1	1
3367792	TGCAGAAGATAATCTAGATCTCAGTATTTGAAGAAAGAAAAACAAAAAAACAAAAAAGCCCTCCAAAAG	TGCAGAAGATAATCTAGATCTCAGTATTTGAAGAAAGAAAAACAAAAAAACAAAAAAGCCCTCCAAAAG		0	0	999	0.967742	0.466667	0.497778	29.92982	18.64146	1.41888	1	1	1	1	0	0	0	1	1	1	1	0	1	1	0	1	0	0	0	0	1	1	1	0	1	0	0	0	1	1	1	0	1	1	1	-	1
16633479	TGCAGAATCACCAAAGCTTTTTTTTCTTTTTTCTGTAATTGCCACTTATATCCTATAATATGGTATCAG	TGCAGAATCACCAAAGCTTTTTTTTCTTTTTTCTGTAATTGCCACTTATATCCTATAATATGGTATCAG	Chr09	4460131	1	1.66765e-028	0.967742	0.533333	0.497778	8.63636	6.20517	1.30161	1	1	1	0	1	1	1	1	1	1	1	0	1	1	1	1	0	0	0	0	1	0	1	1	1	0	0	0	1	1	0	1	1	-	1	1	1
8203299	TGCAGATTTTTTTTTGATTGGAATGCTCTCTGTTTTTTTTACAGATCGGAAGAGCGGTTCAGCAGGAAT	TGCAGATTTTTTTTTGATTGGAATGCTCTCTGTTTTTTTTAC		0	0	999	0.967742	0.533333	0.497778	7.81818	4.12277	1.67398	0.952381	1	1	1	0	-	1	1	0	-	1	0	1	1	1	1	1	1	0	0	1	1	1	1	1	0	0	0	1	1	0	1	1	1	1	1	1
3374901	TGCAGAATACAGTAATAACAAACAATTGATTATCTCAGGAAATGTTAGAATGTAGAAATAACTTGCAGT	TGCAGAATACAGTAATAACAAACAATTGATTATCTCAGGAAATGTTAGAATGTAGAAATAACTTGCAGT	Chr05	1650738	2	4.6367e-029	0.967742	0.466667	0.497778	5.51724	2.92576	1.89874	1	1	1	1	0	1	1	0	1	-	1	0	1	1	0	1	1	1	0	0	1	1	1	0	1	1	0	0	1	1	1	1	1	1	1	0	1
8206883	TGCAGAGACATCCGTGCGTACTTATATACAAATGCTAGCTATGAATATCATCATGCGAGATTATCTGCG	TGCAGAGACATCCGTGCGTACTTATATACAAATGCTAGCTATGAATATCATCATGCGAGATTATCTGCG	Chr02	35185735	1	4.6367e-029	0.967742	0.533333	0.497778	19.52941	12.75732	1.40471	1	1	1	1	1	0	0	1	1	1	1	0	1	1	1	0	1	1	0	0	1	-	1	1	1	1	0	0	1	1	-	1	1	1	1	1	1
100078903	TGCAGATTTTCAATCGGTTGTCTCGAGGATTCAACGGTTGAATTTCTGTGTTGTTGTCTAGGTTCTTTA	TGCAGATTTTCAATCGGTTGTCTCGAGGATTCAACGGTTGAATTTCTGTGTTGTTGTCTAGGTTCTTTA	Chr04	33864760	2	4.6367e-029	0.967742	0.533333	0.497778	31.66667	20.95329	1.25883	0.952381	1	1	-	1	1	1	0	1	0	1	0	1	1	1	1	0	1	0	0	1	1	1	0	1	1	0	0	1	1	-	1	1	1	1	0	1
3371903	TGCAGATCCAAAAAACAAAAAATTTACAAACCACCCTTCTCCCACCAAATTTCTAGACCACAACCTTAC	TGCAGATCCAAAAAACAAAAAATTTACAAACCACCCTTCTCCCACCAAATTTCTAGACCACAACCTTAC	Chr03	4002680	1	1.66765e-028	0.967742	0.533333	0.497778	16.9375	13.40111	1.30036	0.956522	1	1	1	1	0	0	1	1	1	1	0	1	1	1	1	1	1	0	0	1	1	0	1	-	1	0	0	1	0	0	1	1	1	1	1	1
8212878	TGCAGTTTTGAAAGAATGATAATGCCAAAAAACAATTTGGTTACATACTACATAAGAATTACAGATCGG	TGCAGTTTTGAAAGAATGATAATGCCAAAAAACAATTTGGTTACATACTACATAAGAATTAC	Chr10	35948693	3	5.21683e-023	0.967742	0.466667	0.497778	46.47368	25.88443	1.6197	1	1	-	1	0	1	1	1	1	1	1	0	1	1	0	1	1	0	0	0	1	1	0	1	1	1	0	0	1	1	0	0	1	0	0	1	1
3368244	TGCAGCCTCAAAACCTCTCCTCAAGAACACCTTCCAGCATCCATCACTTACAGATCGGAAGAGCGGTTC	TGCAGCCTCAAAACCTCTCCTCAAGAACACCTTCCAGCATCCATCACTTAC	Chr11	7014620	4	1.03792e-018	0.967742	0.466667	0.497778	217.21818	131.05969	1.59708	1	0	0	0	0	0	0	0	1	0	-	1	0	0	0	0	0	0	1	1	0	0	0	0	0	1	1	1	0	0	-	0	0	0	0	0	0
3373239	TGCAGAAAAGGTATTAGAGAATGACCATGTCTATTTTATTTTTTTTACTTTTGGTTCAGAGCTTGTTTT	TGCAGAAAAGGTATTAGAGAATGACCATGTCTATTTTATTTTTTTTACTTTTGGTTCAGAGCTTGTTTT	Chr04	45770330	1	2.15725e-027	0.946237	0.465909	0.497676	8.66667	6.50056	1.55042	1	1	1	1	0	1	0	1	1	1	1	0	1	1	-	1	1	-	0	0	1	1	1	1	-	1	0	0	1	1	1	1	1	1	0	1	1
3374854	TGCAGAATACACTGAAGAGAATCCAAAGATAGTGACAAAATGCTCTCATCATTTTCATCTTGGTTGCAT	TGCAGAATACACTGAAGAGAATCCAAAGATAGTGACAAAATGCTCTCATCATTTTCATCTTGGTTGCAT	Chr08	2286123	1	2.15725e-027	0.946237	0.534091	0.497676	6.86364	5.0838	1.65688	0.952381	1	1	1	1	1	-	1	1	1	-	0	1	1	-	1	1	1	0	0	1	1	1	1	0	1	0	0	1	1	1	1	1	0	1	1	1
8179368	TGCAGAGAAAACTCAAATTCTTGTTTTGATAATAAGACAAGTTATGCAGAGAGTAATATCCTGTTTTAG	TGCAGAGAAAACTCAAATTCTTGTTTTGATAATAAGACAAGTTATGCAGAGAGTAATATCCTGTTTTAG	Chr11	14587461	1	4.6367e-029	0.946237	0.465909	0.497676	10.63158	6.11478	1.72522	0.95	1	-	1	1	0	1	1	0	1	1	0	1	1	1	1	0	1	0	0	0	0	1	1	1	1	0	0	1	0	-	1	0	1	1	-	0
3375191	TGCAGGTGTGCTCCTTTCCACTGGCGCAGGACCAGCAGGACCAGCAGGACTGTTACTTGAACTCTCATC	TGCAGGTGTGCTCCTTTCCACTGGCGCAGGACCAGCAGGACCAGCAGGACTGTTACTTGAACTCTCATC		0	0	999	0.946237	0.465909	0.497676	11.50847	6.87509	1.8613	1	0	1	1	1	1	0	1	0	1	-	0	1	1	1	1	0	1	0	0	0	0	1	-	1	1	0	0	0	0	0	1	1	1	1	1	0
3370022	TGCAGTACCTCCTTTTTTTCTTGAGTGCTGTAATTATTTCTGGAAATAATTTGAACGTGATTCACAATA	TGCAGTACCTCCTTTTTTTCTTGAGTGCTGTAATTATTTCTGGAAATAATTTGAACGTGATTCACAATA	Chr05	6349976	1	4.66962e-024	0.946237	0.534091	0.497676	28.21212	13.66095	1.87548	0.95	1	1	1	1	-	0	1	-	1	1	0	1	1	0	-	1	1	0	0	1	1	1	1	-	0	0	0	1	1	1	1	1	-	1	1	1
3375160	TGCAGTTGTAACTTATTCCTACAACATGATTTTGAACGTAACATTTGGGTGGCTGCATCCCTTTCCTTT	TGCAGTTGTAACTTATTCCTACAACATGATTTTGAACGTAACATTTGGGTGGCTGCATCCCTTTCCTTT	Chr09	23479877	1	4.6367e-029	0.946237	0.534091	0.497676	6.68657	3.80184	1.79569	1	1	1	-	0	0	1	1	1	1	1	0	1	1	0	1	1	1	0	0	1	1	1	-	-	1	0	0	1	1	1	-	1	1	1	1	1
3368176	TGCAGGATGGACAAGGGAGTTCCAAGCACACTTGGTCCCTGTCATCGTGAGAGAAATAAAATATCAGTA	TGCAGGATGGACAAGGGAGTTCCAAGCACACTTGGTCCCTGTCATCGTGAGAGAAATAAAATATCAGTA	Chr09	20231991	1	4.6367e-029	0.946237	0.465909	0.497676	26.26786	13.17125	2.1178	0.95	0	0	1	0	0	0	0	0	0	0	1	0	0	0	0	0	0	1	1	0	0	0	0	0	-	1	1	0	0	-	0	0	0	1	1	0
8176678	TGCAGTAGAATGAAAATATAAATCATGGTAGCTGTATGGTTGAATGAAAATAATAATAAAAAGATAGAT	TGCAGTAGAATGAAAATATAAATCATGGTAGCTGTATGGTTGAATGAAAATAATAATAAAAAGATAGAT		0	0	999	0.946237	0.465909	0.497676	8.19298	7.6947	1.27633	0.954545	1	0	1	0	0	1	1	1	1	0	1	0	0	0	0	0	1	0	1	1	1	0	0	0	1	0	1	1	1	1	-	1	0	0	0	1
13121371	TGCAGATCTCTTTCTACAAAAATCATGCTCCCTCCCTCCCTCTCTTTCTCTCTCTCTCTCTCTCTCTAT	TGCAGATCTCTTTCTACAAAAATCATGCTCCCTCCCTCCCTCTCTTTCTCTCTCTCTCTCTCTCTCTAT		0	0	999	0.946237	0.534091	0.497676	5.63636	3.99104	1.59748	0.95	1	0	0	1	1	1	-	1	1	1	0	1	1	1	1	1	1	0	0	1	-	1	0	1	1	0	0	1	1	0	1	1	1	-	1	1
3374756	TGCAGCACTACCCTTAGTTTGCAGGGTAATTCAGATTTGTAAGTGTAAGGGTTCATGTTTTTTTATGAA	TGCAGCACTACCCTTAGTTTGCAGGGTAATTCAGATTTGTAAGTGTAAGGGTTCATGTTTTTTTATGAA	Chr04	8549577	1	4.6367e-029	0.946237	0.465909	0.497676	23.12069	12.93095	1.75635	1	1	1	1	0	0	1	1	1	1	1	0	1	1	0	-	0	0	0	0	1	1	1	0	-	1	0	0	1	1	1	1	1	1	1	-	-
3370111	TGCAGCATTTCTGATTTACGTGATAGCAACAGTTTCAGGGGTTTTGGTCTTGATCATACACTTTGAACC	TGCAGCATTTCTGATTTACGTGATAGCAACAGTTTCAGGGGTTTTGGTCTTGATCATACACTTTGAACC	Chr11	2884679	1	1.00367e-025	0.946237	0.534091	0.497676	19.51515	11.35147	1.66685	1	1	0	0	0	0	0	0	1	-	0	1	0	0	0	0	0	0	1	-	1	1	0	0	0	0	-	1	0	1	1	1	1	0	0	0	1
3374188	TGCAGGTAAATTGACTCGCTTATTCTCTAAGACGATAATATAGGGCTTCTTAGTCTACATACAGAACAA	TGCAGGTAAATTGACTCGCTTATTCTCTAAGACGATAATATAGGGCTTCTTAGTCTACATACAGAACAA	Chr02	1377107	1	4.6367e-029	0.946237	0.534091	0.497676	7.93846	5.00731	1.70487	0.95	1	1	1	1	1	0	1	1	1	1	0	1	-	1	-	1	1	0	0	1	1	1	1	-	1	0	0	1	1	-	1	1	1	1	1	1
3369031	TGCAGTTAGTATCTTTCCTCAAAGCATAGAAACTATGTAATATACAAAGAGAATACTAATTTAGTGTTT	TGCAGTTAGTATCTTTCCTCAAAGCATAGAAACTATGTAATATACAAAGAGAATACTAATTTAGTGTTT	Chr05	36139142	1	4.6367e-029	0.946237	0.534091	0.497676	16.65152	10.10324	1.67051	0.95	1	1	1	1	1	1	1	1	1	1	0	-	1	0	1	-	1	0	0	1	1	1	0	0	-	0	0	1	1	1	1	1	1	0	-	1
8667229	TGCAGAATCTAACAGAATGACCTCTTTTCATACGGTAAAACCATGTAACAACCGGTTATTTCGTTATTT	TGCAGAATCTAACAGAATGACCTCTTTTCATACGGTAAAACCATGTAACAACCGGTTATTTCGTTATTT	Chr04	16835118	1	5.99795e-028	0.946237	0.465909	0.497676	35.63793	23.37454	1.4013	1	1	1	-	0	0	1	0	1	-	1	0	1	1	0	-	1	0	0	0	1	1	1	1	1	0	0	0	1	1	1	1	1	1	1	-	1
8213980	TGCAGAGAATAAGGCACTGAATTGATCACCTACTATGTTGGGACAACTCTCCCCATATTATCCATAAAG	TGCAGAGAATAAGGCACTGAATTGATCACCTACTATGTTGGGACAACTCTCCCCATATTATCCATAAAG	scaffold_32	28473	1	4.6367e-029	0.946237	0.534091	0.497676	9.89394	7.14806	1.56406	1	1	-	-	1	1	1	1	1	1	1	0	1	1	1	0	1	1	0	0	1	1	1	0	1	1	0	0	1	1	1	1	1	1	1	1	1
3376783	TGCAGAGCCCTATGGCGTATACTGTGTCAGTGTTTTGGCCATATGAAAAGTTGTAAAAACCGTAATCAA	TGCAGAGCCCTATGGCGTATACTGTGTCAGTGTTTTGGCCATATGAAAAGTTGTAAAAACCGTAATCAA	Chr07	3948060	5	2.79058e-026	0.946237	0.534091	0.497676	7.53731	4.19071	1.81926	1	1	1	1	1	1	0	1	0	1	1	0	1	1	1	1	0	1	0	0	1	1	1	1	1	1	0	0	1	1	1	-	1	-	1	1	1
3367065	TGCAGCTTTTATTCAGTTGGTATCAAAATTATGCAACGATCTAAACCTAAACCAATTATTACAGATCGG	TGCAGCTTTTATTCAGTTGGTATCAAAATTATGCAACGATCTAAACCTAAACCAATTATTAC	Chr01	42245317	1	1.12129e-024	0.946237	0.534091	0.497676	53.32353	23.26601	2.25017	1	1	1	-	1	0	-	1	1	1	1	0	1	1	1	1	0	1	0	0	0	1	1	1	-	1	0	0	1	1	1	1	1	1	1	-	1
3368518	TGCAGGTTAGTTTCTTCATTCAGATTTTTCATTTTGTGCACGGTCTCCAGAATAATATTAGGGAATGTC	TGCAGGTTAGTTTCTTCATTCAGATTTTTCATTTTGTGCACGGTCTCCAGAATAATATTAGGGAATGTC		0	0	999	0.946237	0.465909	0.497676	20.33929	13.15061	1.66712	0.95	0	0	0	0	0	0	0	0	0	0	1	0	0	0	0	0	0	1	1	0	-	0	0	0	0	1	1	0	0	-	0	0	0	0	0	0
100082379	TGCAGTGCAGTTCTTATACGAGCACGGTGCTAGCTGGAATAGGATGTCTAGCTTATGCAGCAAACATTA	TGCAGTGCAGTTCTTATACGAGCACGGTGCTAGCTGGAATAGGATGTCTAGCTTATGCAGCAAACATTA	Chr05	38990621	1	4.6367e-029	0.946237	0.465909	0.497676	14.68333	11.62682	1.27378	1	1	-	-	1	0	1	-	1	0	1	1	0	0	1	0	1	1	0	0	1	0	0	1	1	1	0	0	1	0	-	0	0	0	1	1	0
3367020	TGCAGCCCTCAAATTTCAACCTAAATCCATCAAGTGTGTGAAATATCAATTTGCCCTTATGGTTTTTAC	TGCAGCCCTCAAATTTCAACCTAAATCCATCAAGTGTGTGAAATATCAATTTGCCCTTATGGTTTTTAC	Chr10	38750088	1	1.66765e-028	0.946237	0.534091	0.497676	55.67692	23.71894	2.324	1	1	1	0	1	1	0	1	1	1	1	0	1	1	1	-	1	1	0	0	1	1	1	1	-	-	0	0	1	1	1	1	1	1	1	1	1
3375742	TGCAGTGTTTGTTGGCTTGCGCTCATGGTGAATTATCCCAACAGGGCCTAGGTTTGTCTAGAAGCTGCA	TGCAGTGTTTGTTGGCTTGCGCTCATGGTGAATTATCCCAACAGGGCCTAGGTTTGTCTAGAAGCTGCA	Chr11	46728808	1	4.6367e-029	0.946237	0.534091	0.497676	13.13636	6.76194	1.9722	0.95	1	1	1	1	0	1	1	1	1	1	0	1	1	-	1	1	1	0	0	1	1	1	1	1	1	0	0	1	1	1	1	1	-	0	1	1
3372985	TGCAGCCCTAAGAAGAAGAAAAACTCCCCATCATAAACATTTCAAATTCCTCTTGCATAGCTGCAACAA	TGCAGCCCTAAGAAGAAGAAAAACTCCCCATCATAAACATTTCAAATTCCTCTTGCATAGCTGCAACAA	Chr10	5449352	1	4.6367e-029	0.946237	0.465909	0.497676	24.81034	11.83428	1.90434	0.95	1	1	1	1	1	1	1	1	1	1	0	1	1	1	1	1	-	0	0	1	1	0	0	0	1	0	0	1	1	0	0	1	0	1	0	1
3372193	TGCAGGTTGGGTTTATTGTGACACCACATGCTGTAGTATTATCCAGGTGTAGGTGCCTCTTTTACAGAT	TGCAGGTTGGGTTTATTGTGACACCACATGCTGTAGTATTATCCAGGTGTAGGTGCCTCTTTTAC	Chr07	4561303	1	2.60031e-026	0.946237	0.534091	0.497676	63	27.23749	2.22751	1	-	1	1	1	0	-	1	0	1	1	0	1	1	0	-	1	1	0	0	1	1	1	1	1	1	0	0	1	1	1	1	1	1	1	1	1
8213254	TGCAGATTTTTGCAGATGGATCTCATATACACATCTCTATAGTTCTGACCATGCATTACAGATCGGAAG	TGCAGATTTTTGCAGATGGATCTCATATACACATCTCTATAGTTCTGACCATGCATTAC	Chr02	45357713	1	1.04009e-019	0.946237	0.465909	0.497676	80.85455	42.70721	1.87224	1	0	0	0	0	1	0	0	0	0	0	1	0	0	0	0	1	0	1	1	0	-	0	0	0	0	1	1	0	0	1	1	0	1	0	0	0
3371253	TGCAGCTGCTGTTGCTGATTTTGGCCTTGTGGTTGCATTTCCTTTTTCCTCTTCATTGCTTCTTCCACT	TGCAGCTGCTGTTGCTGATTTTGGCCTTGTGGTTGCATTTCCTTTTTCCTCTTCATTGCTTCTTCCACT	Chr04	39004489	1	4.6367e-029	0.946237	0.534091	0.497676	13.70588	7.01481	1.86825	1	1	1	1	1	0	0	-	1	1	1	0	1	1	1	1	0	1	0	0	1	1	-	1	-	1	0	0	1	1	1	1	1	1	1	0	1
8216280	TGCAGGGGATCCATCTCCGACAACATGAGGTAAAAAGAGAAAAAGGTTACAGATCGGAAGAGCGGTTCA	TGCAGGGGATCCATCTCCGACAACATGAGGTAAAAAGAGAAAAAGGTTAC	Chr02	49013123	1	3.59475e-018	0.946237	0.465909	0.497676	165.19672	71.71936	2.36834	1	1	1	0	1	1	1	1	0	1	-	0	1	1	1	0	0	0	0	0	1	1	1	1	1	0	0	0	1	1	1	1	1	1	1	1	1
100114201	TGCAGCGGCGCCGTGTCGTTTCTTTGCAGGTTCTTGAACTAGATCCCGGAGAGGAACGGAGGTGAGAAG	TGCAGCGGCGCCGTGTCGTTTCTTTGCAGGTTCTTGAACTAGATCCCGGAGAGGAACGGAGGTGAGAAG	scaffold_13	100815	2	7.75884e-027	0.946237	0.534091	0.497676	10.82353	8.25145	1.25837	1	1	1	1	1	0	1	1	0	1	1	0	1	1	1	1	1	1	0	0	1	-	1	1	1	1	0	0	1	1	1	1	1	1	1	-	1
100114286	TGCAGTGGTGACAGCCTCTCCCCAAAAACTATGAGGCAACCCCTTGCCTTTGAGCATGCACCTTGCCAT	TGCAGTGGTGACAGCCTCTCCCCAAAAACTATGAGGCAACCCCTTGCCTTTGAGCATGCACCTTGCCAT	Chr05	32340263	3	4.6367e-029	0.946237	0.465909	0.497676	8.01639	6.32583	1.41037	1	0	0	0	1	0	0	0	0	0	0	1	0	0	-	0	0	0	-	1	0	0	0	0	0	1	1	1	0	0	1	0	0	0	0	0	0
3368949	TGCAGAAATGAAATTCATGAGCACTGATTTGATCAATGATTTTTTTCTGAAAAGAGTTTATATTGGTTT	TGCAGAAATGAAATTCATGAGCACTGATTTGATCAATGATTTTTTTCTGAAAAGAGTTTATATTGGTTT	Chr06	29776683	1	4.6367e-029	0.924731	0.534884	0.497566	27.19697	16.00967	2.03325	0.95	1	1	1	1	1	0	1	-	1	1	0	1	1	1	1	0	1	0	0	1	1	-	-	-	1	0	0	1	1	-	1	1	-	1	-	1
3376759	TGCAGAAGAAATGCAAAACTAAGTTTCAAAATTCATGCATTCCTGATTTTGATTATTTTCTTAGTTTCT	TGCAGAAGAAATGCAAAACTAAGTTTCAAAATTCATGCATTCCTGATTTTGATTATTTTCTTAGTTTCT	Chr06	29498525	1	4.6367e-029	0.924731	0.534884	0.497566	9.82609	4.99842	2.28364	1	1	1	1	1	0	1	1	1	1	1	0	1	1	1	1	1	-	0	0	1	1	1	1	-	1	0	0	1	1	0	1	1	1	-	1	1
3368159	TGCAGATGTAACAGTAAAATACGATATAAACTTATAGTGCATGTACGAAGATTACCTCAATCATTATGG	TGCAGATGTAACAGTAAAATACGATATAAACTTATAGTGCATGTACGAAGATTACCTCAATCATTATGG	Chr01	7258493	1	4.6367e-029	0.924731	0.534884	0.497566	29.33824	13.21164	2.26341	0.95	1	1	1	1	0	-	1	1	1	-	0	1	1	1	1	0	1	0	0	1	-	1	-	1	1	0	0	1	1	1	-	1	1	1	1	1
3375998	TGCAGATGTGGTGGTGATTGGTGGAGTTGCAATGGTGATTGCGCCATCATGTGGGGCGGATTATGCGGG	TGCAGATGTGGTGGTGATTGGTGGAGTTGCAATGGTGATTGCGCCATCATGTGGGGCGGATTATGCGGG		0	0	999	0.924731	0.534884	0.497566	24.0597	15.85652	1.72786	1	1	1	0	1	1	1	1	1	1	1	0	-	1	1	-	1	1	0	0	1	1	1	1	-	1	0	0	1	1	1	0	1	1	1	0	1
3374660	TGCAGCTACAATGGACACAACCAACCTAGAATCACATCTTTGTATGTTGGTCTGCACAAAACCTACTAC	TGCAGCTACAATGGACACAACCAACCTAGAATCACATCTTTGTATGTTGGTCTGCACAAAACCTACTAC	Chr10	41497211	1	4.6367e-029	0.924731	0.534884	0.497566	7.97015	4.74096	1.70746	0.95	0	1	-	1	0	0	1	1	1	1	0	1	-	-	1	1	1	0	0	1	1	1	0	1	1	0	0	1	1	1	1	1	-	1	-	1
8178504	TGCAGGAAGAAAAATATAGGGGTGCATGTAGAAACATCCAAAAACTTATTGGTAACATTTGAACGGGCT	TGCAGGAAGAAAAATATAGGGGTGCATGTAGAAACATCCAAAAACTTATTGGTAACATTTGAACGGGCT	Chr08	3184396	1	4.6367e-029	0.924731	0.534884	0.497566	15.52239	8.15587	1.85848	0.95	1	0	1	1	1	1	1	1	1	1	0	1	1	1	1	1	1	0	0	1	1	1	1	0	-	0	0	1	1	-	1	1	0	-	1	1
100002746	TGCAGGCATAAACTCGGGATTCTATGATCTGGAATGCAAGAAAACCTTACAGAAACAAAAATCCATAAA	TGCAGGCATAAACTCGGGATTCTATGATCTGGAATGCAAGAAAACCTTACAGAAACAAAAATCCATAAA	Chr01	21093077	1	4.6367e-029	0.924731	0.534884	0.497566	17.58824	12.67494	1.66398	0.952381	1	1	-	1	1	0	1	1	1	1	0	1	1	-	1	0	1	0	0	1	1	1	0	1	1	0	0	1	1	-	1	1	-	1	1	1
3368235	TGCAGGTTCGCTATATCAACTCTTCCTGCCTTTACCCTGATGACTTCTTGTTCTTGTTGAATTTTGGTA	TGCAGGTTCGCTATATCAACTCTTCCTGCCTTTACCCTGATGACTTCTTGTTCTTGTTGAATTTTGGTA	Chr03	47150498	1	4.6367e-029	0.924731	0.534884	0.497566	49.79104	24.76368	1.95279	0.95	-	1	1	1	1	0	1	1	1	1	0	1	1	1	1	1	1	0	0	1	1	-	1	1	1	0	0	1	1	-	1	1	1	1	1	1
8178557	TGCAGTAAATTGAAAACAGTAGCACGTTTGTAAGAAAACAGAGGAGCCTATTTAGGAATGAAAAACAAT	TGCAGTAAATTGAAAACAGTAGCACGTTTGTAAGAAAACAGAGGAGCCTATTTAGGAATGAAAAACAAT	Chr07	16576906	10	4.6367e-029	0.924731	0.534884	0.497566	5.58209	3.44314	1.50339	0.956522	1	1	1	1	-	0	1	1	1	-	0	1	1	0	1	0	1	0	0	1	1	1	-	1	1	0	0	1	1	1	1	1	1	1	1	1
3369214	TGCAGACAATATTTGCTGTTCAATTATTTTCTTGTCCTATTGAGATGCTAAATTATAAAACCAATTCCG	TGCAGACAATATTTGCTGTTCAATTATTTTCTTGTCCTATTGAGATGCTAAATTATAAAACCAATTCCG	Chr01	6703459	1	4.6367e-029	0.924731	0.465116	0.497566	23.66667	16.92329	1.81194	1	0	0	1	0	0	0	0	0	0	0	1	0	0	0	0	0	-	1	1	0	-	0	0	0	0	1	1	0	0	1	0	0	0	0	0	0
3371212	TGCAGTCTTTATACAAAAGCATGATATTTAGGAATTATGTAAGTAGAAGGTATAGAATATGTTCTAAAG	TGCAGTCTTTATACAAAAGCATGATATTTAGGAATTATGTAAGTAGAAGGTATAGAATATGTTCTAAAG	Chr10	6276584	1	7.81392e-022	0.924731	0.465116	0.497566	21.33898	11.22589	1.93959	1	0	0	0	0	0	0	0	0	0	0	1	0	0	0	0	0	0	1	1	0	0	0	0	1	-	1	1	0	0	0	0	0	1	0	0	0
8178353	TGCAGAAAGTCCTAAAAACTCTAAAAGGGTGGCTGAATAGTTGACATTTTCAAGAAAATAAAAGGGTGT	TGCAGAAAGTCCTAAAAACTCTAAAAGGGTGGCTGAATAGTTGACATTTTCAAGAAAATAAAAGGGTGT		0	0	999	0.924731	0.534884	0.497566	35.24242	19.36027	1.96752	1	1	1	1	1	1	0	1	1	1	1	0	1	1	-	-	0	1	0	0	1	-	1	1	-	1	0	0	1	1	-	1	1	1	1	1	1
100050660	TGCAGAGAAGATATTTCTAAGATTAGGATGTGCAACAAACTTACGTGCATGAAGCTTGGGGATTTCATA	TGCAGAGAAGATATTTCTAAGATTAGGATGTGCAACAAACTTACGTGCATGAAGCTTGGGGATTTCATA	Chr10	12241932	1	2.79058e-026	0.924731	0.534884	0.497566	9.64706	5.73371	1.70498	1	1	1	-	1	0	1	1	1	1	1	0	1	1	1	1	0	1	0	0	1	1	1	0	-	1	0	0	1	1	1	1	-	-	1	0	1
3373166	TGCAGATACTTCATTTCAAGGTAAACATCTCTCTCTCTCTCTCTCATTCACCATAATATCATACATCAC	TGCAGATACTTCATTTCAAGGTAAACATCTCTCTCTCTCTCTCTCATTCACCATAATATCATACATCAC		0	0	999	0.924731	0.534884	0.497566	16.75758	8.7422	1.93622	1	1	1	1	1	1	-	1	1	1	1	0	1	1	1	1	0	1	0	0	1	1	-	1	1	1	0	0	1	1	1	1	1	1	-	-	1
13122017	TGCAGATAGAAGGCTGAAGAGAGTAGCATTTGAGGCATGATTCGATTCAAGAAGTATTGGCAATTCCAT	TGCAGATAGAAGGCTGAAGAGAGTAGCATTTGAGGCATGATTCGATTCAAGAAGTATTGGCAATTCCAT	Chr06	26594804	1	4.6367e-029	0.924731	0.534884	0.497566	5.98529	2.83099	2.02197	0.95	1	1	-	1	1	0	1	1	1	1	0	1	1	1	1	0	1	0	1	1	1	1	1	0	1	0	0	1	1	1	1	1	1	0	-	1
3372158	TGCAGCACTTACAAATAGAAGTGGGCTTTGCCATTGCAGATGCAAACAATAAGACGCAAAACAAACGTA	TGCAGCACTTACAAATAGAAGTGGGCTTTGCCATTGCAGATGCAAACAATAAGACGCAAAACAAACGTA	Chr10	5419497	1	1.29833e-024	0.924731	0.465116	0.497566	23.62069	13.26757	1.80269	1	0	0	0	0	0	0	0	0	0	0	1	0	0	0	0	0	0	1	1	0	0	1	1	-	1	-	1	0	0	1	1	0	1	0	0	0
3369647	TGCAGCATATGCCCCCAAGTCAAATAATCACAGTAAGTCATTATCCAACCACTTGTAATGTTCTCAGTT	TGCAGCATATGCCCCCAAGTCAAATAATCACAGTAAGTCATTATCCAACCACTTGTAATGTTCTCAGTT	Chr11	5660983	1	4.6367e-029	0.924731	0.534884	0.497566	24.34328	11.60231	2.1113	0.952381	1	0	1	1	1	1	1	1	1	1	0	1	1	1	0	0	0	0	0	1	1	1	-	1	1	0	0	1	1	-	1	1	-	1	1	1
8198425	TGCAGCTGTTCAAGATCAGAGGTATTTTTCTGGCCTTGGACTTCTTCCCTATCAATAGTATAATTGAAA	TGCAGCTGTTCAAGATCAGAGGTATTTTTCTGGCCTTGGACTTCTTCCCTATCAATAGTATAATTGAAA	Chr09	28454959	1	1.00367e-025	0.924731	0.465116	0.497566	30.13559	15.00108	2.0068	1	1	1	1	0	-	1	1	1	1	-	0	1	1	0	1	0	1	0	0	1	1	1	1	1	1	0	0	1	1	-	1	1	1	0	0	1
3370144	TGCAGTATGTATGTATGAAATTTGCTATGTTTTATGTATTTTACAATCTATAAGTATGAATGAAATGAA	TGCAGTATGTATGTATGAAATTTGCTATGTTTTATGTATTTTACAATCTATAAGTATGAATGAAATGAA	Chr09	27940526	1	4.6367e-029	0.924731	0.534884	0.497566	11.57353	8.23964	1.78686	0.95	-	1	1	0	0	1	1	1	1	1	0	1	1	-	1	0	1	0	0	1	1	1	0	-	1	0	0	1	1	-	1	1	1	1	0	1
3372482	TGCAGTCTTAGACATGATGACATTGCAAATAATGAGCATCGTTTGAAAGCTCAAAAGTACTATTATTTT	TGCAGTCTTAGACATGATGACATTGCAAATAATGAGCATCGTTTGAAAGCTCAAAAGTACTATTATTTT	Chr07	9598822	1	1.00367e-025	0.924731	0.534884	0.497566	11.38806	10.16132	1.43652	0.952381	1	1	1	1	0	0	-	1	1	1	0	1	1	-	1	1	1	0	0	1	1	1	0	1	1	0	0	1	1	1	1	1	-	-	1	1
3367169	TGCAGTGCCATTATAATCAAATCAGCAACCCCACAAAGACAAAGGGGAAGTATAAACAATTGCACAATA	TGCAGTGCCATTATAATCAAATCAGCAACCCCACAAAGACAAAGGGGAAGTATAAACAATTGCACAATA	Chr03	38823569	1	4.6367e-029	0.924731	0.534884	0.497566	59.70149	23.17746	2.73587	1	1	1	1	1	-	0	1	1	1	1	0	1	1	1	1	1	1	0	0	1	1	1	0	-	1	0	0	1	1	1	1	1	1	1	-	1
3367033	TGCAGACATGTATTATTCATCAGTGAAAACAAATAATGTTTGAATTTTGAACATCAGCTCTGCTTGCAA	TGCAGACATGTATTATTCATCAGTGAAAACAAATAATGTTTGAATTTTGAACATCAGCTCTGCTTGCAA	Chr10	39155338	1	1.69142e-018	0.924731	0.465116	0.497566	41.67241	26.20897	1.99748	1	0	0	1	0	0	0	0	0	0	0	1	0	-	0	0	0	0	1	1	0	0	0	0	0	1	1	1	0	0	-	0	0	0	0	0	0
3371419	TGCAGCATGAAGGGAATGGCTTTGTGTATTGTTTATTTATCAAACCCTGAAATCACGGCAACCGAAAGT	TGCAGCATGAAGGGAATGGCTTTGTGTATTGTTTATTTATCAAACCCTGAAATCACGGCAACCGAAAGT	Chr10	3901393	1	4.6367e-029	0.924731	0.465116	0.497566	33.86441	18.14205	1.74465	0.952381	1	1	1	0	1	0	1	1	1	-	0	1	1	0	1	1	0	0	1	1	1	0	0	0	1	0	-	1	1	1	0	1	0	0	1	1
3369555	TGCAGATGAAAAAAAGAAACACTTCGGTAGTTGAAAATTCAAATGCTACTTTACAGATCGGAAGAGCGG	TGCAGATGAAAAAAAGAAACACTTCGGTAGTTGAAAATTCAAATGCTACTTTAC	Chr05	39216496	1	2.47873e-020	0.924731	0.534884	0.497566	39.14925	21.41854	1.68149	0.95	1	1	1	1	1	0	1	1	0	1	0	1	1	1	1	1	1	0	0	1	-	1	-	-	1	0	0	1	1	1	1	1	1	-	1	1
3373804	TGCAGGTTTTATTTTTGTTGAACTGAGACATTATCAGCAAAACGTGGTGCCATGTATTTACAGATCGGA	TGCAGGTTTTATTTTTGTTGAACTGAGACATTATCAGCAAAACGTGGTGCCATGTATTTAC	Chr06	24784530	1	1.09178e-024	0.924731	0.534884	0.497566	47.07463	23.19567	1.96848	0.954545	1	1	1	1	1	0	1	1	1	1	0	1	1	-	1	1	1	0	-	1	1	1	-	1	1	0	0	1	1	-	1	1	1	1	1	1
3375975	TGCAGCAAGTATGAACACCGTAAGTCCTTGTTTTGTTTCCCTTTCTTTCTCGACAAGAAAAAAAAAATG	TGCAGCAAGTATGAACACCGTAAGTCCTTGTTTTGTTTCCCTTTCTTTCTCGACAAGAAAAAAAAAATG	Chr03	36831982	1	4.6367e-029	0.924731	0.534884	0.497566	9.09091	7.48883	1.64192	0.954545	1	1	1	1	-	1	1	1	1	1	0	1	1	1	1	1	1	0	0	1	1	1	1	1	1	0	0	1	1	-	1	1	-	1	1	1
3366382	TGCAGGATCAATGTTGGAAAGAGTCTTTCTGTATTATGTTCGAATAGTTTATATCTTTTTACAGATCGG	TGCAGGATCAATGTTGGAAAGAGTCTTTCTGTATTATGTTCGAATAGTTTATATCTTTTTAC	Chr07	41734479	1	1.12129e-024	0.924731	0.534884	0.497566	62.63768	29.3618	2.52103	1	1	1	1	1	1	0	1	1	1	1	0	1	1	-	1	1	1	0	0	1	1	-	-	-	1	0	0	1	1	1	1	1	1	1	1	1
3373587	TGCAGTCACAGAAACAGACGAAGAGTCCAATTTCGAAACAGTGCTAATCACAGGAAGTTTTCCTGCATT	TGCAGTCACAGAAACAGACGAAGAGTCCAATTTCGAAACAGTGCTAATCACAGGAAGTTTTCCTGCATT	Chr02	716712	1	4.6367e-029	0.924731	0.534884	0.497566	12.27941	8.94237	1.66741	1	0	0	1	1	0	0	0	0	1	0	1	1	0	1	0	0	0	1	1	0	-	0	0	0	0	1	1	0	0	-	0	0	0	0	0	0
3366719	TGCAGCCACATATATACCTCTTTCTATCCCTCTGATGTATATATTACAGATCGGAAGAGCGGTTCAGCA	TGCAGCCACATATATACCTCTTTCTATCCCTCTGATGTATATATTAC		0	0	999	0.924731	0.465116	0.497566	61.42373	33.02552	1.91729	1	0	0	0	0	0	0	0	0	0	0	1	0	0	0	0	0	1	1	-	0	-	0	0	0	0	1	1	0	0	-	0	0	0	0	0	0
8212632	TGCAGTCTATGTGTTCAGCCTTGAGTCTTGTGGTGCAACGAATGGCAGGGTTCTTCTGTTCGATGAAAC	TGCAGTCTATGTGTTCAGCCTTGAGTCTTGTGGTGCAACGAATGGCAGGGTTCTTCTGTTCGATGAAAC	Chr02	42922442	1	4.6367e-029	0.924731	0.534884	0.497566	37.69697	16.95088	2.33819	0.952381	1	1	1	-	1	1	1	-	1	-	0	1	1	1	1	0	1	0	0	1	1	1	-	1	1	0	0	1	1	1	0	1	1	1	1	1
3367091	TGCAGGGAGGCTATCCATGTCAAAACGCCAAAAGTTCTTGTAAGCAGCAGAGCTAATCTCCATGGCATA	TGCAGGGAGGCTATCCATGTCAAAACGCCAAAAGTTCTTGTAAGCAGCAGAGCTAATCTCCATGGCATA	Chr10	39863454	1	1.00367e-025	0.924731	0.465116	0.497566	33.91667	15.4308	2.23213	1	0	0	1	0	0	0	0	0	0	0	1	-	1	0	0	0	0	1	1	0	0	0	0	0	0	1	1	0	0	-	0	0	0	0	-	0
8212935	TGCAGTATGGCACCGAAAAGACTGTTTCTTCCTGCACCTCCATACCTTCTTCTCTCACCTTCATATATT	TGCAGTATGGCACCGAAAAGACTGTTTCTTCCTGCACCTCCATACCTTCTTCTCTCACCTTCATATATT	Chr08	13035397	1	4.6367e-029	0.924731	0.534884	0.497566	5.9403	4.40109	1.43429	0.95	1	1	-	1	1	1	1	1	-	1	0	1	1	0	1	1	1	0	0	1	0	1	1	-	1	0	0	1	1	0	1	1	1	1	1	1
3376486	TGCAGACGAGACTGATAGACTGAGGCGGAGAAGGGCGCAAGGGAATTCCTCTTCCACTTCCGACGCAAA	TGCAGACGAGACTGATAGACTGAGGCGGAGAAGGGCGCAAGGGAATTCCTCTTCCACTTCCGACGCAAA	Chr02	1975987	1	4.6367e-029	0.924731	0.534884	0.497566	41.55072	22.8337	1.88442	1	0	0	0	1	0	0	0	0	1	0	1	1	0	1	0	0	0	1	1	0	0	0	0	0	0	1	1	0	0	0	0	0	0	0	1	0
8670659	TGCAGCACTTGCGGCACTCAAGTCCACAGAAAGATCAAGAATCTGAATCAAAAGACAAAAGTGATGTTA	TGCAGCACTTGCGGCACTCAAGTCCACAGAAAGATCAAGAATCTGAATCAAAAGACAAAAGTGATGTTA	Chr10	37112659	1	2.15725e-027	0.924731	0.534884	0.497566	24.73134	17.88235	1.28104	1	1	0	1	0	0	0	1	1	1	1	0	1	1	0	1	0	1	0	0	1	-	-	-	1	0	1	0	1	1	-	1	1	0	1	1	1
3373526	TGCAGAAGTTCCAACCCAAAACAATTACAAATTGCAGCAGGCAAGACAAATAATAATAATAATAAATCA	TGCAGAAGTTCCAACCCAAAACAATTACAAATTGCAGCAGGCAAGACAAATAATAATAATAATAAATCA	scaffold_32	25413	1	4.6367e-029	0.903226	0.535714	0.497449	7.85294	5.35302	1.70378	0.952381	1	1	1	1	0	1	-	1	-	1	0	1	1	1	0	0	1	0	0	1	1	1	-	1	1	0	0	1	1	1	1	1	-	1	1	1
3369181	TGCAGAGTACTAAACAAAACATGCAGGGCAGTAAAAGAGCATCCAAGATTCAATTGACAGTACAATATC	TGCAGAGTACTAAACAAAACATGCAGGGCAGTAAAAGAGCATCCAAGATTCAATTGACAGTACAATATC	Chr06	27326610	1	4.6367e-029	0.903226	0.535714	0.497449	19.25	9.27897	2.18037	0.95	1	1	1	-	1	0	1	1	-	1	0	1	1	1	1	-	1	0	0	1	1	1	-	1	1	0	0	1	1	0	1	1	1	-	1	1
3370955	TGCAGCAGAATATGGAGACATAGACCGTCTATACACATTGATTGAGCAAAATCCACATGTTTTAGAAGA	TGCAGCAGAATATGGAGACATAGACCGTCTATACACATTGATTGAGCAAAATCCACATGTTTTAGAAGA		0	0	999	0.903226	0.535714	0.497449	20.26471	13.64316	1.45487	0.952381	1	1	1	0	1	1	1	0	1	1	0	1	-	0	1	1	-	0	0	1	1	-	1	-	-	0	0	1	1	-	1	1	1	1	-	1
100003394	TGCAGTAGGATTTGAAAAAAGAATTGATCGTAATTTGAAACTTGTTCTTTCTAAAACTCCTCTTATTTG	TGCAGTAGGATTTGAAAAAAGAATTGATCGTAATTTGAAACTTGTTCTTTCTAAAACTCCTCTTATTTG	Chr06	27667851	1	4.6367e-029	0.903226	0.535714	0.497449	14.49275	8.91282	1.91496	1	1	1	1	1	0	1	1	-	1	-	0	1	1	1	1	0	1	0	0	1	-	1	-	-	1	0	0	1	1	-	1	1	1	1	1	1
3372545	TGCAGTATTGCTGCTTCCAAATTGCATTATGTCTCTCAACTCAGCAGAGTGCAAATATTCCTTAGGAAC	TGCAGTATTGCTGCTTCCAAATTGCATTATGTCTCTCAACTCAGCAGAGTGCAAATATTCCTTAGGAAC	Chr03	50489239	1	4.6367e-029	0.903226	0.535714	0.497449	22.68657	11.87272	2.21233	0.95	1	-	1	1	-	0	1	-	1	1	0	1	1	1	1	0	1	0	0	1	1	1	-	-	-	0	0	1	1	-	1	1	1	1	-	1
3368056	TGCAGAAAGGATACTTGCAAGAAATGTAAGGTACATAGCTTGAAAGTTTCATTAGAATTTCATCAATCA	TGCAGAAAGGATACTTGCAAGAAATGTAAGGTACATAGCTTGAAAGTTTCATTAGAATTTCATCAATCA	Chr05	881793	1	4.6367e-029	0.903226	0.535714	0.497449	24.01562	15.08465	1.65045	1	0	1	1	0	-	0	0	0	0	1	0	0	0	0	0	0	0	1	1	0	-	0	0	0	1	1	1	0	0	-	1	-	0	1	-	0
3372311	TGCAGAATTTTTTTTTCTTTTAGTACGTGCAACATGATGATATAGTTATTTATACATCATGCCATTGTT	TGCAGAATTTTTTTTTCTTTTAGTACGTGCAACATGATGATATAGTTATTTATACATCATGCCATTGTT	Chr01	22768830	1	4.6367e-029	0.903226	0.535714	0.497449	11.44286	7.80775	1.67649	1	1	1	0	1	1	1	-	1	1	-	0	1	1	1	-	1	1	0	0	1	1	1	0	-	-	0	0	1	1	1	1	1	1	1	-	1
3367555	TGCAGAGAGAGAGCATTTATATTTGAATAGATTCGTAAACATTTGTCTTCTATAACATTTTTACAGATC	TGCAGAGAGAGAGCATTTATATTTGAATAGATTCGTAAACATTTGTCTTCTATAACATTTTTAC	Chr10	3560498	1	9.12428e-026	0.903226	0.464286	0.497449	39.37705	17.58368	2.15391	1	1	1	1	0	1	1	1	-	1	1	0	1	1	0	0	1	0	0	0	1	1	-	1	1	-	0	0	1	1	1	1	1	1	0	-	1
8196795	TGCAGAGTTCGAGAAGAGCAGATAAATAGAACAGAAGAACTCAGAAATGGCATTCTCACGTAATCATGC	TGCAGAGTTCGAGAAGAGCAGATAAATAGAACAGAAGAACTCAGAAATGGCATTCTCACGTAATCATGC	Chr02	28352706	1	4.6367e-029	0.903226	0.535714	0.497449	5.75362	3.76254	1.54911	1	1	-	1	1	0	0	-	1	1	1	0	1	-	1	1	1	1	0	0	1	-	-	1	-	1	0	0	1	1	1	1	1	1	1	1	1
8207300	TGCAGATGGTTTGTACATCTTGGCATTGACCTACACCAGCATCAAAGCTGTCAACGAATAACCAGAAGG	TGCAGATGGTTTGTACATCTTGGCATTGACCTACACCAGCATCAAAGCTGTCAACGAATAACCAGAAGG		0	0	999	0.903226	0.464286	0.497449	5.24561	3.06812	1.72484	0.952381	1	-	1	0	1	0	1	1	-	-	0	1	1	0	1	1	1	0	0	1	1	1	1	1	-	0	0	1	1	1	1	-	1	1	-	1
8198037	TGCAGCCATTGCTTACATTCTTTACACATGGTTCTTCCGGATACCTGCATCATTCCAACACTTCTCATT	TGCAGCCATTGCTTACATTCTTTACACATGGTTCTTCCGGATACCTGCATCATTCCAACACTTCTCATT	Chr05	37754659	1	4.6367e-029	0.903226	0.535714	0.497449	6.6087	3.74637	1.82992	0.952381	-	1	-	1	-	1	1	1	1	1	0	1	1	1	1	1	1	0	0	1	-	1	1	1	1	0	0	1	1	0	1	1	-	1	1	1
3369629	TGCAGTAGCTTGCTACTGAGGCTTTTGAAGCATTGTCTTTGCTTTGCACTACAGCAAAAGACTAGTGCA	TGCAGTAGCTTGCTACTGAGGCTTTTGAAGCATTGTCTTTGCTTTGCACTACAGCAAAAGACTAGTGCA	Chr11	43698231	3	4.6367e-029	0.903226	0.535714	0.497449	20.34783	12.72772	1.91449	1	0	0	0	1	0	0	0	1	-	-	1	0	-	1	0	0	0	1	1	0	0	0	0	0	1	0	1	0	0	1	0	0	0	0	-	0
8178393	TGCAGAGAGTAAATATGATGGGCAGCAGATTAGGCTAGAAAATTACAAATAGTGACCTGGAGGAGTAGA	TGCAGAGAGTAAATATGATGGGCAGCAGATTAGGCTAGAAAATTACAAATAGTGACCTGGAGGAGTAGA		0	0	999	0.903226	0.464286	0.497449	42.26667	22.33299	1.95324	1	-	1	1	0	1	1	0	1	-	1	0	1	1	0	1	1	0	0	0	1	1	1	1	1	-	0	0	1	1	1	1	1	1	1	-	1
3367920	TGCAGGAGAATCCCAATATAGATGTTATTTTGGACTCAAGTTGCCTTGACAGGATGTTCATTTGAATTG	TGCAGGAGAATCCCAATATAGATGTTATTTTGGACTCAAGTTGCCTTGACAGGATGTTCATTTGAATTG	Chr09	20267857	1	7.75884e-027	0.903226	0.464286	0.497449	35.94828	20.184	1.94804	0.954545	0	0	1	0	0	0	0	0	0	0	1	0	0	0	0	0	0	1	1	0	-	0	0	0	1	1	1	0	0	-	0	0	0	1	-	0
3365518	TGCAGACATTCTTTACCTTTTTCATCACTTCATGCTTTTTCGCACTTGAAAAAGTTACAGATCGGAAGA	TGCAGACATTCTTTACCTTTTTCATCACTTCATGCTTTTTCGCACTTGAAAAAGTTAC	Chr04	35767177	1	1.6788e-022	0.903226	0.535714	0.497449	48.79104	23.27483	2.2115	1	0	0	0	1	0	0	1	0	1	0	1	0	0	1	0	0	1	1	1	0	0	0	0	0	1	-	1	0	0	-	0	0	0	0	-	0
3371693	TGCAGATATTTGGCAATAAGTGCAAAAACTATTATATTTCTGATCGTTAGATGTGCGTGTATGAAGTTG	TGCAGATATTTGGCAATAAGTGCAAAAACTATTATATTTCTGATCGTTAGATGTGCGTGTATGAAGTTG	Chr11	1253335	1	4.6367e-029	0.903226	0.464286	0.497449	28.01587	18.1471	1.78079	1	0	1	1	0	1	1	1	0	0	0	1	-	1	0	0	1	0	1	1	0	0	1	0	1	0	0	1	0	0	-	0	1	0	0	0	-
3375283	TGCAGATGGAGGCTTCATCTTTGAAACAAGGAGAGCTCACGGTGATTGAATTCCTTACAAAATTACAGA	TGCAGATGGAGGCTTCATCTTTGAAACAAGGAGAGCTCACGGTGATTGAATTCCTTACAAAATTACAGA	Chr10	39583607	1	7.75884e-027	0.903226	0.535714	0.497449	52.64179	20.68578	2.62451	0.95	1	1	0	1	1	1	1	1	1	1	0	1	1	1	-	1	1	0	0	1	1	1	-	1	1	0	0	1	1	-	-	1	1	-	-	1
3370034	TGCAGTTTTGAAGACAATGCTGTCTGTCATGTTGTGAAGATGTATGACTACGAAATTAGTTTATTTCTC	TGCAGTTTTGAAGACAATGCTGTCTGTCATGTTGTGAAGATGTATGACTACGAAATTAGTTTATTTCTC	Chr06	28155086	1	4.6367e-029	0.903226	0.535714	0.497449	28.89706	14.92643	1.98701	0.952381	1	1	1	1	1	1	1	1	1	1	0	1	1	1	-	1	-	0	0	1	1	1	1	-	-	0	0	1	1	0	1	1	1	-	-	1
3373008	TGCAGAAACTCCGACGGATTTCAAATTGTCATAGAATTCATCTAGCACAGGAGAGAGGCTTAGAGTTAC	TGCAGAAACTCCGACGGATTTCAAATTGTCATAGAATTCATCTAGCACAGGAGAGAGGCTTAGAGTTAC	Chr10	36408842	1	1.66765e-028	0.903226	0.535714	0.497449	46.22059	24.69213	1.86922	0.95	1	1	1	1	0	1	1	-	1	1	0	1	1	1	1	0	1	0	0	1	1	1	-	1	-	0	0	1	1	-	1	1	-	1	1	1
3368617	TGCAGAAGAAATCAACAATTCAGTTAGCCAAATCATTTTATTTCTTTGACAAAACTTACAGATCGGAAG	TGCAGAAGAAATCAACAATTCAGTTAGCCAAATCATTTTATTTCTTTGACAAAACTTAC	Chr05	35322659	1	2.23554e-021	0.903226	0.464286	0.497449	37.66102	16.20694	2.42823	0.952381	0	1	1	1	0	1	1	1	1	1	0	1	1	1	1	-	0	0	0	1	-	1	1	-	-	0	0	1	1	1	1	1	1	1	1	1
8206655	TGCAGAATCTAGTGTTCTTGCACATGGCAAATTCAGGCAGAAGAATTCAAATCTGCAATGATCAACCTA	TGCAGAATCTAGTGTTCTTGCACATGGCAAATTCAGGCAGAAGAATTCAAATCTGCAATGATCAACCTA	Chr06	15588556	1	4.66962e-024	0.903226	0.464286	0.497449	62.52542	30.00303	2.08631	1	1	1	0	0	1	1	1	-	-	-	0	1	1	0	0	1	0	0	0	1	1	1	1	-	1	0	0	1	1	-	0	1	-	1	0	1
8213602	TGCAGTGAAGCACATCACAAACATGTTTCTTCAATGCTAAACTGTCAACCATTTACAGATCGGAAGAGC	TGCAGTGAAGCACATCACAAACATGTTTCTTCAATGCTAAACTGTCAACCATTTAC	Chr03	7901307	1	2.04392e-021	0.903226	0.535714	0.497449	86.18841	38.57508	2.07564	1	1	1	1	1	0	-	1	1	1	1	0	1	1	-	1	0	1	0	0	1	1	1	1	-	-	0	0	1	1	-	1	1	1	1	1	1
3373541	TGCAGAGAAATTCGTCAGCAAAAGGCAAGCTCTTCCCATTGATACCGTATTCCGAATTCCTGTAGATGT	TGCAGAGAAATTCGTCAGCAAAAGGCAAGCTCTTCCCATTGATACCGTATTCCGAATTCCTGTAGATGT	Chr05	4374491	1	4.6367e-029	0.88172	0.536585	0.497323	14.97143	8.51884	1.94944	1	1	1	1	1	1	0	1	-	1	1	0	1	1	-	-	1	1	0	0	1	-	1	0	-	0	0	0	1	1	-	1	1	1	-	-	1
3374778	TGCAGAAACAACCAGCCAAGGGAAGCTTACCCCAGAAAGCCATGTTTCCGACAATCCCCTCTTCCTCCG	TGCAGAAACAACCAGCCAAGGGAAGCTTACCCCAGAAAGCCATGTTTCCGACAATCCCCTCTTCCTCCG	Chr11	48808	1	1.00367e-025	0.88172	0.536585	0.497323	16.17391	8.37864	2.16987	1	1	1	1	1	-	0	1	-	1	1	0	1	1	1	1	-	1	0	0	1	1	-	-	1	1	0	0	1	1	1	-	1	-	-	1	1
3375364	TGCAGTGAAAGAACGGAAACAAAGTTCAATTTGACTGTCGGAAGAACAACGCGAATTTTCCCTGCGAGC	TGCAGTGAAAGAACGGAAACAAAGTTCAATTTGACTGTCGGAAGAACAACGCGAATTTTCCCTGCGAGC	Chr05	5895637	1	4.6367e-029	0.88172	0.536585	0.497323	7.35714	4.8757	1.69038	1	1	1	1	1	0	0	1	1	-	1	0	1	1	1	1	-	1	0	0	1	-	1	0	1	-	0	0	1	1	1	-	-	-	1	-	1
3365461	TGCAGCTGCTGGCGCCATTGATTGATGAAAATAAAATCTGCAATCCAAAAACATTACAGATCGGAAGAG	TGCAGCTGCTGGCGCCATTGATTGATGAAAATAAAATCTGCAATCCAAAAACATTAC	Chr08	59238315	1	2.7266e-020	0.88172	0.463415	0.497323	108.87931	60.7153	1.83666	0.954545	0	1	0	0	0	0	-	0	0	1	1	0	0	0	0	0	0	1	1	0	0	0	0	0	1	1	1	0	0	-	0	0	0	1	-	0
100005388	TGCAGTATAAACAGCATCAGCCCAAAAATACTTAGATTCATTTACAGATCGGAAGAGCGGTTCAGCAGG	TGCAGTATAAACAGCATCAGCCCAAAAATACTTAGATTCATTTAC	Chr03	24558629	1	1.74743e-015	1	0.537634	0.497167	28.73016	18.34174	1.36882	0.952381	1	1	1	1	0	1	1	1	1	1	0	1	1	1	1	1	1	0	0	1	1	1	1	0	1	0	0	1	1	1	1	1	1	0	1	1
13120693	TGCAGCATTTTGAGGCATTGGTGGAGGAGCACTTTAGACAACGTTCCAAACATATACTTCTGGCTTGTT	TGCAGCATTTTGAGGCATTGGTGGAGGAGCACTTTAGACAACGTTCCAAACATATACTTCTGGCTTGTT	Chr06	29446102	1	4.6367e-029	0.978495	0.538462	0.497041	11.9697	7.45282	1.47143	1	1	1	1	1	1	0	1	1	1	1	0	1	1	1	-	1	1	0	0	1	1	1	1	0	1	0	0	1	1	1	1	1	-	1	1	1
3375090	TGCAGGAAGAAAGTATATAAACAAACAGAATAAATAGTGCAAAATGGAAAGTTTGATGAATAATTTGGT	TGCAGGAAGAAAGTATATAAACAAACAGAATAAATAGTGCAAAATGGAAAGTTTGATGAATAATTTGGT		0	0	999	0.978495	0.461538	0.497041	5.33333	3.74166	1.25743	0.95	1	1	1	0	0	0	1	-	1	1	0	1	1	0	1	0	0	0	0	1	1	1	0	1	0	0	0	1	1	0	0	1	1	1	1	1
100003336	TGCAGTACCCTCAATGTTCCCAAAAGATCCTTCCGCATTCTCTTGATGACGGTCTTGTCACCAAAGAGC	TGCAGTACCCTCAATGTTCCCAAAAGATCCTTCCGCATTCTCTTGATGACGGTCTTGTCACCAAAGAGC	Chr06	13618983	1	4.6367e-029	0.978495	0.538462	0.497041	9.70769	5.85392	1.63704	0.95	1	-	1	1	0	1	1	1	0	1	0	1	1	1	0	0	1	0	0	1	1	1	0	1	1	0	0	1	1	1	0	1	1	1	1	1
3367525	TGCAGCATATGAATTCCAATTTGCATCCTAACACACTGCCCGTGAAAAGTTTGTTTTACCGTACGTTAC	TGCAGCATATGAATTCCAATTTGCATCCTAACACACTGCCCGTGAAAAGTTTGTTTTACCGTACGTTAC	Chr08	57608602	1	1.66765e-028	0.978495	0.538462	0.497041	43.61538	23.44663	1.5592	0.952381	1	1	1	1	0	1	1	1	1	1	0	1	1	1	1	1	1	0	0	1	1	1	0	1	1	0	0	1	1	0	1	1	1	1	1	1
3375338	TGCAGTTACTCAACAAAATAGAAACAATAAAAAAATTGAGATAAAAAAATTGAAAAGACAGTATGACAT	TGCAGTTACTCAACAAAATAGAAACAATAAAAAAATTGAGATAAAAAAATTGAAAAGACAGTATGACAT		0	0	999	0.978495	0.538462	0.497041	14.19697	10.8812	1.53841	1	1	1	1	1	1	0	1	1	1	1	0	1	1	0	1	0	1	0	0	1	1	1	0	1	1	0	0	1	1	1	1	1	1	1	1	1
3375585	TGCAGCTATGTTTTATTTGTGATGCAGATTAGTAAAGTAGTTACCACTGTGATACAGGGTTTTTACAGA	TGCAGCTATGTTTTATTTGTGATGCAGATTAGTAAAGTAGTTACCACTGTGATACAGGGTTTTTACAGA		0	0	999	0.978495	0.461538	0.497041	31.69091	19.8429	1.38089	0.95	1	1	1	0	1	0	0	1	1	1	0	1	1	0	-	0	0	0	0	1	1	1	1	1	1	0	0	1	1	1	1	1	1	1	1	1
3372567	TGCAGAGCATCAAAGAGTTTAGGCCAAAACTCTGGACCAAACAAACACAAAAAAACATAGGCACTGACT	TGCAGAGCATCAAAGAGTTTAGGCCAAAACTCTGGACCAAACAAACACAAAAAAACATAGGCACTGACT	Chr01	41972527	1	4.6367e-029	0.956989	0.539326	0.496907	11.89552	7.4496	1.70389	1	1	1	1	1	0	0	1	-	1	1	0	1	1	-	1	1	1	0	0	1	1	1	1	1	1	0	0	1	1	-	1	1	1	1	-	1
3366945	TGCAGAGCTTTCCTCGATTCCTTGTTCACAAGAGAAGTGGTATCTACAATAATGTCCCAGCTGCTCTTC	TGCAGAGCTTTCCTCGATTCCTTGTTCACAAGAGAAGTGGTATCTACAATAATGTCCCAGCTGCTCTTC	Chr04	15009406	1	4.6367e-029	0.956989	0.539326	0.496907	43.53846	21.79208	1.9997	0.95	0	0	0	1	0	0	1	0	-	0	1	0	0	1	0	0	1	1	1	0	0	0	0	0	1	1	1	0	0	1	0	0	0	0	1	0
100006695	TGCAGGTGCTGGTGGTGACAGTGATATTCCTGAAATGGGTGGCAAAAGAGGGAGTGGTGGCAACAATGG	TGCAGGTGCTGGTGGTGACAGTGATATTCCTGAAATGGGTGGCAAAAGAGGGAGTGGTGGCAACAATGG	Chr08	2223619	1	4.6367e-029	0.956989	0.460674	0.496907	6.67273	4.30245	1.25391	1	0	0	0	0	1	0	1	0	0	0	1	0	0	0	0	0	0	1	1	0	0	0	0	1	1	1	1	0	0	-	-	0	1	0	0	0
100006715	TGCAGGTTCTATTTCAATAAAAGAAGTTAGTGAATGTATCTCTAAGGGTTTGTGCAAATTCTGTGGTGA	TGCAGGTTCTATTTCAATAAAAGAAGTTAGTGAATGTATCTCTAAGGGTTTGTGCAAATTCTGTGGTGA	Chr06	15412842	1	4.6367e-029	0.956989	0.539326	0.496907	7.41538	5.42613	1.34923	0.954545	0	0	1	1	0	0	0	-	0	-	1	0	0	1	1	0	1	-	1	0	0	0	0	0	1	1	1	0	0	1	1	0	0	0	1	0
3372137	TGCAGTCAGTGATCCTACAACTGAATTTTTCTTCATATATGCGTGTGTCTCTGTTCTACGTTTATATCT	TGCAGTCAGTGATCCTACAACTGAATTTTTCTTCATATATGCGTGTGTCTCTGTTCTACGTTTATATCT	Chr04	37395304	1	4.6367e-029	0.956989	0.539326	0.496907	7.31343	4.24338	1.91139	1	0	0	0	1	0	0	1	0	1	0	1	0	0	1	0	0	1	1	1	0	0	0	0	0	1	1	1	0	0	-	0	0	0	0	1	0
8178375	TGCAGAATTGTTTATATTTTTCTAGCTTCCAAAAGTGGGCCACCAACCACCCCTCCCCTTTTTTATTAG	TGCAGAATTGTTTATATTTTTCTAGCTTCCAAAAGTGGGCCACCAACCACCCCTCCCCTTTTTTATTAG	Chr02	502525	1	2.15725e-027	0.956989	0.539326	0.496907	20.29412	10.51338	1.99033	1	1	1	0	1	1	0	1	1	0	1	0	-	1	1	1	1	1	0	0	1	1	1	1	-	1	0	0	1	1	1	1	1	1	1	1	1
3366738	TGCAGGCAATTCGGGTCCAAATCCTTCCACAATGGTGAATCTTGCACCCTGGTACATTTCTGTGGCCGC	TGCAGGCAATTCGGGTCCAAATCCTTCCACAATGGTGAATCTTGCACCCTGGTACATTTCTGTGGCCGC	Chr08	54325953	2	2.17256e-022	0.956989	0.539326	0.496907	78.42424	34.95931	2.30333	1	1	1	0	1	1	1	1	1	1	1	0	-	1	1	1	-	1	0	0	1	1	-	1	1	1	0	0	1	1	1	0	1	1	1	0	1
13121551	TGCAGTGGCGAGGAGAAGACGAGTAGGTAGTTTCAAACTCTACAACCCAACTCGTTCTACATTGAAAAT	TGCAGTGGCGAGGAGAAGACGAGTAGGTAGTTTCAAACTCTACAACCCAACTCGTTCTACATTGAAAAT		0	0	999	0.956989	0.460674	0.496907	12.6	8.1388	1.47392	0.952381	0	0	0	0	0	1	0	0	0	0	1	1	0	0	1	0	0	1	0	0	0	1	-	0	0	1	1	0	0	0	1	0	1	0	0	0
3368564	TGCAGAAAAGAATACGGTAATTGGGCAGCAATTTTGAAAAATTTATTTCTCTCAATTGGCTTACTTTTT	TGCAGAAAAGAATACGGTAATTGGGCAGCAATTTTGAAAAATTTATTTCTCTCAATTGGCTTACTTTTT	Chr10	21475539	29	2.15725e-027	0.956989	0.539326	0.496907	15.95312	12.37996	1.43884	1	0	0	0	1	0	0	1	0	1	0	1	0	0	-	0	0	1	1	1	0	0	0	0	0	-	1	1	0	0	1	0	0	0	0	0	0
3368965	TGCAGGCATATAACAACACGTGGAAATGGAATGATCCATGGGAAAATCAGAACTAATTCTCCCTTTGTT	TGCAGGCATATAACAACACGTGGAAATGGAATGATCCATGGGAAAATCAGAACTAATTCTCCCTTTGTT	Chr08	59119990	1	1.01079e-020	0.956989	0.460674	0.496907	23.83929	11.72265	2.11871	1	0	1	0	0	0	0	0	0	0	1	1	0	0	0	0	0	0	1	1	0	0	0	0	0	1	1	1	0	0	0	0	0	0	1	-	0
3367076	TGCAGAAGAGTTACATTATACCATGTACTTCCATAAGAAATATGTTATAAATGTTACAGATCGGAAGAG	TGCAGAAGAGTTACATTATACCATGTACTTCCATAAGAAATATGTTATAAATGTTAC		0	0	999	0.956989	0.460674	0.496907	29.91228	18.66066	1.64516	1	0	0	0	0	0	0	0	1	0	0	1	0	0	0	0	0	0	1	1	0	0	0	0	0	1	1	1	0	0	0	0	0	0	1	-	0
3366325	TGCAGTGAGTGCACAACTACCTAATCAATTGGATAACCTCTACTTCACCACAAACAATCTTACAGATCG	TGCAGTGAGTGCACAACTACCTAATCAATTGGATAACCTCTACTTCACCACAAACAATCTTAC	Chr11	45342098	1	3.19963e-025	0.956989	0.539326	0.496907	84.69118	36.08008	2.24417	1	1	1	1	1	1	0	1	0	-	1	0	1	1	1	1	1	1	0	0	1	1	1	-	-	1	0	0	1	1	0	1	1	1	1	1	1
8211932	TGCAGATGCATTGAGTGTGATTTCATAACAACGAACAGAAGAAAAGAAAGATTACCACTGATACACTCT	TGCAGATGCATTGAGTGTGATTTCATAACAACGAACAGAAGAAAAGAAAGATTACCACTGATACACTCT	Chr10	42596119	1	4.6367e-029	0.956989	0.539326	0.496907	10.38462	7.13753	1.52294	0.952381	1	1	1	1	1	0	1	-	1	-	0	1	1	1	0	1	1	0	0	1	1	1	1	1	1	0	0	1	1	-	1	1	1	1	1	1
8178452	TGCAGCAGAGATTCATGGGGAATCGGGTGGTGCTTGTTGTGTTGTGACTTCAATGCTATTCTTAGTAGT	TGCAGCAGAGATTCATGGGGAATCGGGTGGTGCTTGTTGTGTTGTGACTTCAATGCTATTCTTAGTAGT	Chr03	44796124	1	4.6367e-029	0.956989	0.539326	0.496907	18.52308	11.40325	1.65788	0.952381	1	1	1	1	0	1	1	1	1	1	0	1	1	1	1	1	1	0	0	1	1	1	-	1	1	0	0	1	1	1	-	1	1	1	1	1
3375593	TGCAGCCCCAAGCTCATAGACAGGGTGCTTGCTAGCAACGGCCACACATTTCATCCGTGCTTCGTGTGC	TGCAGCCCCAAGCTCATAGACAGGGTGCTTGCTAGCAACGGCCACACATTTCATCCGTGCTTCGTGTGC	Chr02	45261805	1	4.6367e-029	0.956989	0.539326	0.496907	20.95385	11.32245	1.85078	0.95	1	1	1	1	1	1	1	1	1	1	0	1	1	1	1	1	1	0	0	1	1	1	-	1	1	0	0	1	1	1	1	1	1	-	1	1
3375903	TGCAGTCATGGGTGGTGACGGAAAAACGTAGGTTGACAGCAGCGACGGTCCCACTTATAGGTTCATAGG	TGCAGTCATGGGTGGTGACGGAAAAACGTAGGTTGACAGCAGCGACGGTCCCACTTATAGGTTCATAGG	Chr01	7168684	1	2.15725e-027	0.956989	0.539326	0.496907	22.1791	15.97379	1.2964	1	1	1	1	1	1	0	1	1	1	1	0	1	1	-	1	1	0	0	0	1	1	-	0	1	1	0	0	1	1	0	1	1	0	1	1	1
3371357	TGCAGTGCAGTCTATGGAAGGCCAGCCATTGTCTGTAGTTGAGAAAGGCCAACCACCTTTAGAAATGTG	TGCAGTGCAGTCTATGGAAGGCCAGCCATTGTCTGTAGTTGAGAAAGGCCAACCACCTTTAGAAATGTG	Chr04	45784664	1	4.66962e-024	0.956989	0.460674	0.496907	17.19643	13.85824	1.43258	1	0	0	0	0	0	0	0	0	0	0	1	0	0	0	0	0	0	1	-	0	0	0	0	0	1	1	1	0	0	-	0	0	0	0	0	0
3368533	TGCAGCTGTTCTTCTCAAAGCCATACACCCTACTTGGAGCAGTGCTGCTATAAGATCTGCCCTCATGAC	TGCAGCTGTTCTTCTCAAAGCCATACACCCTACTTGGAGCAGTGCTGCTATAAGATCTGCCCTCATGAC	Chr06	28000380	1	2.15725e-027	0.956989	0.460674	0.496907	31.65455	18.7386	1.36485	0.952381	0	0	0	0	0	0	0	0	0	0	1	0	0	0	0	0	0	1	1	1	0	0	0	0	0	-	1	0	0	1	0	0	0	0	0	0
13122316	TGCAGCTTTCCACAGTTATGTAGTTCGACATCTAGAGCCTTGGGAGCGGATGCCTCAAGTTGTTGGCAG	TGCAGCTTTCCACAGTTATGTAGTTCGACATCTAGAGCCTTGGGAGCGGATGCCTCAAGTTGTTGGCAG		0	0	999	0.956989	0.539326	0.496907	6.26154	3.82814	1.57353	0.954545	1	1	1	1	1	1	1	1	1	-	0	1	1	1	1	0	1	0	0	1	1	1	1	1	-	0	0	1	1	1	1	1	1	0	1	1
3369592	TGCAGCGCAAATAGTGATCATAGTGATGGGACCCGTATATGTTTCTGAGATTAGAGAAACAAAAATGAA	TGCAGCGCAAATAGTGATCATAGTGATGGGACCCGTATATGTTTCTGAGATTAGAGAAACAAAAATGAA	Chr10	706877	1	4.66962e-024	0.956989	0.460674	0.496907	18.54237	8.94299	1.82707	1	1	1	1	1	1	-	1	1	1	-	0	1	1	1	-	0	0	0	0	1	1	0	1	0	1	0	0	1	1	0	1	1	0	1	-	1
3372662	TGCAGAAAGTAGAGAAAAACGGAGAAGAAAAGATTGTATGAAAGCTGAAATCTATTATTCAATTCAAAA	TGCAGAAAGTAGAGAAAAACGGAGAAGAAAAGATTGTATGAAAGCTGAAATCTATTATTCAATTCAAAA	Chr05	6978480	1	4.6367e-029	0.935484	0.54023	0.496763	7.50746	4.48005	1.69208	0.95	1	1	1	1	1	0	1	1	1	1	0	1	1	1	1	0	1	0	0	1	-	1	0	1	1	0	0	1	1	1	1	1	1	1	1	1
3370735	TGCAGAACTTCATGCAAACAATCAATGGGTTTGGGTTTCTTGTTGGGAAATTTGAAAAAGAAAAACTTT	TGCAGAACTTCATGCAAACAATCAATGGGTTTGGGTTTCTTGTTGGGAAATTTGAAAAAGAAAAACTTT	Chr11	43982743	1	4.6367e-029	0.935484	0.54023	0.496763	18.20896	10.54986	1.85826	0.952381	1	1	1	1	0	0	1	0	1	-	0	1	1	1	1	1	1	0	0	1	1	1	1	1	-	0	0	1	1	1	-	1	1	1	-	1
18323115	TGCAGAAGATAAGAAGAAAATTGAAGATGCGATTGATCAAGCTATTCAATGGCTCGATGGGAACCAACT	TGCAGAAGATAAGAAGAAAATTGAAGATGCGATTGATCAAGCTATTCAATGGCTCGATGGGAACCAACT	Chr11	5661460	1	4.6367e-029	0.935484	0.54023	0.496763	9.10606	4.76772	1.89781	0.954545	1	0	1	1	1	1	1	-	1	1	0	1	1	1	0	1	0	0	0	1	1	1	-	1	1	0	0	1	1	1	1	1	1	1	-	1
100001469	TGCAGATTTTCAATCGGTTGTTTTGCAGAATCAATTGGTTGAATTTCTATGCTATTGTCAAGATTCTTC	TGCAGATTTTCAATCGGTTGTTTTGCAGAATCAATTGGTTGAATTTCTATGCTATTGTCAAGATTCTTC	Chr06	12652289	1	4.6367e-029	0.935484	0.54023	0.496763	7.95455	5.36948	1.50404	0.95	1	1	1	1	1	1	1	0	1	1	0	1	1	1	0	0	-	1	0	1	1	1	0	1	0	0	0	1	1	1	0	-	0	1	-	1
8669286	TGCAGCGTTTAACATAAATGACTGGAATAGTAAAATAAAAAGTTCGGACTGACATAAGGGATATTTAGA	TGCAGCGTTTAACATAAATGACTGGAATAGTAAAATAAAAAGTTCGGACTGACATAAGGGATATTTAGA	Chr03	37571208	1	4.6367e-029	0.935484	0.45977	0.496763	14.73684	10.27265	1.65088	0.956522	1	1	1	1	0	0	1	1	1	1	0	1	1	0	0	0	1	0	0	1	-	1	0	-	1	0	0	1	1	1	1	1	-	1	-	1
100002202	TGCAGCTCAAAGCAAAACTTCACTACAACAATGAACTTTCTCTACTTCACCATACACTATTTTTCAAAG	TGCAGCTCAAAGCAAAACTTCACTACAACAATGAACTTTCTCTACTTCACCATACACTATTTTTCAAAG	Chr03	37953916	1	4.6367e-029	0.935484	0.54023	0.496763	13.74627	10.09262	1.27334	1	0	1	1	1	1	0	1	1	0	1	0	1	1	1	1	0	1	1	0	1	1	1	1	-	1	0	-	1	1	1	-	1	1	-	1	1
3373771	TGCAGGGAAAAATACAAATAGGCAAACAATTCAAAGCCCAAAACACAAAACTTTTTTATCACTAGTAGT	TGCAGGGAAAAATACAAATAGGCAAACAATTCAAAGCCCAAAACACAAAACTTTTTTATCACTAGTAGT	Chr02	36321552	1	4.6367e-029	0.935484	0.54023	0.496763	11.52941	6.84808	1.75743	1	1	-	1	0	0	-	1	1	1	1	0	1	1	1	1	-	1	0	0	1	1	1	0	-	1	0	0	1	1	-	1	1	1	1	1	1
3374879	TGCAGGGAGAACAAAAGTTCACAATTTGAATGAGTATTATTACAACTTGAATACATTATTACTAGTTCA	TGCAGGGAGAACAAAAGTTCACAATTTGAATGAGTATTATTACAACTTGAATACATTATTACTAGTTCA	Chr04	2751046	1	4.6367e-029	0.935484	0.54023	0.496763	7.44928	4.2717	1.73246	1	1	-	1	1	1	-	1	1	1	1	0	1	1	0	1	0	1	0	0	1	1	1	0	-	1	0	0	1	1	1	1	1	1	1	1	1
3374760	TGCAGTATAAGCCCTTTCAACAGCATCTTCTCAGTCCTTGCTTTTGCCAAAATTTTATCATCGTGAACT	TGCAGTATAAGCCCTTTCAACAGCATCTTCTCAGTCCTTGCTTTTGCCAAAATTTTATCATCGTGAACT	Chr01	42542294	1	4.6367e-029	0.935484	0.54023	0.496763	5.59701	3.86357	1.81832	0.952381	0	1	1	1	1	1	1	-	1	1	0	1	-	1	1	1	1	0	0	1	1	1	0	1	1	0	0	1	1	1	1	-	1	-	-	1
8665880	TGCAGTATTTCTACCTCAAATTAGTTATCACTTCTGATGTTGGAACAAGACTTTCTTTTGTGATTGAAA	TGCAGTATTTCTACCTCAAATTAGTTATCACTTCTGATGTTGGAACAAGACTTTCTTTTGTGATTGAAA	Chr11	4953163	1	4.6367e-029	0.935484	0.54023	0.496763	13.34328	8.45454	1.504	0.952381	1	1	-	1	1	0	-	1	-	0	0	1	1	1	-	0	0	0	0	1	1	1	1	1	1	0	0	1	1	1	1	1	-	1	1	1
3371073	TGCAGTGCAAGATAAAAATAAAGAATGTTTGATTACTAGACCTCAATTAGAAATGTTTACACCAGGATA	TGCAGTGCAAGATAAAAATAAAGAATGTTTGATTACTAGACCTCAATTAGAAATGTTTACACCAGGATA	Chr10	2520264	1	4.6367e-029	0.935484	0.45977	0.496763	13.49123	9.68472	1.58674	1	0	0	0	0	0	0	0	0	1	0	1	0	0	0	0	0	0	1	-	0	0	1	1	1	0	0	1	0	0	-	1	0	1	0	0	0
8178622	TGCAGTTGACACATTTTCTTTCCAATTGCCTGGATCGGGTCGTTTCATATGTATTTTGTACCTGTTATT	TGCAGTTGACACATTTTCTTTCCAATTGCCTGGATCGGGTCGTTTCATATGTATTTTGTACCTGTTATT	Chr08	4277203	1	4.6367e-029	0.935484	0.54023	0.496763	9.35821	6.7353	1.54062	0.95	1	1	1	1	0	0	1	1	1	-	0	1	1	-	1	0	1	0	0	1	1	1	-	-	1	0	0	1	1	1	1	1	1	1	1	1
3370108	TGCAGAGTACGTCCAGCATCAGAAAATCTATAACTTACAGATCGGAAGAGCGGTTCAGCAGGAATGCCG	TGCAGAGTACGTCCAGCATCAGAAAATCTATAACTTAC	Chr03	50488362	1	9.71742e-012	0.935484	0.54023	0.496763	53.73134	27.48437	1.76697	0.952381	1	1	1	1	0	0	1	-	1	1	0	1	1	0	1	0	1	0	0	1	1	1	0	1	-	0	0	1	1	1	-	1	1	1	1	1
3367421	TGCAGTACCACAGCTGTTATAACTTTCACGTGACTGTGGTTTCATGCAAAAGTGCTGTGAAATGAGATT	TGCAGTACCACAGCTGTTATAACTTTCACGTGACTGTGGTTTCATGCAAAAGTGCTGTGAAATGAGATT	Chr11	666831	1	4.6367e-029	0.935484	0.45977	0.496763	35.42857	20.44667	1.75441	1	0	0	1	0	0	0	0	0	0	0	1	0	0	0	0	0	0	1	1	0	0	0	1	0	0	1	1	0	0	-	0	0	0	0	0	0
3370290	TGCAGAAAAAGCTTGCAAAAGAGGAAGTAACAGACAGTCATCTTATTCAACTCAATTTCTGATGGTTTT	TGCAGAAAAAGCTTGCAAAAGAGGAAGTAACAGACAGTCATCTTATTCAACTCAATTTCTGATGGTTTT	Chr10	43071197	1	2.15725e-027	0.935484	0.54023	0.496763	21.9697	12.30911	1.96073	0.95	-	1	1	1	0	1	1	1	1	1	0	1	1	1	1	-	1	0	0	1	1	1	1	1	1	0	0	1	1	1	1	1	-	1	1	1
8201424	TGCAGCAGTCTAGTTATGTTTCCTGAAGTATCGGCACCAGTGCAAAAACTAAAATACGTTGACTTGGTA	TGCAGCAGTCTAGTTATGTTTCCTGAAGTATCGGCACCAGTGCAAAAACTAAAATACGTTGACTTGGTA	Chr04	41233167	1	2.15725e-027	0.935484	0.45977	0.496763	11.10345	5.56061	1.92588	0.95	1	1	1	1	0	0	1	1	1	1	0	-	1	1	0	0	1	0	0	1	1	1	0	0	-	0	0	1	1	1	0	-	1	1	1	1
3370639	TGCAGCCTTCACGTCTTCTAAAGAGGGAAAGGCAGCTAACATGTGATTTTCCTCATCAGACACAAGTTG	TGCAGCCTTCACGTCTTCTAAAGAGGGAAAGGCAGCTAACATGTGATTTTCCTCATCAGACACAAGTTG	Chr03	44796995	1	4.6367e-029	0.935484	0.54023	0.496763	23.89552	13.2644	2.01676	1	1	1	-	1	0	-	1	1	1	1	0	1	1	1	1	1	1	0	0	1	1	1	1	1	-	0	0	1	1	-	1	1	1	1	1	1
8196723	TGCAGAGGTTTTTTAGTGTGTTTGGTTCCACTTTCTCAAGATACACAGACTCACAGAGTAGCTTGTATG	TGCAGAGGTTTTTTAGTGTGTTTGGTTCCACTTTCTCAAGATACACAGACTCACAGAGTAGCTTGTATG		0	0	999	0.935484	0.45977	0.496763	25.59649	15.6887	1.89862	1	0	1	0	0	0	0	0	0	0	1	1	0	0	0	0	0	0	1	1	0	0	0	0	0	1	0	1	0	0	-	0	0	0	1	-	0
3368123	TGCAGAGGAAGTAAAAGCCTCCTAAAAATTACTATGTAAAACAAGATGCTCGTTTGCAAAACACATTTT	TGCAGAGGAAGTAAAAGCCTCCTAAAAATTACTATGTAAAACAAGATGCTCGTTTGCAAAACACATTTT	Chr10	39158151	1	4.66962e-024	0.935484	0.45977	0.496763	21.55172	11.2804	1.88742	1	0	0	1	0	0	0	0	0	0	0	1	0	0	0	0	0	0	1	-	0	-	0	0	0	0	1	1	0	0	-	0	0	0	0	-	0
8204628	TGCAGTCCTCAATTCTATTGTGGACTTGGGATAGAACCGGCCTTTTTTACAGATCGGAAGAGCGGTTCA	TGCAGTCCTCAATTCTATTGTGGACTTGGGATAGAACCGGCCTTTTTTAC	Chr11	47312807	1	3.59475e-018	0.935484	0.45977	0.496763	89.12281	52.74802	1.70947	1	0	0	0	0	0	0	0	0	0	-	1	0	0	0	0	0	0	1	1	0	0	0	0	0	-	0	1	0	0	1	0	0	0	1	0	0
3369552	TGCAGAATATTCAACCATGACTATAATAAGTTGAAGAGCATAGCAATGTTCCTGTATTACTTTCTGAAC	TGCAGAATATTCAACCATGACTATAATAAGTTGAAGAGCATAGCAATGTTCCTGTATTACTTTCTGAAC	Chr08	3806509	1	4.6367e-029	0.935484	0.54023	0.496763	30.76471	12.95026	2.23066	1	1	1	1	1	0	0	1	1	1	1	0	1	1	-	1	0	1	0	0	1	1	1	-	1	1	0	0	1	1	-	-	1	1	1	1	1
3372123	TGCAGAGACCTTGATTATTTCAACAAAAGGGAGCTCTAATTATGGAGCGAAACCATAATTATAATGGTG	TGCAGAGACCTTGATTATTTCAACAAAAGGGAGCTCTAATTATGGAGCGAAACCATAATTATAATGGTG	Chr02	3492809	1	4.6367e-029	0.935484	0.54023	0.496763	26.77612	13.54795	2.04482	1	1	1	1	1	0	0	1	1	1	1	0	1	1	-	1	0	1	0	0	1	1	1	1	1	1	0	0	1	1	1	1	1	-	1	1	1
13122067	TGCAGGCCTCAAACGTTGCCGTGTAATCCGGTTCCAGTTCGCCGACCACCCCGGGCTCAGTAGCACTGA	TGCAGGCCTCAAACGTTGCCGTGTAATCCGGTTCCAGTTCGCCGACCACCCCGGGCTCAGTAGCACTGA	Chr08	47239329	1	4.6367e-029	0.935484	0.45977	0.496763	11.91667	7.12342	1.83087	1	1	0	1	1	0	0	0	1	1	-	0	1	1	1	0	1	1	0	0	1	1	0	1	-	1	0	0	1	1	1	0	1	1	0	1	1
3372250	TGCAGTATTTATTTGTTGGGAAAAGGACTGTTTTGGGTAAAGATAAAAAGCATGCATTTGTACCCTAAA	TGCAGTATTTATTTGTTGGGAAAAGGACTGTTTTGGGTAAAGATAAAAAGCATGCATTTGTACCCTAAA	Chr10	16670065	1	4.6367e-029	0.935484	0.54023	0.496763	9.26087	6.21977	1.61662	1	1	1	-	1	1	0	1	1	1	1	0	1	1	1	1	1	1	0	0	1	1	1	1	1	-	0	0	1	1	1	1	1	0	1	-	1
3367989	TGCAGTGTGAGTGAAAGACTGCCTGCATTTTGTTATCATTTTGTGAAAGGACATGATCAAGGAAGAGCA	TGCAGTGTGAGTGAAAGACTGCCTGCATTTTGTTATCATTTTGTGAAAGGACATGATCAAGGAAGAGCA	Chr04	8514568	1	4.6367e-029	0.935484	0.45977	0.496763	47.10345	25.45902	1.68944	1	1	1	1	0	0	1	1	1	1	1	0	1	1	0	1	1	0	0	0	1	1	-	1	1	0	0	0	1	1	1	1	1	1	1	0	1
3366900	TGCAGTTTTCCACAATTACGTAGTTGTAAATCTAGAGCCCTAGGAGCGAAAGCCTCAAGTTGTTGGCAG	TGCAGTTTTCCACAATTACGTAGTTGTAAATCTAGAGCCCTAGGAGCGAAAGCCTCAAGTTGTTGGCAG	Chr10	834281	1	4.6367e-029	0.935484	0.54023	0.496763	62.88406	27.2607	2.31804	1	1	1	1	1	0	1	1	1	1	-	0	1	-	1	1	-	1	0	0	1	1	1	1	1	1	0	0	1	1	1	-	1	1	0	1	1
3375976	TGCAGATAAAACAGAATAAATAAGCTGCTAGAAGAGTAAAAACATGTGCACGAAAAGGTTACAGATCGG	TGCAGATAAAACAGAATAAATAAGCTGCTAGAAGAGTAAAAACATGTGCACGAAAAGGTTAC	Chr10	38276342	1	1.12129e-024	0.935484	0.54023	0.496763	91.98485	35.93913	3.0149	0.952381	1	1	0	1	-	-	1	1	1	1	0	1	1	1	1	1	1	0	0	1	1	1	1	1	1	0	0	1	1	1	1	1	-	1	-	1
3366797	TGCAGCAATTTTTCGAAATAGGGCCTGTAGATGTCCCATAACATAATACATGACAACTTAGAAAGGGAA	TGCAGCAATTTTTCGAAATAGGGCCTGTAGATGTCCCATAACATAATACATGACAACTTAGAAAGGGAA	Chr02	519493	1	1.00367e-025	0.935484	0.45977	0.496763	31.89474	16.53246	1.76916	1	0	0	1	0	0	0	0	0	1	0	1	1	0	0	0	0	0	1	-	0	0	0	0	0	0	-	1	0	0	1	0	0	0	0	0	0
3373868	TGCAGTTCTTATGCAATCTTAGGGATTGTGGTTTACTGTGTTATGGTACTAGAGCTATTCTTTTGAAGA	TGCAGTTCTTATGCAATCTTAGGGATTGTGGTTTACTGTGTTATGGTACTAGAGCTATTCTTTTGAAGA	Chr11	13296242	1	4.6367e-029	0.935484	0.54023	0.496763	13	8.65856	1.61316	1	1	1	1	1	1	0	-	0	1	-	0	1	1	-	1	1	1	0	0	1	1	1	1	1	1	1	0	1	1	0	1	0	1	1	1	1
3369043	TGCAGAGCATCTCTTTTTTTCCACTAAAAGGTTCTATTCATGTTCCACAGGTTTACTTCATTTATCAAT	TGCAGAGCATCTCTTTTTTTCCACTAAAAGGTTCTATTCATGTTCCACAGGTTTACTTCATTTATCAAT	Chr04	2005590	1	1.29833e-024	0.935484	0.45977	0.496763	25.70909	14.75333	1.81297	0.956522	0	1	1	0	0	0	0	0	0	-	1	0	0	0	0	0	0	-	1	0	0	0	0	0	-	0	1	0	0	-	0	0	0	1	0	0
3366472	TGCAGGTAAATCTAGAACAAAGATGGTTGAACTATGAAGCAGCACTACAACTAATCATTACAGATCGGA	TGCAGGTAAATCTAGAACAAAGATGGTTGAACTATGAAGCAGCACTACAACTAATCATTAC	Chr04	43380939	1	5.07955e-023	0.935484	0.45977	0.496763	72.98246	33.12734	2.02395	0.95	1	-	1	0	1	0	1	-	1	1	0	1	1	0	1	0	0	0	0	1	1	1	0	1	0	0	0	1	1	1	0	1	1	1	1	1
3366460	TGCAGAACAACACCACAAAACAACAAGGCAAAGAGCAGAATGTACAGTAGGAAAAATGTTGCATTACTA	TGCAGAACAACACCACAAAACAACAAGGCAAAGAGCAGAATGTACAGTAGGAAAAATGTTGCATTACTA	Chr01	44930822	1	4.6367e-029	0.935484	0.54023	0.496763	77.62319	29.95267	2.57632	1	1	1	1	1	1	1	1	1	1	1	0	1	1	-	1	0	1	0	0	1	1	1	1	-	-	0	0	1	1	-	1	1	1	1	1	1
8206630	TGCAGAATACATAATTGTAGCATTCATGTATGTAAACAATTTTATAGATTTTCAGAGAGAAACACTCAT	TGCAGAATACATAATTGTAGCATTCATGTATGTAAACAATTTTATAGATTTTCAGAGAGAAACACTCAT	Chr04	41150408	1	4.6367e-029	0.935484	0.45977	0.496763	35.2069	19.80313	2.0487	0.952381	1	1	-	1	0	0	1	1	1	1	0	1	1	1	0	0	1	0	0	1	1	-	0	0	1	0	0	1	1	-	0	1	1	1	1	1
8209483	TGCAGCATCTGCGGTAAAGATAAGGGAATATTCCAATCATAACCTGACCAAAATTGAGAGACTGTATCC	TGCAGCATCTGCGGTAAAGATAAGGGAATATTCCAATCATAACCTGACCAAAATTGAGAGACTGTATCC	Chr10	7574342	4	4.6367e-029	0.935484	0.54023	0.496763	12.71014	7.89074	1.77449	1	1	-	1	1	1	0	1	-	1	1	0	1	1	1	1	0	1	0	0	1	1	1	-	1	1	0	0	1	1	1	1	1	0	1	1	1
3371497	TGCAGATAAGCACAAATTGAATTGAATATCAATCCACTCAACGGTCCAAAATAAAGCCAAACAAACTCT	TGCAGATAAGCACAAATTGAATTGAATATCAATCCACTCAACGGTCCAAAATAAAGCCAAACAAACTCT	Chr02	819017	1	4.6367e-029	0.935484	0.54023	0.496763	38.98507	20.46	1.63671	0.954545	-	1	0	1	1	0	1	1	0	1	0	1	1	1	1	1	-	0	0	1	1	1	1	1	1	0	0	1	1	-	-	1	1	1	1	1
100101367	TGCAGCTCAAGTGAGGTAAGGTCATGTGCTTATCTAAATGAACAAAATTATAGTGAATTGCTTGAAGCT	TGCAGCTCAAGTGAGGTAAGGTCATGTGCTTATCTAAATGAACAAAATTATAGTGAATTGCTTGAAGCT	Chr10	19024574	17	4.6367e-029	0.935484	0.54023	0.496763	8.1194	5.49497	1.54061	0.954545	1	1	-	1	1	1	-	1	-	1	0	1	1	1	1	1	1	0	0	1	1	1	1	-	1	0	0	1	1	0	1	1	0	1	-	1
3366371	TGCAGTGAAGTTCATCTTCTGATGAAATATTATTGAACAAACTTGACATCACATTACAATTTGAAGATT	TGCAGTGAAGTTCATCTTCTGATGAAATATTATTGAACAAACTTGACATCACATTACAATTTGAAGATT	Chr10	38257939	1	1.00367e-025	0.935484	0.45977	0.496763	55.07143	32.93709	1.79151	0.952381	0	0	-	0	0	0	0	0	0	0	1	0	0	0	0	0	0	1	1	0	0	0	0	0	-	1	-	0	0	1	0	0	-	0	1	0
8216462	TGCAGTTTCTGGGGAAGAGACCACTATGGCTGGGACCTGGCCCAACTTTACAGATCGGAAGAGCGGTTC	TGCAGTTTCTGGGGAAGAGACCACTATGGCTGGGACCTGGCCCAACTTTAC	Chr04	44160933	1	2.24669e-015	0.935484	0.45977	0.496763	61.32203	33.3662	1.83237	1	0	0	0	0	0	1	0	0	0	0	1	0	0	0	0	1	0	1	1	0	0	0	-	0	0	1	1	0	0	1	1	0	0	0	0	0
100000174	TGCAGAAAATGTATGAAGAATTTGAGGTTACAATTTTTATCCTGGCTTCGAAACACATCAAACAATGTT	TGCAGAAAATGTATGAAGAATTTGAGGTTACAATTTTTATCCTGGCTTCGAAACACATCAAACAATGTT	Chr03	4701621	1	4.6367e-029	0.913978	0.541176	0.496609	11.97101	9.87747	1.53321	1	1	1	-	1	1	1	-	1	1	-	0	1	1	1	1	1	1	0	0	1	-	-	1	-	1	0	0	1	1	1	1	1	-	1	1	1
3373191	TGCAGAAACAAAGTTATATGATCCATATGGTAAACAATTTTGATAATCTGAATTACGAACATAAATGGT	TGCAGAAACAAAGTTATATGATCCATATGGTAAACAATTTTGATAATCTGAATTACGAACATAAATGGT	Chr01	43337963	1	4.6367e-029	0.913978	0.541176	0.496609	13.69118	8.3811	1.66265	0.952381	1	1	1	1	1	1	1	1	1	1	0	1	1	1	0	0	1	0	0	1	-	1	-	1	1	0	0	1	1	-	1	-	1	-	1	1
3370774	TGCAGAGATGTATATAGATACACCACAACAAATGTGACATTTAGAGACGTATAAAACCGTAGATGAAAA	TGCAGAGATGTATATAGATACACCACAACAAATGTGACATTTAGAGACGTATAAAACCGTAGATGAAAA	Chr02	22738143	1	4.6367e-029	0.913978	0.541176	0.496609	14.08955	8.4106	1.71019	0.952381	1	1	1	1	1	0	1	1	1	1	0	1	1	1	-	0	1	0	0	1	1	1	1	1	-	0	0	1	1	-	-	-	1	1	1	1
3370455	TGCAGCAGAAAGCCGGGCTCCGCGAGTAGCAACAATATCACAGAGTTCAACAACAAGCTTCCTCATTTT	TGCAGCAGAAAGCCGGGCTCCGCGAGTAGCAACAATATCACAGAGTTCAACAACAAGCTTCCTCATTTT	Chr04	45618020	1	4.6367e-029	0.913978	0.541176	0.496609	69.66176	33.83333	2.15153	0.95	0	1	1	1	0	-	1	1	-	1	0	1	1	-	1	1	1	0	0	1	1	1	1	-	-	0	0	1	1	1	1	1	1	-	1	1
3370684	TGCAGCCTTGACAAATTATGAAATTCTGATGTCCACATGCAAACAAAGGGGACAAATTGTGACCATATT	TGCAGCCTTGACAAATTATGAAATTCTGATGTCCACATGCAAACAAAGGGGACAAATTGTGACCATATT	Chr01	2317072	1	4.6367e-029	0.913978	0.541176	0.496609	17.9	11.15879	2.04175	1	1	1	1	1	0	0	1	-	1	-	0	1	1	1	1	1	1	0	0	1	1	-	0	1	1	0	0	1	1	-	1	1	1	1	1	1
3373741	TGCAGTGTGGTAGAATTCAAAGTAGTCTGTTAGAGAACAATTCAATTTTCAGAGGTCAAATCTTTAGGA	TGCAGTGTGGTAGAATTCAAAGTAGTCTGTTAGAGAACAATTCAATTTTCAGAGGTCAAATCTTTAGGA	Chr11	4866985	1	4.6367e-029	0.913978	0.458824	0.496609	8.25424	6.90024	1.37497	0.95	1	1	-	0	1	1	1	1	0	1	0	1	1	0	1	1	0	0	0	1	1	1	-	1	-	0	0	1	1	-	1	1	1	1	-	1
8177942	TGCAGGTTGAAAAAAAAAATGAAGACAAGTAGGAATAAAATAAAAAAAGTCAATTACAGATCGGAAGAG	TGCAGGTTGAAAAAAAAAATGAAGACAAGTAGGAATAAAATAAAAAAAGTCAATTAC		0	0	999	0.913978	0.458824	0.496609	17.37288	13.73712	1.283	1	0	-	1	1	0	0	1	1	0	1	0	0	0	1	0	-	-	1	1	0	0	-	1	-	1	0	1	-	0	-	0	-	1	1	1	0
3369998	TGCAGAGCCTCTGGTCAGGTCCAGTTATTGTAGTGGGCCTGTTGTATGTTATGGACCACTTACCTCCAT	TGCAGAGCCTCTGGTCAGGTCCAGTTATTGTAGTGGGCCTGTTGTATGTTATGGACCACTTACCTCCAT	Chr06	24011036	1	4.6367e-029	0.913978	0.541176	0.496609	21.5	10.87699	2.07438	0.954545	1	1	1	1	1	-	1	1	1	1	0	1	1	-	-	1	1	0	0	1	1	-	-	1	1	0	0	1	1	-	1	1	1	1	1	1
3369065	TGCAGACAGCAGGATTTTCCATGGCTGCATTCCATACATTTGGATAACAAGCAAGTGAAGCCACAACAG	TGCAGACAGCAGGATTTTCCATGGCTGCATTCCATACATTTGGATAACAAGCAAGTGAAGCCACAACAG	Chr02	40806432	1	4.6367e-029	0.913978	0.541176	0.496609	34.51471	15.84715	2.31592	0.954545	1	1	-	1	0	1	1	-	1	-	0	1	0	-	1	1	1	0	0	1	1	1	-	1	1	0	0	1	1	1	1	1	1	1	1	1
3369417	TGCAGGCAAAAATAATTGTAACAAATGTAAGAATCTGATGAAGCTGCTATTGCCAATATAGTGTCCATC	TGCAGGCAAAAATAATTGTAACAAATGTAAGAATCTGATGAAGCTGCTATTGCCAATATAGTGTCCATC	Chr08	2286057	1	2.15725e-027	0.913978	0.541176	0.496609	24.36765	13.48845	1.95739	0.952381	1	1	1	1	0	1	1	1	1	-	0	1	1	-	-	1	1	0	0	1	-	1	1	0	-	0	0	1	1	1	1	1	0	1	-	1
3375553	TGCAGGGCCAACTACATCTAAAAGGATTTCTTTTGTCCTTTGTTGGGATTGGATTCCCTTTTTTGTTAG	TGCAGGGCCAACTACATCTAAAAGGATTTCTTTTGTCCTTTGTTGGGATTGGATTCCCTTTTTTGTTAG	Chr03	26627590	1	2.15725e-027	0.913978	0.541176	0.496609	10.95588	6.74195	1.41259	1	1	-	1	1	1	1	-	-	-	1	0	1	-	1	-	1	1	0	0	1	1	1	0	1	1	0	0	1	1	1	1	1	1	1	-	1
3371775	TGCAGTAAAACAAGCTGATAAACACGGAAATGAAATTGTATTCATAATAAAAGAATCTAGATTTGAAAA	TGCAGTAAAACAAGCTGATAAACACGGAAATGAAATTGTATTCATAATAAAAGAATCTAGATTTGAAAA	Chr03	43772344	1	2.15725e-027	0.913978	0.541176	0.496609	15.27941	11.0691	1.73831	1	1	1	1	1	1	0	1	1	1	1	0	-	1	1	-	-	1	0	0	1	1	1	1	-	1	0	0	1	1	1	1	1	1	-	1	1
3368252	TGCAGTCTCAATGTGTGTTGTAGTTGCAGAACAAATTGCCATTCCCTTGTCATTTCCAGAGTCTTTGGC	TGCAGTCTCAATGTGTGTTGTAGTTGCAGAACAAATTGCCATTCCCTTGTCATTTCCAGAGTCTTTGGC	Chr01	2320107	1	4.6367e-029	0.913978	0.541176	0.496609	40.47059	21.13087	1.8575	0.95	1	1	1	1	0	1	1	1	-	-	0	1	1	1	1	1	1	0	0	1	1	1	-	1	1	0	0	1	1	0	1	1	1	-	1	1
3369058	TGCAGTTCCATGGGTGTTGAAAATATCTAAAATCCCCATGTTTTATTGTAAAATTTGGAAACATGTTCT	TGCAGTTCCATGGGTGTTGAAAATATCTAAAATCCCCATGTTTTATTGTAAAATTTGGAAACATGTTCT		0	0	999	0.913978	0.541176	0.496609	29.98551	15.55588	2.03444	0.95	1	-	1	1	0	1	1	-	1	1	0	1	1	1	-	0	1	0	0	1	1	1	1	-	1	0	0	1	1	-	1	-	1	1	0	1
3367383	TGCAGCTTTCAATCGATCAACAATTGAGCCACTGAAATTGTCATATCATTACAGATCGGAAGAGCGGTT	TGCAGCTTTCAATCGATCAACAATTGAGCCACTGAAATTGTCATATCATTAC	Chr03	44808973	1	2.99268e-019	0.913978	0.541176	0.496609	8.02899	5.08756	1.57009	1	1	1	1	-	-	1	1	-	1	1	0	1	-	1	1	1	1	0	0	1	1	1	1	-	1	0	0	1	1	1	1	1	1	1	-	1
100072464	TGCAGTATAGACTGCATCTGCCCAAAAATACTTAGGAAGCTTAGATCATTTACAGATCGGAAGAGCGGT	TGCAGTATAGACTGCATCTGCCCAAAAATACTTAGGAAGCTTAGATCATTTAC	Chr08	47783560	12	8.61793e-020	0.913978	0.541176	0.496609	36.69118	21.31918	1.70495	0.952381	1	1	-	1	0	1	1	-	-	-	0	1	1	1	1	1	1	0	0	1	1	1	1	-	-	0	0	1	1	1	0	1	1	1	1	1
3370561	TGCAGTTTTGCTTTTGAAACATTATGGTAACTGAGTTTGTCTCTTTTTACAGATCGGAAGAGCGGTTCA	TGCAGTTTTGCTTTTGAAACATTATGGTAACTGAGTTTGTCTCTTTTTAC	Chr01	38989023	1	3.59475e-018	0.913978	0.541176	0.496609	96.85507	39.38302	2.38522	1	1	1	1	1	0	-	1	1	1	1	0	1	1	-	1	0	1	0	0	1	-	1	1	-	1	0	0	1	1	-	1	1	1	1	-	1
3368577	TGCAGCAACCAACGGAGATTACACACAAGGTTTTGCAGTGTGCTCTTATGCTGCCATTTTACACCTCTA	TGCAGCAACCAACGGAGATTACACACAAGGTTTTGCAGTGTGCTCTTATGCTGCCATTTTACACCTCTA	Chr03	48876154	1	4.6367e-029	0.913978	0.541176	0.496609	43.1791	18.30661	2.27303	0.95	-	1	-	1	1	-	1	1	1	1	0	1	1	1	-	1	1	0	0	1	-	1	1	1	-	0	0	1	1	1	1	1	-	1	1	1
3368998	TGCAGGTGCATACTTGACATGACGGCATATCTTGGACCGGATGTGGCCCTACAATTGGATGCACATAAA	TGCAGGTGCATACTTGACATGACGGCATATCTTGGACCGGATGTGGCCCTACAATTGGATGCACATAAA		0	0	999	0.913978	0.458824	0.496609	25.89831	14.00689	2.13078	1	0	0	0	0	0	0	0	0	0	0	1	0	0	0	0	0	1	1	1	0	-	0	0	0	0	0	-	0	0	-	0	0	0	0	0	0
3365814	TGCAGTTCAAAATAACTCTTCTGCTTCTTTCAACATGTAGTTTATCAAGAAACTAACATAGACATAAAC	TGCAGTTCAAAATAACTCTTCTGCTTCTTTCAACATGTAGTTTATCAAGAAACTAACATAGACATAAAC	Chr10	40693044	1	4.6367e-029	0.913978	0.458824	0.496609	41.56897	24.44777	1.79947	1	0	0	1	0	1	0	0	0	0	0	1	1	1	0	0	0	0	-	1	0	-	0	1	0	0	1	1	0	0	1	0	0	0	0	0	0
3369233	TGCAGACATGTAATATATACCTGCACCAAGTTCATCCCTTTTTGTTACTTTACAGATCGGAAGAGCGGT	TGCAGACATGTAATATATACCTGCACCAAGTTCATCCCTTTTTGTTACTTTAC	Chr04	8581075	1	8.61793e-020	0.913978	0.458824	0.496609	41.98305	20.6492	2.03164	0.952381	1	1	1	0	-	1	1	-	1	1	0	1	1	0	-	0	0	0	0	1	1	1	0	1	-	0	0	1	1	-	1	1	1	1	0	1
3366117	TGCAGACCAGAAAGGACAAGCGGAAACAGTAGGCTTCCAAACAAGAATGCTTCTGATTGCTTTTTCCAG	TGCAGACCAGAAAGGACAAGCGGAAACAGTAGGCTTCCAAACAAGAATGCTTCTGATTGCTTTTTCCAG	Chr10	39601949	1	4.6367e-029	0.913978	0.541176	0.496609	53.13433	23.04499	2.41025	0.95	1	1	0	1	0	0	1	1	1	-	0	1	1	1	1	1	1	1	0	1	1	-	-	1	1	0	0	1	1	-	1	1	-	1	1	1
8214057	TGCAGATTGTGTCTTCCAATCACTGTGACAGTGAAGTTTCATATATGTAGATTCATCATAAATTTATCT	TGCAGATTGTGTCTTCCAATCACTGTGACAGTGAAGTTTCATATATGTAGATTCATCATAAATTTATCT	Chr10	42238383	1	4.6367e-029	0.913978	0.541176	0.496609	30.01471	16.49019	2.01346	1	1	1	1	1	1	0	1	1	1	1	0	1	1	-	1	1	1	0	0	1	1	1	-	1	1	0	0	1	1	-	1	1	1	-	-	1
8207964	TGCAGCTGCTGTAGACATTGAAGACATCAAGGGATTTTCGTATGAGCCCGCTAATCCAGATGATATTTT	TGCAGCTGCTGTAGACATTGAAGACATCAAGGGATTTTCGTATGAGCCCGCTAATCCAGATGATATTTT	Chr06	15587138	1	1.00367e-025	0.913978	0.458824	0.496609	28.21429	16.12752	1.73861	0.95	1	1	0	0	-	1	1	-	1	1	0	1	1	0	0	1	0	0	0	1	1	1	1	1	-	0	0	1	1	-	0	1	1	1	0	1
3384053	TGCAGGTACCTGCTTGTCACTGCTTGATTGGCAGAATCTCCAACCGCCGTTTCGACCTCCTCGTCATAA	TGCAGGTACCTGCTTGTCACTGCTTGATTGGCAGAATCTCCAACCGCCGTTTCGACCTCCTCGTCATAA		0	0	999	0.913978	0.458824	0.496609	9.68966	5.25622	1.8247	1	0	0	0	0	0	0	0	1	0	-	1	0	0	0	1	0	0	1	1	0	0	0	1	0	1	1	1	0	0	-	1	0	0	0	0	0
3371376	TGCAGTCTAAAGGAGTTACTCATAGATTGACTATGGAGGAATTACTTTTGCAATAACTTGTTCTGCAAT	TGCAGTCTAAAGGAGTTACTCATAGATTGACTATGGAGGAATTACTTTTGCAATAACTTGTTCTGCAAT	Chr05	5605845	1	4.6367e-029	0.913978	0.541176	0.496609	26.45588	14.61308	1.81847	0.95	1	1	-	0	1	1	-	1	1	1	0	1	-	1	-	0	1	0	0	1	0	1	1	-	-	0	0	1	1	1	1	1	1	1	1	1
8213596	TGCAGTCCTCCAATTGCAGAACAAGCACTCAATATAAAACATATTACAGATCGGAAGAGCGGTTCAGCA	TGCAGTCCTCCAATTGCAGAACAAGCACTCAATATAAAACATATTAC	Chr05	33035359	1	1.4795e-016	0.913978	0.541176	0.496609	84.53623	38.50826	2.38377	1	1	1	1	1	-	1	1	1	1	1	0	1	1	1	1	-	0	0	0	1	1	1	1	1	1	0	0	1	1	-	1	1	1	1	1	1
3374782	TGCAGAAGAACATCTACGACACAAAACATGACCACAAGGAACTATTGTTATATCAACCTCAGAACTCAG	TGCAGAAGAACATCTACGACACAAAACATGACCACAAGGAACTATTGTTATATCAACCTCAGAACTCAG	Chr03	565269	1	1.00367e-025	0.913978	0.541176	0.496609	7.43939	5.51068	1.43221	0.95	1	-	1	0	0	0	0	1	1	1	0	0	0	0	1	1	1	1	0	1	1	0	1	0	0	0	0	1	1	1	1	1	-	-	1	1
3375706	TGCAGTGACACCTTTATTACGTCTCTATAGAAAAAAAAGTGACACGTCCCATACATAAGGGAATAGAGT	TGCAGTGACACCTTTATTACGTCTCTATAGAAAAAAAAGTGACACGTCCCATACATAAGGGAATAGAGT	Chr02	33327719	1	2.15725e-027	0.913978	0.541176	0.496609	18.17143	12.38198	1.54801	1	1	1	1	1	0	0	1	1	-	1	0	1	1	-	1	0	1	0	0	1	1	1	-	0	-	0	0	1	1	1	1	1	1	1	1	1
3366669	TGCAGTGTTCACCCCATACCCTTGGCTGTATAGATTCCCGTACCCACATGCCCCACCTAATAAAACATC	TGCAGTGTTCACCCCATACCCTTGGCTGTATAGATTCCCGTACCCACATGCCCCACCTAATAAAACATC	Chr10	1597043	1	1.29833e-024	0.913978	0.458824	0.496609	70.91228	40.25676	1.78197	0.952381	0	0	0	0	1	0	0	0	1	-	1	0	0	0	0	0	0	0	0	0	-	1	1	1	0	1	0	0	0	-	1	0	1	0	0	0
3368658	TGCAGCAATAGAAACAAGAAAACCCTGCAAAAAAGGATCATAGCAGCAGAATTGAGCTTACACACCCAC	TGCAGCAATAGAAACAAGAAAACCCTGCAAAAAAGGATCATAGCAGCAGAATTGAGCTTACACACCCAC	Chr10	33852030	1	4.66962e-024	0.913978	0.541176	0.496609	38.98485	22.58754	1.82821	1	0	0	1	0	-	0	0	0	0	-	1	0	-	0	0	0	1	1	1	0	0	1	0	0	0	1	1	0	0	1	0	0	1	0	0	0
8215642	TGCAGTTCCTGGTTGGTTCCATTTTCGTGGGAAGGGACATTCAGTGACTATAAATGAAGATTTACAGAT	TGCAGTTCCTGGTTGGTTCCATTTTCGTGGGAAGGGACATTCAGTGACTATAAATGAAGATTTAC	Chr02	48202259	8	2.60031e-026	0.913978	0.458824	0.496609	106.31148	64.51751	1.68321	0.952381	1	0	-	1	1	1	0	0	1	-	0	0	0	1	0	1	1	0	0	1	1	1	-	0	0	0	0	1	1	1	0	1	-	0	1	1
8216649	TGCAGAAACTCACAGATGCAACATATGTGCTGGATGATATCTTGGATGAATGTTCATTTCAATCCAAAA	TGCAGAAACTCACAGATGCAACATATGTGCTGGATGATATCTTGGATGAATGTTCATTTCAATCCAAAA	Chr02	26151782	6	4.6367e-029	0.913978	0.541176	0.496609	7.81159	4.23675	1.8186	0.95	1	1	1	1	1	1	1	1	1	1	0	1	1	0	1	1	1	0	0	1	-	-	0	-	-	0	0	1	1	1	1	1	1	-	1	1
3369756	TGCAGTCACACAAGATAGTGCAATTCTCAAGGCATAATTGCAGTATATAAAGCTAACAGTGTTTTTGGT	TGCAGTCACACAAGATAGTGCAATTCTCAAGGCATAATTGCAGTATATAAAGCTAACAGTGTTTTTGGT		0	0	999	0.892473	0.542169	0.496444	17.25352	9.05028	2.00111	1	1	1	1	0	1	1	1	0	-	1	0	1	1	0	1	1	1	0	0	1	1	1	1	1	1	1	0	1	1	-	1	1	1	-	-	1
3371300	TGCAGATGCTTAGCAGCGAAAGTGAAGGCATAAACAACTCGAACTCGAAATGCATAGCTGTAAATCCGG	TGCAGATGCTTAGCAGCGAAAGTGAAGGCATAAACAACTCGAACTCGAAATGCATAGCTGTAAATCCGG	Chr01	51485806	1	4.6367e-029	0.892473	0.542169	0.496444	16.05882	7.75713	2.25537	0.952381	1	1	-	1	1	1	1	1	-	1	0	1	1	1	-	1	1	0	0	1	1	1	-	0	1	0	0	1	1	-	0	1	1	1	1	1
8178500	TGCAGGAAAAAACCTTGTTTCTCAGGTTTAGCAATCTCTCTTCCGTCTTCAACTCTCCAATTTATTCTC	TGCAGGAAAAAACCTTGTTTCTCAGGTTTAGCAATCTCTCTTCCGTCTTCAACTCTCCAATTTATTCTC	Chr01	43795871	1	4.6367e-029	0.892473	0.542169	0.496444	23.31429	14.04131	2.01234	1	1	-	1	1	1	1	1	1	1	1	0	1	1	1	1	1	1	0	0	1	1	1	-	-	1	0	0	1	1	-	1	1	-	-	-	1
3367816	TGCAGGCAAAATTGAAGTTAGAATGAAACCATATACAAATTTAGAGAAGACAATGATACATGAACATTC	TGCAGGCAAAATTGAAGTTAGAATGAAACCATATACAAATTTAGAGAAGACAATGATACATGAACATTC	Chr03	43529529	1	4.6367e-029	0.892473	0.542169	0.496444	40.34783	20.6628	2.26147	1	1	1	1	1	1	1	1	1	1	-	0	-	1	1	1	1	1	0	0	1	-	1	-	-	1	0	0	1	1	1	1	1	1	1	-	1
100055359	TGCAGTGCGGCGACGCTCGTTTTGGCCAGAGCACGACGGTGGAGAGCGGTGCTGCAACAGACAACGTGG	TGCAGTGCGGCGACGCTCGTTTTGGCCAGAGCACGACGGTGGAGAGCGGTGCTGCAACAGACAACGTGG	Chr05	32804426	1	4.6367e-029	0.892473	0.542169	0.496444	5.72059	3.01392	1.96016	1	1	1	1	1	1	1	-	1	1	1	0	1	1	-	1	1	0	0	0	1	1	1	1	-	-	0	0	1	1	1	1	1	1	-	1	1
3369900	TGCAGCATACAATATAGGTGGTTTTGTTATTCTTAGTCTAAAAACATTTGGAATGTCATATATGAACTT	TGCAGCATACAATATAGGTGGTTTTGTTATTCTTAGTCTAAAAACATTTGGAATGTCATATATGAACTT	Chr03	34737334	1	4.6367e-029	0.892473	0.542169	0.496444	11.84058	7.36742	1.75131	0.95	1	1	1	1	1	0	1	-	1	1	0	1	1	1	-	0	1	0	0	1	1	1	-	-	1	0	0	1	1	-	1	-	1	1	1	1
8208140	TGCAGGACGAGCTAAAAGATCAGATTCGCAACCAGCAAAAGGCGGTGAAAGGTTAGTGATTTTTTCTTT	TGCAGGACGAGCTAAAAGATCAGATTCGCAACCAGCAAAAGGCGGTGAAAGGTTAGTGATTTTTTCTTT	Chr11	5673606	1	4.6367e-029	0.892473	0.542169	0.496444	41.52857	21.59413	2.23322	1	1	0	-	1	1	0	1	1	1	1	0	1	1	1	0	1	0	0	0	1	1	1	-	1	1	0	0	1	1	-	1	1	1	1	1	1
3366267	TGCAGCAGATTGTAAGGTTGGATAGAAACCACTTTCTCACTATATTTGGAGTTTACAGATCGGAAGAGC	TGCAGCAGATTGTAAGGTTGGATAGAAACCACTTTCTCACTATATTTGGAGTTTAC		0	0	999	0.892473	0.542169	0.496444	56.27692	32.38067	1.71327	1	0	0	0	0	1	0	1	0	1	1	1	0	0	0	1	0	0	1	-	0	-	1	0	1	-	1	1	0	0	0	1	0	1	0	-	0
8212831	TGCAGTTCTGCTTCTTTATTTTCTTCTTTTCCTTTGATCAATATCCTTCTTCACCTCTCCTGTATTTAT	TGCAGTTCTGCTTCTTTATTTTCTTCTTTTCCTTTGATCAATATCCTTCTTCACCTCTCCTGTATTTAT	Chr01	49143616	1	2.15725e-027	0.892473	0.542169	0.496444	35.375	14.67749	2.42698	1	1	1	1	1	0	-	1	1	1	-	0	1	1	1	1	0	1	0	0	1	1	1	-	-	1	0	0	1	1	-	1	1	1	1	-	1
8211061	TGCAGTGATTCACACAGAATACAAAAACGAGTGAAAAAGGAAACAATTACAGATCGGAAGAGCGGTTCA	TGCAGTGATTCACACAGAATACAAAAACGAGTGAAAAAGGAAACAATTAC	Chr04	41453079	1	3.59475e-018	0.892473	0.542169	0.496444	100.82609	49.17168	2.01602	0.954545	1	1	-	1	-	1	1	1	1	1	0	1	1	1	1	1	-	0	0	1	1	-	-	1	1	0	0	1	1	-	0	1	1	1	1	1
3369531	TGCAGCTCTTCTCTTCACCCATCTTCGTCTCAGGTTCATCTCATTCTCACATTGAACATTTTCTCATTC	TGCAGCTCTTCTCTTCACCCATCTTCGTCTCAGGTTCATCTCATTCTCACATTGAACATTTTCTCATTC	Chr11	321373	1	4.66962e-024	0.870968	0.54321	0.496266	27.33803	13.53133	2.23041	1	1	1	1	1	1	1	1	1	1	-	0	1	1	1	-	-	1	0	0	1	1	1	1	-	1	0	0	1	1	-	1	1	1	1	1	1
3368353	TGCAGTGCTAGCAAAACGTTTTCCTATTATCATTTGTTCAAAATTTGAGAACTTTACATGCACACCTTT	TGCAGTGCTAGCAAAACGTTTTCCTATTATCATTTGTTCAAAATTTGAGAACTTTACATGCACACCTTT	Chr09	36819104	1	4.6367e-029	0.870968	0.54321	0.496266	32.8	15.5422	2.11914	0.95	1	-	1	1	1	0	1	1	1	-	0	1	1	1	-	1	1	0	0	1	-	1	0	-	-	0	0	1	1	0	1	1	1	1	-	1
3370854	TGCAGATGTATAGTTGCTGCAAAAAACTATGGTACACACTAAGCAATATCAACAACTACTTCATATGTT	TGCAGATGTATAGTTGCTGCAAAAAACTATGGTACACACTAAGCAATATCAACAACTACTTCATATGTT	Chr05	40243915	1	4.6367e-029	0.989247	0.543478	0.496219	15.45312	9.07595	1.52911	0.95	1	0	1	1	1	0	1	1	0	1	0	1	1	1	0	1	1	0	0	1	1	1	1	0	1	0	0	1	1	1	1	1	1	1	1	1
100005316	TGCAGGTTTCAAAAAATCTCTTATGCCTAAAGGGATCTTTACAGATCGGAAGAGCGGTTCAGCAGGAAT	TGCAGGTTTCAAAAAATCTCTTATGCCTAAAGGGATCTTTAC		0	0	999	0.989247	0.543478	0.496219	33.15385	23.15382	1.26513	0.956522	1	1	0	1	0	1	1	1	1	1	0	1	1	1	-	1	1	0	0	0	1	1	1	0	0	0	0	1	1	1	1	1	0	1	1	1
100051857	TGCAGCACAACAAGAACATAACCTCACACCTTGACCAAGGGACACAATGAACAAGTACACGTGAATTTC	TGCAGCACAACAAGAACATAACCTCACACCTTGACCAAGGGACACAATGAACAAGTACACGTGAATTTC	Chr10	19979486	1	4.6367e-029	0.989247	0.543478	0.496219	31.72727	19.43095	1.42745	0.95	1	1	0	1	0	0	0	1	1	0	0	-	1	1	0	0	1	0	0	1	1	1	0	1	1	0	0	1	1	1	1	1	0	0	1	1
3372562	TGCAGCTCTATCAGTAGTTTTCACTGTTCGGTACATCTGGTTTTGAATTTTTGAATCATTAGCACAAGA	TGCAGCTCTATCAGTAGTTTTCACTGTTCGGTACATCTGGTTTTGAATTTTTGAATCATTAGCACAAGA	Chr03	50918905	1	4.6367e-029	0.989247	0.543478	0.496219	8.63077	5.5347	1.31962	0.954545	1	1	1	1	1	1	1	1	1	1	0	1	1	1	1	0	1	0	0	1	1	1	1	1	-	0	0	1	1	0	1	1	0	1	1	1
3368744	TGCAGGTCCTATCAAATCACAGTTTTATATTAGCAGCTTACAGATCGGAAGAGCGGTTCAGCAGGAATG	TGCAGGTCCTATCAAATCACAGTTTTATATTAGCAGCTTAC		0	0	999	0.989247	0.543478	0.496219	39.11667	27.35757	1.41717	0.954545	0	0	0	0	1	0	0	0	0	0	1	0	0	0	0	0	0	1	1	0	-	1	1	1	0	1	1	0	0	1	1	0	1	0	0	0
100004704	TGCAGATTAAAAAAAACTAAAACGTGACATTTTTTTGCATGAATTTTTTACAGATCGGAAGAGCGGTTC	TGCAGATTAAAAAAAACTAAAACGTGACATTTTTTTGCATGAATTTTTTAC		0	0	999	0.967742	0.544444	0.496049	31.92647	20.26175	1.56705	1	1	1	1	0	1	0	1	1	1	1	0	1	1	0	-	1	1	0	0	1	1	1	1	1	1	0	0	1	1	1	1	1	-	1	1	1
8178587	TGCAGTGGAGGACTTCGATGGGACTCATTTAGTTTATATCGGGGCTGGATCCGACCCTTATGAAGTCAT	TGCAGTGGAGGACTTCGATGGGACTCATTTAGTTTATATCGGGGCTGGATCCGACCCTTATGAAGTCAT	Chr08	58842101	1	4.6367e-029	0.967742	0.455556	0.496049	16.63158	12.0738	1.72292	1	1	0	1	1	0	1	1	1	1	-	0	1	1	1	1	1	1	0	0	1	1	0	0	0	0	0	0	1	1	1	1	1	0	0	-	1
3373458	TGCAGAAAACCACTTTCCCCACTAAAACATATCTATTATAAAATAACAAAATAAGCAGCATTATTTCCC	TGCAGAAAACCACTTTCCCCACTAAAACATATCTATTATAAAATAACAAAATAAGCAGCATTATTTCCC	Chr09	17540690	2	4.6367e-029	0.967742	0.544444	0.496049	6.23881	4.90838	1.53468	1	1	1	1	1	1	1	1	1	1	1	0	1	1	1	1	1	1	0	0	1	1	0	0	1	0	0	0	1	1	1	1	1	1	-	1	1
3365960	TGCAGAACCAACTCTGTCTAGCACGCTATTCTCGGTTCCATTGTAAAACATGGCATAAGAAGCTCTATT	TGCAGAACCAACTCTGTCTAGCACGCTATTCTCGGTTCCATTGTAAAACATGGCATAAGAAGCTCTATT		0	0	999	0.967742	0.455556	0.496049	61.94643	34.42353	1.80201	1	0	1	0	0	0	0	0	0	0	0	1	0	0	0	0	0	0	1	0	0	0	0	1	0	1	1	1	0	0	-	0	0	0	1	0	0
100079598	TGCAGCTAATACAACATTTGATGAAAGGTTGGTCTCTATAACTCTCCAAAAGCTTCTGCACCAATAATG	TGCAGCTAATACAACATTTGATGAAAGGTTGGTCTCTATAACTCTCCAAAAGCTTCTGCACCAATAATG	Chr07	50076806	1	4.6367e-029	0.967742	0.544444	0.496049	5.70769	3.5679	1.5517	1	1	1	1	1	1	0	1	1	1	1	0	1	1	1	1	1	1	0	0	1	1	1	-	1	0	0	0	1	1	1	1	1	1	1	1	1
3368933	TGCAGATCTGTGCATGATCGATGATGGTTTCAAATTTGCAATGCGTCAACAGTTTCTTGTTTTGCAATG	TGCAGATCTGTGCATGATCGATGATGGTTTCAAATTTGCAATGCGTCAACAGTTTCTTGTTTTGCAATG	Chr05	35311252	1	1.00367e-025	0.967742	0.455556	0.496049	20.74138	15.4234	1.8294	1	0	0	0	0	0	0	0	0	0	0	1	0	0	0	0	0	1	1	0	0	0	0	0	0	0	-	1	0	0	1	0	0	0	0	0	0
8670386	TGCAGCATTTTTTTTTCCATAATTTTATCTTTCGTTGTTTTTTTTTTATCAAATTTGAATCCTTTACAG	TGCAGCATTTTTTTTTCCATAATTTTATCTTTCGTTGTTTTTTTTTTATCAAATTTGAATCCTTTACAG		0	0	999	0.967742	0.544444	0.496049	7.26471	5.95971	1.30821	1	1	1	1	-	1	0	1	1	1	1	0	1	1	1	1	0	1	0	0	1	1	1	1	1	1	0	0	1	1	0	1	1	0	1	1	1
3374928	TGCAGACACAGAATCATCAGAAACTTCACCAAAGGTATGCCACAAAAGCACTAAGAAAAAGAAAAATCA	TGCAGACACAGAATCATCAGAAACTTCACCAAAGGTATGCCACAAAAGCACTAAGAAAAAGAAAAATCA	Chr06	22527134	1	4.6367e-029	0.946237	0.545455	0.495868	11.52239	8.10999	1.35209	0.95	1	1	1	1	0	1	1	1	1	-	0	1	1	1	1	1	1	0	0	1	0	1	-	0	1	0	0	1	1	0	1	1	1	-	1	1
8178476	TGCAGCCGTGCAGACATCAGAGGTACACATCAACCGATGCTCATTCTTCCAGTATATATCTACAAAACA	TGCAGCCGTGCAGACATCAGAGGTACACATCAACCGATGCTCATTCTTCCAGTATATATCTACAAAACA	Chr04	42818022	1	4.6367e-029	0.946237	0.545455	0.495868	8.27692	4.14917	1.87382	0.95	1	1	1	1	1	1	1	-	1	1	0	-	1	1	1	0	1	0	0	1	1	1	0	1	1	0	0	1	1	-	0	1	1	-	1	1
3376868	TGCAGTACCCAAAGACTAAATGACCTTGGTGATGAGTCTAGGTTGCTTCCCCTTTGGAGACAGGTAATA	TGCAGTACCCAAAGACTAAATGACCTTGGTGATGAGTCTAGGTTGCTTCCCCTTTGGAGACAGGTAATA	Chr03	49553010	1	4.6367e-029	0.946237	0.545455	0.495868	9.16418	6.30469	1.52381	1	1	1	1	1	0	1	1	1	-	1	0	1	1	1	0	0	1	0	0	1	1	1	1	1	-	0	0	1	1	1	1	1	1	1	1	1
3375369	TGCAGTGGCCAGTATTGAAAACTCTACTATTTGAATGCCACAGCCGCCCATGGTATCTTGCTCTGCTGT	TGCAGTGGCCAGTATTGAAAACTCTACTATTTGAATGCCACAGCCGCCCATGGTATCTTGCTCTGCTGT	Chr04	8638872	1	4.6367e-029	0.946237	0.454545	0.495868	11.73684	7.15131	1.59093	1	1	1	1	0	0	-	1	1	1	1	0	1	1	0	-	0	0	0	0	1	1	1	1	-	0	0	0	1	1	1	1	1	-	1	0	1
3369395	TGCAGTTGCAGGTGTGTATCTAGTCTAGTAGTTATAAAATCAAATCCACACATGTGCTCAACTAAAGTT	TGCAGTTGCAGGTGTGTATCTAGTCTAGTAGTTATAAAATCAAATCCACACATGTGCTCAACTAAAGTT		0	0	999	0.946237	0.454545	0.495868	30.89091	17.08234	1.84665	1	1	1	1	1	1	1	1	1	1	1	0	1	1	-	1	1	1	0	0	0	0	-	1	-	0	0	0	1	0	0	1	0	1	0	1	0
3372843	TGCAGGTTCACTATATCTGTATTGTACAGAACTTCCTCAGTGCACTGAAAGTTCCAATCATCAACCCAC	TGCAGGTTCACTATATCTGTATTGTACAGAACTTCCTCAGTGCACTGAAAGTTCCAATCATCAACCCAC	Chr08	59116924	1	2.15725e-027	0.946237	0.454545	0.495868	9.7963	6.3607	1.56325	0.956522	0	1	0	0	1	0	0	0	0	1	1	0	0	0	0	0	0	1	1	0	0	0	0	0	1	1	1	0	0	-	0	0	0	1	0	0
3371532	TGCAGTGCAACATAAAACACACCCATATACAATTAGAGAGAGAGAGAGATAACACTTTCTAAGAATGTT	TGCAGTGCAACATAAAACACACCCATATACAATTAGAGAGAGAGAGAGATAACACTTTCTAAGAATGTT	Chr11	226814	1	4.6367e-029	0.946237	0.454545	0.495868	11.91071	9.7308	1.42935	0.952381	0	0	0	0	0	0	0	-	0	0	1	0	0	0	-	0	0	1	1	0	0	0	0	0	0	1	1	0	0	1	0	0	0	0	0	0
3367605	TGCAGATACTAGAAAGTGGAGAGCAGATAGGCCTGAATCATTTTACAGATCGGAAGAGCGGTTCAGCAG	TGCAGATACTAGAAAGTGGAGAGCAGATAGGCCTGAATCATTTTAC	Chr11	6159616	1	2.36808e-014	0.946237	0.454545	0.495868	149.51786	62.6729	2.52348	1	0	1	0	0	0	0	0	0	0	0	1	0	0	0	1	0	1	1	1	0	0	0	0	0	0	1	1	0	0	-	0	0	0	0	0	0
8178590	TGCAGTGGCCTGAGAAGGGGCAGGAATAGTAGAATTCCCCTGGGCCTGTAAGGCTGACTCTAGCTGGTC	TGCAGTGGCCTGAGAAGGGGCAGGAATAGTAGAATTCCCCTGGGCCTGTAAGGCTGACTCTAGCTGGTC	Chr03	37566838	1	4.6367e-029	0.946237	0.545455	0.495868	56.06061	21.66192	2.23162	0.952381	1	1	1	1	1	1	1	-	1	-	0	1	1	1	1	1	1	0	0	1	1	1	1	1	1	0	0	1	1	1	-	1	-	1	-	1
3375214	TGCAGAAAGAATATTACAGTTTTAGAACACAAAAAGACAACACACAACCCAACAATCAGTCAGTAACTC	TGCAGAAAGAATATTACAGTTTTAGAACACAAAAAGACAACACACAACCCAACAATCAGTCAGTAACTC	Chr10	41859051	1	4.6367e-029	0.946237	0.545455	0.495868	6.11765	4.14987	1.38388	1	1	-	1	1	1	0	1	0	1	1	0	1	1	1	1	0	1	0	0	1	-	1	0	1	1	0	0	1	1	1	-	1	-	1	1	1
3373844	TGCAGAAGAAATCAGACTCGAGCTTTTTTGGGTCAATAGAACCCTAAGATTTTATTTCTCTATTTTTCT	TGCAGAAGAAATCAGACTCGAGCTTTTTTGGGTCAATAGAACCCTAAGATTTTATTTCTCTATTTTTCT	Chr11	44009116	1	4.6367e-029	0.946237	0.545455	0.495868	6.76471	5.55221	1.47774	0.95	1	1	1	1	1	-	1	0	1	1	0	1	-	1	1	0	1	0	0	1	1	1	1	-	0	0	0	1	1	1	1	1	-	1	1	1
3376029	TGCAGAGGCCAGTTCACCCGCCGAGCCCACTACAGATGCAGAGACCCTCCTAGACCAATTTTTGAGTAT	TGCAGAGGCCAGTTCACCCGCCGAGCCCACTACAGATGCAGAGACCCTCCTAGACCAATTTTTGAGTAT	Chr07	47234573	1	4.6367e-029	0.946237	0.454545	0.495868	16.42857	10.64501	1.55259	0.952381	1	1	1	0	0	0	1	1	0	-	0	1	1	1	1	0	1	0	0	1	-	1	0	1	1	0	0	0	1	0	1	1	1	1	1	1
13121468	TGCAGGAAATTTTTCAACCCTAGTTGGGAACTCTGGTTTATGTGAATCCCAGAATGTGGCACGCAGTGG	TGCAGGAAATTTTTCAACCCTAGTTGGGAACTCTGGTTTATGTGAATCCCAGAATGTGGCACGCAGTGG	Chr11	279602	1	1.00367e-025	0.946237	0.545455	0.495868	9.80597	5.47242	1.87001	1	1	1	1	1	1	1	1	1	1	1	0	1	1	1	1	0	1	0	0	1	1	1	1	-	-	0	0	1	1	1	1	1	1	1	1	1
3367412	TGCAGTATACTTTTTCACATGTTGGACAATTGACCGGTATGTATCGGTATAAGTACAGGCTTATGAGGC	TGCAGTATACTTTTTCACATGTTGGACAATTGACCGGTATGTATCGGTATAAGTACAGGCTTATGAGGC	Chr05	40099568	1	4.6367e-029	0.946237	0.545455	0.495868	64.04348	31.51739	2.39383	1	1	0	1	1	0	0	1	1	0	1	0	1	1	1	1	1	1	0	0	1	1	1	1	1	1	0	0	1	1	-	1	1	-	1	1	1
3373852	TGCAGTCCATAGTCTCCCAACATGTGCGTAACATATATTTTACCATAGGTGGTTTTTTCTGAGTTTGAG	TGCAGTCCATAGTCTCCCAACATGTGCGTAACATATATTTTACCATAGGTGGTTTTTTCTGAGTTTGAG	Chr03	42098020	1	4.6367e-029	0.946237	0.454545	0.495868	42.61404	24.13758	2.01047	1	0	0	0	0	1	0	0	0	0	0	1	1	1	0	0	0	0	1	1	0	0	0	0	1	0	1	1	0	0	1	0	0	0	0	0	0
3367363	TGCAGTTCGATGATTTGTTATGTGTTTTGCCTTGCTATCTGCTTTGTAGTCTCTGTTTTTGTTTCAACA	TGCAGTTCGATGATTTGTTATGTGTTTTGCCTTGCTATCTGCTTTGTAGTCTCTGTTTTTGTTTCAACA	Chr10	3911108	1	4.6367e-029	0.946237	0.454545	0.495868	25.82759	14.65951	1.53263	0.952381	1	1	-	0	0	1	1	1	1	1	0	1	1	0	1	0	0	0	0	1	1	0	0	0	1	0	1	1	1	1	0	1	0	0	-	1
3367235	TGCAGTGTTTGTTTGCTACAAGAACAAAAGCAACATTACAGATCGGAAGAGCGGTTCAGCAGGAATGCC	TGCAGTGTTTGTTTGCTACAAGAACAAAAGCAACATTAC		0	0	999	0.946237	0.545455	0.495868	62.80597	36.75016	1.61527	1	1	1	1	1	1	0	1	-	1	1	0	1	1	1	1	0	1	0	0	1	1	1	1	1	1	0	0	1	1	1	1	1	1	1	-	1
3370915	TGCAGTAACTTCCTTTCCCCTCCATTTCCGTTCATGGGTACTTGAATCCTGAGATGTTTACAGATCGGA	TGCAGTAACTTCCTTTCCCCTCCATTTCCGTTCATGGGTACTTGAATCCTGAGATGTTTAC	Chr04	26532017	1	3.92673e-024	0.946237	0.545455	0.495868	94.61194	42.27097	1.92926	0.95	1	1	1	1	0	-	0	1	-	1	0	1	1	1	1	1	-	0	0	1	-	0	1	1	1	0	0	1	1	1	1	1	0	1	1	1
8214012	TGCAGAGTAGAGACCCCAATGCCTTGTCGCGGCTGTTTTTTGTTTTACTCTTCTTCTATTATTATTACT	TGCAGAGTAGAGACCCCAATGCCTTGTCGCGGCTGTTTTTTGTTTTACTCTTCTTCTATTATTATTACT	Chr07	7763617	1	4.6367e-029	0.946237	0.454545	0.495868	10.26316	7.9704	1.57019	0.954545	0	1	0	1	1	0	0	1	0	1	0	1	1	1	1	0	1	0	0	1	1	1	1	0	-	0	0	1	1	1	0	1	-	1	1	1
3368957	TGCAGATATCTACCTATTTTGCTTTTCTCTTGCTACATCTTCACCTTTCCAGAAATGATCTAGCATTTA	TGCAGATATCTACCTATTTTGCTTTTCTCTTGCTACATCTTCACCTTTCCAGAAATGATCTAGCATTTA	Chr02	36400566	1	4.6367e-029	0.946237	0.545455	0.495868	31.44776	18.7133	1.52978	0.952381	1	1	1	1	0	0	1	0	1	1	0	1	1	1	1	0	1	0	0	1	1	1	0	1	1	0	0	1	1	1	-	1	1	-	1	1
3381858	TGCAGTCAAAGGTTGTGCATCACCACAATGAGAAGCCAAAACAAATACATAATTACAAAAACACACTGA	TGCAGTCAAAGGTTGTGCATCACCACAATGAGAAGCCAAAACAAATACATAATTACAAAAACACACTGA	Chr01	48855607	1	2.15725e-027	0.946237	0.545455	0.495868	8.57143	5.86275	1.41637	1	0	0	0	0	0	1	0	0	0	1	1	0	0	0	1	1	0	1	1	0	0	1	0	1	-	1	1	0	0	-	0	1	1	0	0	0
3372477	TGCAGATCAAGAGGTCACCGGTTCGAACCCGGTTGGGCCCTTTCTTTTTATATTTTTACAGATCGGAAG	TGCAGATCAAGAGGTCACCGGTTCGAACCCGGTTGGGCCCTTTCTTTTTATATTTTTAC	Chr02	29100678	4	2.23554e-021	0.946237	0.545455	0.495868	29.86567	21.28548	1.42709	0.954545	0	0	0	1	0	0	0	0	0	0	1	1	0	1	1	0	0	1	1	0	0	0	1	1	1	1	1	0	0	-	0	0	1	0	1	0
3371609	TGCAGATTGAGTTTTGAAAAAAATTCCTCAGTTGCTTTTGAACTTCTCAGCAACCCTTTGGTGTTTCTG	TGCAGATTGAGTTTTGAAAAAAATTCCTCAGTTGCTTTTGAACTTCTCAGCAACCCTTTGGTGTTTCTG	Chr07	3010965	1	1.00367e-025	0.946237	0.454545	0.495868	25.2	20.19667	1.40206	1	0	0	0	0	0	0	0	1	0	0	1	0	0	0	0	0	0	1	1	0	0	0	0	-	0	1	1	0	0	1	-	0	-	0	0	0
3371350	TGCAGGGGGATTACTTCCAAAATGTTGATTTCAAAATTTTACAGATCGGAAGAGCGGTTCAGCAGGAAT	TGCAGGGGGATTACTTCCAAAATGTTGATTTCAAAATTTTAC	Chr04	8070145	1	7.35572e-014	0.946237	0.454545	0.495868	54.17857	32.65518	1.58197	1	1	1	1	0	0	0	1	1	1	1	0	1	1	0	1	1	0	0	0	1	-	1	-	-	-	0	0	1	1	1	1	1	1	1	0	1
3367519	TGCAGCACGAGAATATGGAGTTAGACAAAGAATCAATCAAGTGATGAAATTGATTTGTTAGCTCATTAC	TGCAGCACGAGAATATGGAGTTAGACAAAGAATCAATCAAGTGATGAAATTGATTTGTTAGCTCATTAC	Chr10	5974594	1	3.60984e-025	0.946237	0.454545	0.495868	43.76786	21.71075	1.92967	1	0	0	0	0	0	0	0	0	0	0	1	0	0	0	0	0	0	1	1	0	0	1	1	1	0	1	1	0	0	1	0	0	1	0	0	0
8214510	TGCAGCTATGTCCCTGTCATAGGATGTACAAATGTAAGTCCGGACAGACTTCTTCGTAAAATTCAAGTT	TGCAGCTATGTCCCTGTCATAGGATGTACAAATGTAAGTCCGGACAGACTTCTTCGTAAAATTCAAGTT	Chr03	49416580	1	4.6367e-029	0.946237	0.545455	0.495868	39.74242	22.25902	1.58082	0.954545	-	1	1	1	1	-	1	1	1	1	0	1	1	1	1	0	1	0	0	1	1	1	0	-	1	0	0	1	1	1	1	1	1	1	-	1
3373880	TGCAGTCATGGTTTGGTAACTGTTTCTCAAATTTTCATGTTTCGATTATAAGAATTCACCATATATATT	TGCAGTCATGGTTTGGTAACTGTTTCTCAAATTTTCATGTTTCGATTATAAGAATTCACCATATATATT	Chr08	878868	1	4.6367e-029	0.946237	0.454545	0.495868	7.36364	5.22011	1.52993	0.952381	1	1	1	0	0	1	1	1	1	1	0	1	1	0	1	0	0	0	0	1	1	1	-	-	1	0	0	1	1	1	1	1	1	1	1	1
3367824	TGCAGATAAAGATGAAAAAAATAAACACTTCGGTAGTTGAAAATTCAAATGCTACTTTACAGATCGGAA	TGCAGATAAAGATGAAAAAAATAAACACTTCGGTAGTTGAAAATTCAAATGCTACTTTAC	Chr05	39439472	1	8.27015e-021	0.946237	0.454545	0.495868	44.67857	31.00985	1.59237	0.954545	0	0	0	0	0	0	0	-	1	0	1	0	0	0	0	0	0	1	1	0	0	0	0	0	0	1	1	0	0	1	0	0	0	0	0	0
3367277	TGCAGCAACCTCTTCCTCACTGCGCCTCAAGTCCAGAAAGCAAGGACTGCACATATTCTCAGCTGGCTT	TGCAGCAACCTCTTCCTCACTGCGCCTCAAGTCCAGAAAGCAAGGACTGCACATATTCTCAGCTGGCTT	Chr08	2223877	1	4.6367e-029	0.946237	0.454545	0.495868	37.42105	22.06843	1.62374	1	0	0	0	0	0	0	0	0	0	0	1	0	0	0	-	0	0	1	1	0	0	0	0	1	1	1	1	0	0	1	0	0	1	0	0	0
3366425	TGCAGAAAATAACCCCAGTAGGTGAAAACAAGACCAATACAATTTCTCATGGTTTTACAGATCGGAAGA	TGCAGAAAATAACCCCAGTAGGTGAAAACAAGACCAATACAATTTCTCATGGTTTTAC	Chr05	2924277	1	1.6788e-022	0.946237	0.545455	0.495868	62.26471	26.40946	2.29361	0.952381	1	1	1	1	0	0	1	1	-	1	0	1	1	1	1	0	1	0	0	1	1	1	0	0	1	0	0	1	1	1	1	1	1	1	1	1
8210726	TGCAGGCAATTGGCAGGGGAGTTTGATTTTGGTTTTATGATCGAAAGCCTTACAGATCGGAAGAGCGGT	TGCAGGCAATTGGCAGGGGAGTTTGATTTTGGTTTTATGATCGAAAGCCTTAC	Chr09	35570505	1	1.86545e-016	0.946237	0.454545	0.495868	74.29091	35.45377	2.10972	0.95	0	1	0	0	0	0	1	-	0	-	1	0	0	0	0	0	0	1	1	0	0	0	0	0	1	1	1	0	0	0	0	0	0	1	0	0
100102203	TGCAGGTCAAACAATCTAAGGATGACATCTTTCTAATTCAAACCAAGTATTGCAAGGAGATCCTCAAAA	TGCAGGTCAAACAATCTAAGGATGACATCTTTCTAATTCAAACCAAGTATTGCAAGGAGATCCTCAAAA	Chr10	8734241	2	4.6367e-029	0.946237	0.454545	0.495868	9.59322	7.15949	1.41583	1	1	1	1	1	0	1	0	1	-	0	0	1	1	1	0	1	1	0	0	1	1	0	0	0	-	0	0	1	1	1	0	1	0	1	-	1
8215574	TGCAGGATGCAATCGAAGTGTCTCGTAAACAATGCATTGAATGTAAGGGAGTTTTGACATGTCAGATTC	TGCAGGATGCAATCGAAGTGTCTCGTAAACAATGCATTGAATGTAAGGGAGTTTTGACATGTCAGATTC	Chr10	2049491	2	2.15725e-027	0.946237	0.545455	0.495868	15.64615	9.82999	1.83758	1	0	0	0	0	1	0	0	0	1	-	1	0	0	0	0	0	0	1	0	0	-	1	1	1	0	1	0	0	0	1	1	0	1	0	0	0
3373987	TGCAGAAAGAACTCATCAGGTAACTAACTCTACTCCCTCCGTATATACACACACTCTACGTATACATGT	TGCAGAAAGAACTCATCAGGTAACTAACTCTACTCCCTCCGTATATACACACACTCTACGTATACATGT	Chr01	44142177	1	4.6367e-029	0.924731	0.546512	0.495673	13.0597	6.99014	2.14261	0.952381	1	1	1	1	1	1	1	1	1	1	0	1	1	-	1	1	1	0	0	1	-	1	1	1	-	0	0	1	1	1	1	1	1	1	-	1
3370608	TGCAGAATCAATCACCATCATTTGTAGAAGATCTGTTTCAGGAATGCTTTCACATTATAAAAATAACAA	TGCAGAATCAATCACCATCATTTGTAGAAGATCTGTTTCAGGAATGCTTTCACATTATAAAAATAACAA	Chr07	43842033	1	4.6367e-029	0.924731	0.546512	0.495673	5.81429	3.5266	1.94182	1	1	1	1	1	1	0	1	1	1	-	0	1	1	1	1	1	1	0	0	1	1	1	0	1	1	0	0	1	1	-	-	-	-	1	-	1
3375895	TGCAGAGCAAGCATTCTCAGGACAACAACAACTGGAGAATGGCATGTCCAGGTGGAGCCACGCACTCAC	TGCAGAGCAAGCATTCTCAGGACAACAACAACTGGAGAATGGCATGTCCAGGTGGAGCCACGCACTCAC	Chr10	2862946	5	6.04053e-023	0.924731	0.546512	0.495673	26.9697	15.26828	1.81779	1	0	0	0	0	-	0	0	0	1	1	1	0	0	0	0	0	0	1	1	0	-	1	-	1	0	1	1	0	0	-	1	0	1	0	0	0
13120662	TGCAGAGGCTGCTTCTGTCTTCTTATTTGTGCATTTACCCTTTATTTAGTGATACTCGGCTTCTTCTTT	TGCAGAGGCTGCTTCTGTCTTCTTATTTGTGCATTTACCCTTTATTTAGTGATACTCGGCTTCTTCTTT	Chr11	175699	1	6.04053e-023	0.924731	0.546512	0.495673	9.57353	6.09801	1.85127	1	1	1	1	1	-	1	1	1	1	1	0	1	1	1	1	1	1	0	0	1	1	1	1	1	1	0	0	1	1	1	1	1	1	-	1	1
3367694	TGCAGATCATACAAGTGCACAGATATAAACGACAAACTACTAACCTTCAATTTCTCTACATTACAGATC	TGCAGATCATACAAGTGCACAGATATAAACGACAAACTACTAACCTTCAATTTCTCTACATTAC	Chr11	16312	1	5.53039e-018	0.924731	0.546512	0.495673	51.60294	26.9521	1.74043	1	1	1	1	1	0	1	1	-	1	-	0	1	-	1	1	1	1	0	0	1	1	1	1	1	1	0	0	1	1	1	1	1	1	1	-	1
8178429	TGCAGCAAAACTAGATGAATAGTATGGGTGATTCAGACAATACTAGAAAAAGATCAAGTCAAGAAGAGA	TGCAGCAAAACTAGATGAATAGTATGGGTGATTCAGACAATACTAGAAAAAGATCAAGTCAAGAAGAGA	Chr10	36989326	1	4.6367e-029	0.924731	0.546512	0.495673	13.98529	6.43632	2.06246	0.952381	1	1	1	1	0	0	1	1	1	1	0	1	-	1	1	1	1	0	0	1	1	1	1	-	-	0	0	1	1	1	1	1	0	-	1	1
3373494	TGCAGCCCTCAGTTTTTTCACTCTACATATTTTTTTTCTTGGAAGGAACTTGTTATCTGTGTTATTATG	TGCAGCCCTCAGTTTTTTCACTCTACATATTTTTTTTCTTGGAAGGAACTTGTTATCTGTGTTATTATG	Chr10	39822513	1	4.6367e-029	0.924731	0.453488	0.495673	9.20339	5.33546	1.71549	1	1	-	0	1	1	0	1	1	1	-	0	1	1	1	-	0	1	0	0	1	0	-	-	-	1	0	0	1	1	1	1	-	1	1	1	1
3370856	TGCAGGTTCTTATATATAAAACTTGGATGCATGGATCAAACTCACTAGTCATGATGAATATGGTTGACT	TGCAGGTTCTTATATATAAAACTTGGATGCATGGATCAAACTCACTAGTCATGATGAATATGGTTGACT	Chr07	29099274	1	4.6367e-029	0.924731	0.546512	0.495673	20.28986	11.68314	1.5989	0.954545	1	1	1	1	-	0	1	1	1	1	0	1	1	1	-	0	1	0	0	1	1	1	1	-	1	0	0	1	1	0	0	-	1	1	1	1
100003226	TGCAGGTTTCTGGGCATCCTTCCCTCTGTGGATGTCTTCTTGCATTTCTTCGAGGTGAAGAAACAGGGG	TGCAGGTTTCTGGGCATCCTTCCCTCTGTGGATGTCTTCTTGCATTTCTTCGAGGTGAAGAAACAGGGG	Chr04	20426455	4	4.6367e-029	0.924731	0.546512	0.495673	7.41429	4.92368	1.48	1	1	1	1	1	-	1	0	1	-	1	0	1	1	0	1	1	1	0	0	1	1	1	1	0	1	0	0	1	1	1	1	-	1	-	1	-
3371669	TGCAGGTTTTCCCAATAGTAGTTCTGAATTTGGATAGTGCAAGTAAGGAGCATTGCTTATGAGAGATTT	TGCAGGTTTTCCCAATAGTAGTTCTGAATTTGGATAGTGCAAGTAAGGAGCATTGCTTATGAGAGATTT	Chr11	4990032	1	4.6367e-029	0.924731	0.546512	0.495673	13.25	7.70098	1.63716	1	1	1	-	1	1	1	1	1	1	1	0	1	1	-	1	0	0	0	0	1	1	1	1	1	1	0	0	1	1	1	1	1	-	1	1	1
3373416	TGCAGTGTAAATTATGTTTGAAATTTGCACTGCTTCATTTTTACTTATTGAACGAGATACCCTAAAATT	TGCAGTGTAAATTATGTTTGAAATTTGCACTGCTTCATTTTTACTTATTGAACGAGATACCCTAAAATT	Chr09	24678380	1	4.6367e-029	0.924731	0.546512	0.495673	7.30882	4.94457	1.52944	0.95	1	-	1	1	1	0	1	1	-	-	0	1	1	0	0	1	1	0	0	1	1	1	1	1	1	0	0	1	1	-	-	1	1	1	1	1
100004082	TGCAGTTGGAAGCCCCTCTGTTCCTCTTTTCCTTGTGTATTATGATGTACTATTTCTCTCCATATAAAA	TGCAGTTGGAAGCCCCTCTGTTCCTCTTTTCCTTGTGTATTATGATGTACTATTTCTCTCCATATAAAA	Chr04	7661739	1	4.6367e-029	0.924731	0.546512	0.495673	5.82353	4.64929	1.32555	0.954545	1	-	1	1	1	1	1	-	1	1	0	1	1	1	1	0	1	0	0	1	1	1	-	0	1	0	0	1	1	1	-	1	1	1	1	1
8180419	TGCAGAGGAACAGACGGAGAACTCAAATCACTACCGATTCATTACAGATCGGAAGAGCGGTTCAGCAGG	TGCAGAGGAACAGACGGAGAACTCAAATCACTACCGATTCATTAC	Chr07	50168934	1	1.74743e-015	0.924731	0.453488	0.495673	93.89655	43.55444	2.14579	1	0	1	1	1	-	1	1	1	-	1	0	1	1	1	0	1	0	0	0	1	1	1	1	1	0	0	0	1	1	-	1	-	1	1	1	1
3374147	TGCAGGAAGCGCGTGGAAAATTACAGAACCGAAAAGTTAGTGTTTTTTGGGGCTAGCAAGAGCCAGGAA	TGCAGGAAGCGCGTGGAAAATTACAGAACCGAAAAGTTAGTGTTTTTTGGGGCTAGCAAGAGCCAGGAA	Chr11	1697857	1	4.6367e-029	0.924731	0.453488	0.495673	27.31579	15.88794	1.72767	1	0	0	0	0	0	0	0	0	0	0	1	0	0	0	0	0	0	1	1	0	-	0	0	0	0	1	1	0	0	-	0	0	0	0	0	0
3366768	TGCAGGTCATTAGTATATATAACAAGCATTTGAGCAACAGCTTGAGGAAGAAGCTTTGGTAACATAACT	TGCAGGTCATTAGTATATATAACAAGCATTTGAGCAACAGCTTGAGGAAGAAGCTTTGGTAACATAACT	Chr11	5825054	1	1.00367e-025	0.924731	0.453488	0.495673	36.07018	23.03686	1.95012	1	0	-	0	0	1	0	0	0	0	0	1	0	0	0	1	0	1	1	1	0	0	0	0	0	0	1	1	0	0	-	0	0	0	0	0	0
3371790	TGCAGTAGTGTACTTTTGTGACGGTGCACAAGATCACCTTGTATAAACAACAAATCTATTACAGATCGG	TGCAGTAGTGTACTTTTGTGACGGTGCACAAGATCACCTTGTATAAACAACAAATCTATTAC	Chr05	34750071	1	1.12925e-019	0.924731	0.453488	0.495673	44.88136	24.60473	1.8799	1	0	1	1	0	0	0	0	0	-	1	1	0	0	0	0	0	1	1	-	0	0	0	0	0	0	0	-	0	0	-	0	0	0	1	1	0
13120832	TGCAGTTTGAAATTGTGAAACCAAATAAAACCTTTCATAAAGGATGCAGAGGAGAAGGTAGAGGTAGAG	TGCAGTTTGAAATTGTGAAACCAAATAAAACCTTTCATAAAGGATGCAGAGGAGAAGGTAGAGGTAGAG	Chr06	17318934	1	4.6367e-029	0.924731	0.453488	0.495673	9.75	6.65489	1.79601	1	1	1	-	1	0	1	-	1	1	1	0	1	1	-	0	1	1	0	0	0	0	0	0	0	1	0	0	1	0	0	0	1	1	-	1	-
3375233	TGCAGATTTTATTGGTAAAATATAGAATTTGGAGTTTATTATGAATCTGGAGTGTATAAGGAATGAGAC	TGCAGATTTTATTGGTAAAATATAGAATTTGGAGTTTATTATGAATCTGGAGTGTATAAGGAATGAGAC	Chr01	50245357	1	4.6367e-029	0.924731	0.546512	0.495673	11.97101	8.30221	1.56994	1	1	1	1	1	1	1	1	1	1	1	0	1	1	-	1	0	1	0	1	1	1	1	0	-	1	0	-	1	1	0	-	-	1	1	1	1
8668385	TGCAGATATGGCGAGAGTTTTGGACATTGAAATCCAAGCGGAGCAGGATAAGGTGGCGGAGTTCAACGC	TGCAGATATGGCGAGAGTTTTGGACATTGAAATCCAAGCGGAGCAGGATAAGGTGGCGGAGTTCAACGC	Chr04	587167	1	4.6367e-029	0.924731	0.453488	0.495673	12.96491	7.36508	1.84629	1	0	1	0	0	0	0	0	0	0	-	1	1	0	0	0	0	0	1	-	0	0	0	0	0	-	1	1	0	0	0	0	0	-	1	0	0
3370351	TGCAGAAGTACAATATGATTATGTACTTTATTTTTTTGCTTTATCCAAAAGCCACAAATCCTTGGAATG	TGCAGAAGTACAATATGATTATGTACTTTATTTTTTTGCTTTATCCAAAAGCCACAAATCCTTGGAATG	Chr10	2426486	1	4.6367e-029	0.924731	0.453488	0.495673	15.42623	9.89694	1.70666	1	1	1	1	1	1	-	1	1	-	-	0	1	1	1	1	0	1	0	0	1	1	0	0	0	1	0	0	1	1	-	0	1	0	1	1	1
3366718	TGCAGAAACGATTTAGTTGTTTCTTTGAAAAATTTGAAGAATATTACAGATCGGAAGAGCGGTTCAGCA	TGCAGAAACGATTTAGTTGTTTCTTTGAAAAATTTGAAGAATATTAC	Chr02	45331522	1	6.88343e-015	0.924731	0.453488	0.495673	59.01754	24.55962	2.54085	1	0	0	0	0	0	1	0	0	0	0	1	1	0	0	0	1	0	1	1	0	0	0	0	0	0	1	1	0	0	-	1	1	-	0	0	0
3374148	TGCAGCAGATATAGTAGCATACTCATCAGGGATTGTGTTCTCCAGAGAAATAGAGTTATCGGTTATGAT	TGCAGCAGATATAGTAGCATACTCATCAGGGATTGTGTTCTCCAGAGAAATAGAGTTATCGGTTATGAT	Chr02	26718290	1	2.15725e-027	0.924731	0.546512	0.495673	5.11594	3.83552	1.37167	0.95	1	1	1	1	1	1	1	1	1	1	0	1	1	1	-	1	1	0	0	1	-	-	1	-	1	0	0	1	1	-	1	1	0	1	0	1
3375539	TGCAGTCAATCTCTATCAAGGATTGCCCTCTTGTAGGGGATCATGGAGTATCTAATCTGTTGTCCTTGG	TGCAGTCAATCTCTATCAAGGATTGCCCTCTTGTAGGGGATCATGGAGTATCTAATCTGTTGTCCTTGG	Chr03	37414805	1	4.6367e-029	0.924731	0.546512	0.495673	51.34328	28.35308	1.79497	0.95	1	1	1	1	1	1	1	-	1	1	0	1	1	1	0	1	-	0	0	1	1	1	1	1	1	0	0	1	1	1	1	1	1	1	1	1
3369611	TGCAGTCCCAACAAAAAAACTGCACACCATGCAATAACAACTCTAATAATGAGAAACAAAGGAATTGTA	TGCAGTCCCAACAAAAAAACTGCACACCATGCAATAACAACTCTAATAATGAGAAACAAAGGAATTGTA	Chr11	41511612	1	4.6367e-029	0.924731	0.546512	0.495673	40.24286	18.7795	2.21584	1	1	1	1	1	1	1	-	0	1	1	0	1	1	1	1	0	1	0	0	1	-	1	0	-	-	0	0	1	1	-	1	1	1	1	1	1
3370062	TGCAGTGATGGTTTTATGAATTCTGATACTGAGGTAAAAAATGCTTACAATCTAGGTTTATGATTACAA	TGCAGTGATGGTTTTATGAATTCTGATACTGAGGTAAAAAATGCTTACAATCTAGGTTTATGATTACAA	Chr01	49067153	1	1.30755e-019	0.924731	0.546512	0.495673	28.71831	19.05676	1.83503	1	1	1	1	1	1	0	1	1	1	-	0	1	1	1	1	1	1	0	0	1	1	1	0	-	1	0	0	1	1	-	1	1	1	-	1	1
3375382	TGCAGGTTTCGTAAATCTCTTGTTCCTAAAGGTCCAAGAAATTTTACAGATCGGAAGAGCGGTTCAGCA	TGCAGGTTTCGTAAATCTCTTGTTCCTAAAGGTCCAAGAAATTTTAC	Chr04	16835186	1	3.20255e-013	0.924731	0.453488	0.495673	42.85965	21.06168	1.93021	0.956522	1	1	1	0	0	1	0	-	-	1	0	1	1	0	1	1	0	0	0	1	1	1	1	1	1	0	0	1	1	1	1	1	1	-	0	1
3369054	TGCAGACATTTTTATAAGGTGTTCGTCAAAATAACGACTAAGTCAACATATGAGTTGATAATCCTAATA	TGCAGACATTTTTATAAGGTGTTCGTCAAAATAACGACTAAGTCAACATATGAGTTGATAATCCTAATA	Chr07	3501554	1	4.6367e-029	0.924731	0.546512	0.495673	37.97143	17.94115	2.47676	1	1	1	1	1	0	-	1	0	1	1	0	1	1	1	1	1	1	0	0	1	1	1	-	-	1	0	0	1	1	1	1	1	1	1	1	1
8215576	TGCAGGCCATAAATCCCAAGTTATACAGGAGAGGGATAACTAACTACACAATTTCAATCATAATCGTAA	TGCAGGCCATAAATCCCAAGTTATACAGGAGAGGGATAACTAACTACACAATTTCAATCATAATCGTAA	Chr02	4877881	2	2.15725e-027	0.924731	0.546512	0.495673	10.5	7.67696	1.59049	1	1	1	1	1	0	0	-	-	1	1	0	1	1	-	1	1	1	1	0	1	1	1	0	1	1	0	0	1	1	1	1	1	1	0	1	1
8199190	TGCAGGCCTCTTTCATCCACTCTCCAGGCTCTGTTGTGGACACGTGATTGGTAAAATGTGAGAAACAAA	TGCAGGCCTCTTTCATCCACTCTCCAGGCTCTGTTGTGGACACGTGATTGGTAAAATGTGAGAAACAAA	Chr03	49889769	1	1.00367e-025	0.924731	0.453488	0.495673	22.89474	13.12649	2.08584	1	1	1	0	0	1	-	1	1	-	-	0	1	1	0	1	1	0	0	0	1	1	1	-	1	1	0	0	1	1	-	1	1	1	1	0	1
3366684	TGCAGTGGATGATATGCAGCGTTTGAGAGAGGTTATTGTGAGAGAAAAACTAAGAGTTTTACAGATCGG	TGCAGTGGATGATATGCAGCGTTTGAGAGAGGTTATTGTGAGAGAAAAACTAAGAGTTTTAC	Chr10	38297554	1	1.12129e-024	0.924731	0.546512	0.495673	118.29851	49.91605	2.34595	1	1	1	0	1	1	1	1	1	1	1	0	1	1	1	1	1	1	0	0	1	1	1	-	1	-	0	0	1	1	-	1	1	1	1	-	1
3366326	TGCAGTTCGCAATCAATTCACTTGATCGTACGCTAACCACTGATATCTTCGTGCTCATGCTCATCTCAT	TGCAGTTCGCAATCAATTCACTTGATCGTACGCTAACCACTGATATCTTCGTGCTCATGCTCATCTCAT	Chr09	20235095	1	4.6367e-029	0.924731	0.453488	0.495673	50.19298	24.37747	2.06567	1	0	0	1	0	0	0	0	0	0	0	1	0	0	0	0	0	0	1	1	0	0	0	0	0	-	1	1	0	0	-	0	0	0	1	-	0
3366253	TGCAGAACTCTCTTAGCTTCTTCTGTTGCCATGCAAGATTCATCTCCACCTGAAATAGTTTTTGAATAA	TGCAGAACTCTCTTAGCTTCTTCTGTTGCCATGCAAGATTCATCTCCACCTGAAATAGTTTTTGAATAA	Chr08	59170384	2	1.29833e-024	0.924731	0.453488	0.495673	44.48214	24.77325	1.94942	1	0	1	0	0	0	0	0	0	0	1	1	0	0	0	0	0	0	1	-	0	0	0	0	0	1	1	1	0	0	-	0	0	0	1	-	0
8211886	TGCAGATACAGCGAACACTCAAAATCAGAAGACTTTGCACCTATGAAGCTAAGACACTCCTCTTACAGA	TGCAGATACAGCGAACACTCAAAATCAGAAGACTTTGCACCTATGAAGCTAAGACACTCCTCTTACAGA	Chr07	8220679	1	3.60984e-025	0.924731	0.546512	0.495673	54.68116	27.39062	2.00651	0.95	1	1	1	1	1	1	1	-	-	1	0	1	1	1	1	0	1	0	0	1	1	1	1	-	1	0	0	1	1	-	1	1	1	-	1	1
3374150	TGCAGATTCTCCTCCTTGATCAAAATTTTGACTTTAGCTTGTAAAAGTACAGATTGGAGATGAGAAACC	TGCAGATTCTCCTCCTTGATCAAAATTTTGACTTTAGCTTGTAAAAGTACAGATTGGAGATGAGAAACC		0	0	999	0.924731	0.453488	0.495673	11.83333	7.24377	1.71266	1	0	0	0	1	0	0	0	0	0	1	1	0	0	1	0	0	1	1	1	0	0	0	0	0	1	-	1	0	0	-	0	0	0	1	0	0
8178523	TGCAGGCTGCTGTGTGTGGGAAGGGTCTGGTTTCATATGCATATCTAAATATTCATTGCTTGTGCCAAA	TGCAGGCTGCTGTGTGTGGGAAGGGTCTGGTTTCATATGCATATCTAAATATTCATTGCTTGTGCCAAA	Chr08	50458016	1	4.6367e-029	0.903226	0.547619	0.495465	39.71831	17.75592	2.23517	1	1	1	1	1	0	1	1	1	1	-	0	1	1	1	1	1	1	0	0	1	1	1	1	-	1	0	0	1	1	-	0	1	1	1	1	1
3376772	TGCAGACACGTGTGAGTGGAAAATACTCTGCCTATAGTCTGTGTGTAGTGAGTGGTGGAATGGCCAAAG	TGCAGACACGTGTGAGTGGAAAATACTCTGCCTATAGTCTGTGTGTAGTGAGTGGTGGAATGGCCAAAG	Chr07	6893370	1	4.6367e-029	0.903226	0.547619	0.495465	6.77143	4.06789	1.79681	1	1	1	1	1	1	1	1	1	1	1	0	1	1	1	1	1	1	0	0	1	-	1	1	1	1	0	0	1	1	1	-	1	1	-	1	1
3374032	TGCAGGTTTTGTATCCTAATCCACCAATCGAAGGACTACCGTAAGAGGGGCCACAACTTTTTAGCATGT	TGCAGGTTTTGTATCCTAATCCACCAATCGAAGGACTACCGTAAGAGGGGCCACAACTTTTTAGCATGT	Chr11	42145164	1	4.6367e-029	0.903226	0.547619	0.495465	8.57333	5.21325	1.63579	1	-	-	1	1	0	1	1	0	1	1	0	1	1	1	-	0	1	0	0	1	1	-	-	0	1	0	0	1	1	0	-	-	1	1	1	1
3373470	TGCAGTGTCTTCCCAAATGACCCTGCATAGAAGTTTCAATTTATCGTCATTTCATCCTCAATTGTCATT	TGCAGTGTCTTCCCAAATGACCCTGCATAGAAGTTTCAATTTATCGTCATTTCATCCTCAATTGTCATT	Chr04	44736533	1	4.6367e-029	0.903226	0.547619	0.495465	9.46479	4.94143	1.97319	1	1	-	1	1	0	1	1	1	-	-	0	1	1	-	1	0	1	0	0	1	1	1	1	-	1	0	0	1	1	1	1	1	-	0	-	1
8178610	TGCAGTTAGACCAGATCCGTCTGATCCGTCTTCAGGTCCATCCATATGAGAAGAGAATCCTATAGCCGC	TGCAGTTAGACCAGATCCGTCTGATCCGTCTTCAGGTCCATCCATATGAGAAGAGAATCCTATAGCCGC	Chr02	17812137	1	4.6367e-029	0.903226	0.547619	0.495465	27.14493	13.74116	1.80859	0.95	1	-	1	1	0	1	1	1	1	1	0	1	1	1	1	0	1	0	0	1	-	1	1	1	-	0	0	1	1	1	-	1	1	1	1	1
3367181	TGCAGTTTTGAAGATGATTGTACAGTCTTTTCCTAAGAATCTTTCCGTGTTTGATTGCAAATAAAAATT	TGCAGTTTTGAAGATGATTGTACAGTCTTTTCCTAAGAATCTTTCCGTGTTTGATTGCAAATAAAAATT	Chr09	8959878	1	4.6367e-029	0.903226	0.547619	0.495465	45.85915	19.44026	2.23004	1	-	1	1	1	0	0	1	-	1	-	0	1	1	1	1	1	1	0	0	1	-	1	1	-	1	0	0	1	1	-	1	1	1	1	1	1
3372167	TGCAGGCCAGATTTCCCTAAAATTATCCATTCCAAATTCTATAATCTGGAATACAACTTTGTAATCTGG	TGCAGGCCAGATTTCCCTAAAATTATCCATTCCAAATTCTATAATCTGGAATACAACTTTGTAATCTGG	Chr03	10765783	1	4.6367e-029	0.903226	0.547619	0.495465	15.47143	8.72062	1.97019	1	1	1	1	1	0	1	1	1	-	-	0	1	1	1	1	0	1	0	0	1	1	1	-	-	1	0	0	1	1	1	1	1	-	1	1	1
8212931	TGCAGGTGGTGCTGAGAAAGGATCAAACTCAAGCGGTCAGGAAAAGAGTGGTGTGTCTACAAAGAGGTG	TGCAGGTGGTGCTGAGAAAGGATCAAACTCAAGCGGTCAGGAAAAGAGTGGTGTGTCTACAAAGAGGTG	Chr01	52016229	1	4.6367e-029	0.903226	0.547619	0.495465	8.35714	5.1159	1.86601	1	-	0	1	1	0	-	1	1	1	-	0	1	1	1	1	1	1	0	0	1	1	1	1	1	1	0	0	1	1	1	1	1	1	0	1	1
8209085	TGCAGTATTCTGTTCTGTTCTTCTCCTTCATCCCTCCTCCTTCCCTAGTGCACGCTCTGTTGTTGGCTT	TGCAGTATTCTGTTCTGTTCTTCTCCTTCATCCCTCCTCCTTCCCTAGTGCACGCTCTGTTGTTGGCTT	Chr03	50465385	1	4.6367e-029	0.903226	0.547619	0.495465	8.91429	4.87191	1.9805	1	1	1	1	1	1	0	-	1	1	1	0	1	1	-	-	1	1	0	0	1	1	1	1	-	1	0	0	1	1	1	1	1	1	-	1	1
3369686	TGCAGAATTTCTCATTTGTGCTTTCTCTTGTCTATGTACATGCTCCTATAGTTACAGATCGGAAGAGCG	TGCAGAATTTCTCATTTGTGCTTTCTCTTGTCTATGTACATGCTCCTATAGTTAC	Chr11	42482197	1	7.12152e-021	0.903226	0.547619	0.495465	42.61429	21.36104	1.77772	1	1	1	1	1	1	1	1	0	1	1	0	1	1	1	-	0	1	0	0	1	1	1	1	-	1	0	0	1	1	1	1	1	1	-	-	1
3366877	TGCAGACCTTGACAAAGAACAAAGAAAATCCCAAACTCTTACATCAGACTATTACAGATCGGAAGAGCG	TGCAGACCTTGACAAAGAACAAAGAAAATCCCAAACTCTTACATCAGACTATTAC	Chr01	38906781	1	7.12152e-021	0.903226	0.547619	0.495465	62.57143	26.07493	2.35095	1	1	-	-	1	-	-	1	1	1	1	0	1	1	1	1	-	1	0	0	1	1	1	-	-	1	0	0	1	1	-	1	1	1	1	1	1
8178748	TGCAGCTCAAGGATTGGCTCAGAAGGTCTTACAGATCGGAAGAGCGGTTCAGCAGGAATGCCGAGACCG	TGCAGCTCAAGGATTGGCTCAGAAGGTCTTAC		0	0	999	0.903226	0.547619	0.495465	81.05714	38.60936	2.1194	1	1	1	0	1	1	1	1	1	1	1	0	1	1	1	1	1	1	0	0	1	1	1	0	1	1	0	0	1	1	-	1	1	1	-	1	1
3372588	TGCAGATTATCATAAACAGCTGTTCATACTGTGCATCGTTGCAATAAAGAAACTTTTATACAGCCACAT	TGCAGATTATCATAAACAGCTGTTCATACTGTGCATCGTTGCAATAAAGAAACTTTTATACAGCCACAT	Chr02	47716595	1	1.00367e-025	0.903226	0.452381	0.495465	8	4.6461	1.77359	1	0	0	0	0	0	0	0	0	0	-	1	0	0	0	0	0	1	1	0	0	-	0	0	0	-	-	1	0	0	1	1	0	0	0	0	0
3366802	TGCAGCATAATAAAACAGCAGAATGTTCCTCAACACGTATTCCAAAATTGCACATAAAAACAGTCCATA	TGCAGCATAATAAAACAGCAGAATGTTCCTCAACACGTATTCCAAAATTGCACATAAAAACAGTCCATA	Chr11	761262	1	5.99795e-028	0.903226	0.547619	0.495465	64.08571	34.85797	2.03365	1	1	1	0	1	1	1	1	1	1	-	0	1	1	1	1	1	1	0	0	1	1	1	1	1	1	0	0	1	1	1	1	1	1	1	-	1
8212922	TGCAGCTCTGTCTTAGCGTTCTATCATATTTTCCCCACTTTTCTTGATTTTTTCTTTTTTCATTTGAGG	TGCAGCTCTGTCTTAGCGTTCTATCATATTTTCCCCACTTTTCTTGATTTTTTCTTTTTTCATTTGAGG		0	0	999	0.903226	0.452381	0.495465	20.75	13.27894	1.63539	0.954545	1	1	0	0	1	1	1	-	1	-	0	1	1	0	0	0	0	0	0	1	1	1	1	1	-	0	0	1	1	1	0	1	1	1	0	1
3366070	TGCAGCTGGAGCTGGTGATGCCCATCTTCTTTGGAAAGCAGTAAGATGGGAGGAAGTTTTACAGATCGG	TGCAGCTGGAGCTGGTGATGCCCATCTTCTTTGGAAAGCAGTAAGATGGGAGGAAGTTTTAC	Chr04	12407795	1	5.21683e-023	0.903226	0.452381	0.495465	93.24138	50.3773	1.94891	1	0	1	1	0	1	1	0	1	0	1	0	1	1	0	1	-	0	0	0	1	1	1	-	0	-	0	0	1	1	1	0	1	1	1	-	1
8208659	TGCAGTAATGGAAGCATGAACATGCATGATTTGCTTGTGGCTTGATATCTTTTTGTAAAAGCCTAATCT	TGCAGTAATGGAAGCATGAACATGCATGATTTGCTTGTGGCTTGATATCTTTTTGTAAAAGCCTAATCT	Chr11	15243038	1	4.6367e-029	0.903226	0.547619	0.495465	36.36232	20.95611	2.0057	0.952381	1	1	1	1	0	0	1	0	1	-	0	1	1	-	-	1	1	0	0	1	1	1	1	1	1	-	0	1	1	1	1	1	1	1	1	1
3365883	TGCAGTGGCAAGGATCCCAACGAAACTGTAACAATGAATGTAATCACAGTTTACAGATCGGAAGAGCGG	TGCAGTGGCAAGGATCCCAACGAAACTGTAACAATGAATGTAATCACAGTTTAC	Chr05	794013	1	5.36551e-017	0.903226	0.452381	0.495465	85.74545	42.48859	2.00211	1	0	1	1	0	0	0	0	0	0	-	0	0	0	0	0	0	0	1	1	0	0	0	0	0	1	1	1	0	0	0	0	0	0	1	-	0
3369478	TGCAGATTTCACATTTTCTTCTAATGTATTTCATCTTATGTGTCAGAAAGAATGTGTTTGATAACTCAT	TGCAGATTTCACATTTTCTTCTAATGTATTTCATCTTATGTGTCAGAAAGAATGTGTTTGATAACTCAT	Chr05	2217795	1	4.6367e-029	0.88172	0.54878	0.495241	27.86111	12.77618	2.5497	1	1	-	-	1	0	1	1	1	-	-	0	1	1	1	-	0	1	0	0	1	1	1	1	-	1	0	0	1	1	1	1	1	1	-	1	1
3372067	TGCAGGTGAAATCCATGTCATGAAAAACTGAGCCTCACAATCGCGGCCGAGAAATCCCAAAACTCGAGC	TGCAGGTGAAATCCATGTCATGAAAAACTGAGCCTCACAATCGCGGCCGAGAAATCCCAAAACTCGAGC	Chr10	635764	1	1.01079e-020	0.88172	0.45122	0.495241	24.5	14.70427	1.71289	0.952381	0	0	0	0	0	0	0	0	1	1	1	0	0	0	0	0	1	1	1	0	0	1	0	1	0	-	-	0	0	0	0	0	-	0	0	0
3373985	TGCAGGTTTTTTGTGCACTATATTAGATAACATTTGCCTTTGTTTTGGCGTAGGTTTCCAGCAATAGTA	TGCAGGTTTTTTGTGCACTATATTAGATAACATTTGCCTTTGTTTTGGCGTAGGTTTCCAGCAATAGTA	Chr07	39488381	1	4.6367e-029	0.88172	0.54878	0.495241	5.25714	3.80483	1.7772	0.954545	1	1	1	1	1	-	1	-	1	1	0	1	1	1	-	0	1	0	0	1	1	1	1	1	1	0	0	1	1	-	-	-	0	1	1	1
8197194	TGCAGATTCAACTGTTTTATCCACAGTTTGTTCCTCCAGGATCTTTACCCGTTCTTGTAGTTGTTTCAC	TGCAGATTCAACTGTTTTATCCACAGTTTGTTCCTCCAGGATCTTTACCCGTTCTTGTAGTTGTTTCAC	Chr03	45238889	1	4.6367e-029	0.88172	0.54878	0.495241	24.22535	12.23847	2.11702	1	1	-	1	1	-	1	1	1	1	1	0	1	1	1	1	-	1	0	0	1	1	1	-	1	1	0	0	1	1	1	1	1	-	-	-	1
3374288	TGCAGTTGCTACATTTTTTCCTAAATATTTTGAAAGTATCTTCTCAGTTTTCATACACTCTAAACGGTG	TGCAGTTGCTACATTTTTTCCTAAATATTTTGAAAGTATCTTCTCAGTTTTCATACACTCTAAACGGTG	Chr02	4320420	1	4.6367e-029	0.88172	0.54878	0.495241	24.97143	11.27319	2.26229	0.95	-	1	1	-	0	1	1	1	1	1	0	1	1	1	1	1	1	1	0	1	1	-	1	1	1	0	0	1	1	-	1	1	1	-	-	1
3368652	TGCAGATGATATCACAGGGGCACCCTCACGGTCATTTGAAGAGTTTGAAAATTACAGATCGGAAGAGCG	TGCAGATGATATCACAGGGGCACCCTCACGGTCATTTGAAGAGTTTGAAAATTAC	Chr11	39723755	1	7.17208e-016	0.88172	0.54878	0.495241	57.60563	31.42596	1.91814	0.952381	1	1	1	1	-	0	1	-	1	-	0	1	1	-	1	1	1	0	0	1	1	1	1	1	-	0	0	1	1	-	1	1	1	0	-	1
3365825	TGCAGCATCTTCTTCAAGAGGTCCACACAATCTGATAATCTTGGTGCTATCTACTCGAATTCAAATAAT	TGCAGCATCTTCTTCAAGAGGTCCACACAATCTGATAATCTTGGTGCTATCTACTCGAATTCAAATAAT	Chr01	37542131	1	4.6367e-029	0.88172	0.54878	0.495241	113.98592	54.10045	2.05979	1	1	1	-	1	1	1	-	-	1	1	0	1	1	1	1	1	1	0	0	1	1	-	-	-	-	0	0	1	1	-	1	1	-	-	-	1
3373842	TGCAGAATCAGTTTCTTGTACGAGAACACTAATGTTTTTATGAGAAAAAATAAAACTGACAAAGGAGAG	TGCAGAATCAGTTTCTTGTACGAGAACACTAATGTTTTTATGAGAAAAAATAAAACTGACAAAGGAGAG	Chr01	4927524	1	4.6367e-029	0.978495	0.549451	0.495109	12.73438	9.70219	1.36954	0.954545	0	1	1	1	1	0	1	-	0	1	0	1	1	1	0	1	1	0	0	1	1	1	1	1	1	0	0	1	1	1	1	1	1	1	1	1
100002570	TGCAGGACCTAGAAGTATGACCATTCTTCATGCAATAAAAACATGATATTGAATGCATATTTTTAGAAC	TGCAGGACCTAGAAGTATGACCATTCTTCATGCAATAAAAACATGATATTGAATGCATATTTTTAGAAC	Chr01	20665686	1	4.6367e-029	0.978495	0.549451	0.495109	17.54545	12.90781	1.28142	0.956522	1	1	1	1	1	1	1	1	1	1	0	1	1	0	1	0	-	0	0	1	1	1	1	1	1	0	0	1	1	1	1	1	-	0	1	1
3374714	TGCAGGAAGAAGAGGAGGAGTGGACAAGAAAGCAAAAAACTAAAGCTCTTGCGAAGTTGGACGAGTTAC	TGCAGGAAGAAGAGGAGGAGTGGACAAGAAAGCAAAAAACTAAAGCTCTTGCGAAGTTGGACGAGTTAC	Chr03	41610080	1	5.99795e-028	0.978495	0.450549	0.495109	72.67273	43.48377	1.67248	1	0	0	0	0	1	0	0	0	0	0	1	1	0	0	0	0	0	1	1	0	0	0	0	0	0	1	1	0	0	0	0	0	0	0	0	0
8208819	TGCAGTCACGAATTCAATATTATAGTCATGATTTTACGATGTTCATGACCGCAACAGGACTACAATTAT	TGCAGTCACGAATTCAATATTATAGTCATGATTTTACGATGTTCATGACCGCAACAGGACTACAATTAT	Chr01	1961750	1	4.6367e-029	0.978495	0.549451	0.495109	14.35385	8.07166	1.46441	0.954545	1	1	1	1	0	1	1	1	1	1	0	1	1	1	1	0	1	0	0	1	1	1	0	1	-	0	1	1	1	1	1	1	1	1	1	1
3371415	TGCAGGATCAATCATCGGTGCCAAAGTAGCGATCACCAAATTCGCCTAATCCTGGGATAACACGGTACT	TGCAGGATCAATCATCGGTGCCAAAGTAGCGATCACCAAATTCGCCTAATCCTGGGATAACACGGTACT	Chr01	32260357	1	5.99795e-028	0.978495	0.450549	0.495109	55.54717	25.89716	2.03252	1	0	0	0	0	0	0	0	0	0	0	1	0	0	0	0	0	0	1	1	0	0	1	1	1	0	1	1	0	0	1	0	0	1	0	0	0
8214369	TGCAGTATCTGGGGTTGGATGGAGAGAAGAGCTCCATTGGTTTTGATGTAAGCATATATGGCTTTTGAA	TGCAGTATCTGGGGTTGGATGGAGAGAAGAGCTCCATTGGTTTTGATGTAAGCATATATGGCTTTTGAA	Chr09	26960489	1	4.6367e-029	0.978495	0.450549	0.495109	39.94545	23.62927	1.42489	1	0	0	0	1	0	0	0	0	0	0	1	0	0	1	0	0	0	1	1	0	0	0	0	0	0	1	1	0	0	1	0	0	0	0	0	0
8215646	TGCAGTTGCTTCAATCACATGTTCAGAAAATGATTATATCAAAACTCAAAAACATTATACCAGTAATGC	TGCAGTTGCTTCAATCACATGTTCAGAAAATGATTATATCAAAACTCAAAAACATTATACCAGTAATGC	Chr11	47051802	1	4.66962e-024	0.978495	0.450549	0.495109	10.73214	10.66619	1.26725	1	1	0	0	0	0	0	0	0	1	0	1	0	0	0	0	1	0	0	1	1	1	1	1	0	0	0	1	0	1	0	0	1	0	0	0	1
3376033	TGCAGAAGTGGAGATAGATGTGCTGGAGAGTATGCTTTCTTATTTGATTGTTTTACAGATCGGAAGAGC	TGCAGAAGTGGAGATAGATGTGCTGGAGAGTATGCTTTCTTATTTGATTGTTTTAC	Chr03	34327501	1	2.04392e-021	0.860215	0.55	0.495	84.87324	36.58328	2.46091	0.95	1	-	-	1	1	1	1	1	1	-	0	1	1	-	1	-	1	0	0	1	1	1	1	1	1	0	0	1	1	-	1	1	-	1	1	1
8180432	TGCAGCACAAGCAGCAGCAGCAGCTGCTGCTGCTGCTTCCACAGCTTCTGTTCAAGTCCGCATCTTGTT	TGCAGCACAAGCAGCAGCAGCAGCTGCTGCTGCTGCTTCCACAGCTTCTGTTCAAGTCCGCATCTTGTT	Chr01	48287178	1	4.6367e-029	0.956989	0.449438	0.494887	6.69643	4.36676	1.65303	0.952381	1	1	1	1	1	0	0	1	1	1	0	1	1	0	1	0	1	0	0	1	1	1	1	1	1	0	0	1	1	-	1	-	0	1	0	1
3372511	TGCAGAAAGTGAAAATACTAGTAGAAAGGAAAAATGGTAAAGTATTATTTCTTTTACACCATATGTAAA	TGCAGAAAGTGAAAATACTAGTAGAAAGGAAAAATGGTAAAGTATTATTTCTTTTACACCATATGTAAA	Chr01	20831953	1	4.6367e-029	0.956989	0.550562	0.494887	10.89855	8.20241	1.35184	1	1	1	0	1	0	1	1	1	1	1	0	1	1	1	-	0	1	0	0	1	1	-	0	1	1	0	0	1	1	1	1	1	1	1	1	1
8206475	TGCAGAACAATTAACAGTCATCATAACCATAGGATTCTACCCAGGAAACTCTGACAGCATAACCAACAA	TGCAGAACAATTAACAGTCATCATAACCATAGGATTCTACCCAGGAAACTCTGACAGCATAACCAACAA	Chr09	32677605	1	4.6367e-029	0.956989	0.550562	0.494887	8.50746	5.72862	1.27343	0.954545	1	1	1	0	0	0	0	0	0	1	1	1	1	0	0	0	1	1	0	1	1	-	0	0	1	1	1	1	1	0	0	1	-	1	0	1
3372690	TGCAGAACCATACATCAAATTGTAGAACACATGGTACCTTCTTCTTTATTCATACATTTGAAATTGCAA	TGCAGAACCATACATCAAATTGTAGAACACATGGTACCTTCTTCTTTATTCATACATTTGAAATTGCAA	Chr03	50636812	1	4.6367e-029	0.956989	0.550562	0.494887	8.46269	5.15818	1.46519	1	1	1	1	1	1	0	1	1	1	1	0	1	1	1	1	0	1	0	0	1	1	1	-	1	1	0	0	1	1	1	1	1	0	1	1	1
8178387	TGCAGAGAACAAAGACAGAGAGTGTTCTAATGGTGGTTTGTGTTTTTTTTATAGAGCATGCTAACGTCA	TGCAGAGAACAAAGACAGAGAGTGTTCTAATGGTGGTTTGTGTTTTTTTTATAGAGCATGCTAACGTCA	Chr11	44510320	1	4.6367e-029	0.956989	0.550562	0.494887	5.80597	4.09674	1.40504	0.95	1	1	1	1	1	1	-	0	1	1	0	1	1	1	1	0	1	0	0	1	1	1	0	1	0	0	0	1	1	-	1	1	1	1	1	1
3372161	TGCAGGTAAAAAAAATCTTCATATAAATACAAAATATTCATATTTGAAGGATGAATATTTTGAAAGATT	TGCAGGTAAAAAAAATCTTCATATAAATACAAAATATTCATATTTGAAGGATGAATATTTTGAAAGATT	Chr02	4191156	1	4.6367e-029	0.956989	0.550562	0.494887	6.23881	5.16905	1.31816	0.952381	1	1	1	1	0	0	1	1	1	1	0	1	1	1	1	1	1	0	0	1	1	1	-	1	1	0	0	1	1	1	1	1	1	1	1	1
3368785	TGCAGTCTACAATTTGTTGAAACATTATAATAAACTGGTTTATTCGAGGCTGTTTTTTCCCACCAATTA	TGCAGTCTACAATTTGTTGAAACATTATAATAAACTGGTTTATTCGAGGCTGTTTTTTCCCACCAATTA	Chr06	29492321	1	4.6367e-029	0.956989	0.550562	0.494887	32.52239	17.17718	2.25605	0.952381	1	1	-	1	0	0	1	1	1	1	0	1	1	1	1	-	1	0	0	1	1	1	1	1	1	0	0	1	1	0	1	1	-	1	1	1
3369635	TGCAGTGCAAATAATCCTTCATTGGGAAATAATTCAAATTCAGAGCATTTTTGAATTGTCAGAATCTTC	TGCAGTGCAAATAATCCTTCATTGGGAAATAATTCAAATTCAGAGCATTTTTGAATTGTCAGAATCTTC	Chr11	47160824	2	2.15725e-027	0.956989	0.550562	0.494887	25.84058	17.7989	1.54546	1	1	1	1	1	1	1	1	1	1	1	0	1	1	-	1	0	1	0	0	1	1	1	1	1	1	0	0	1	1	1	1	1	-	0	-	1
100003862	TGCAGTGTTTGATTTATTTCTCTCAGAATACACATCTGTTTCACCTAAAATTTGTTTCATTCGATAACA	TGCAGTGTTTGATTTATTTCTCTCAGAATACACATCTGTTTCACCTAAAATTTGTTTCATTCGATAACA	Chr05	9293502	1	4.6367e-029	0.956989	0.550562	0.494887	6.19403	5.25254	1.31953	0.956522	1	1	1	1	0	0	0	-	1	1	0	1	1	0	1	0	1	0	0	1	1	1	1	1	1	0	0	1	1	1	-	1	1	1	1	1
3370884	TGCAGTTGTGAGAGCCATTGGTTGTCTATCTCTGTAAATTACATTAGATTTTTCTAATGATCAGAGCAG	TGCAGTTGTGAGAGCCATTGGTTGTCTATCTCTGTAAATTACATTAGATTTTTCTAATGATCAGAGCAG	Chr03	45698035	1	4.6367e-029	0.956989	0.550562	0.494887	20.73134	14.0973	1.60109	0.954545	1	1	-	1	1	1	1	1	1	1	0	1	0	1	1	1	1	0	0	1	1	1	1	1	1	0	0	1	1	1	1	1	1	1	1	1
3376588	TGCAGGAGCTCAGACATGTTCCCAATACTGGTGGGGATGGACCCGTTTACAGATCGGAAGAGCGGTTCA	TGCAGGAGCTCAGACATGTTCCCAATACTGGTGGGGATGGACCCGTTTAC	Chr05	40494789	1	1.67248e-016	0.956989	0.449438	0.494887	63.25926	31.77769	1.95632	1	0	1	0	0	0	0	0	0	1	0	1	0	0	0	1	0	0	1	1	0	-	0	0	0	0	1	1	0	0	0	0	0	0	0	0	0
3375430	TGCAGACAGTAAAAGAGAGTTTCATCATGGAAGGTTTCAGCTTCATCAGAGTAAAGGGAGAAATATGTT	TGCAGACAGTAAAAGAGAGTTTCATCATGGAAGGTTTCAGCTTCATCAGAGTAAAGGGAGAAATATGTT	Chr01	48034252	1	4.6367e-029	0.956989	0.550562	0.494887	18.8209	11.66181	1.45829	0.952381	1	1	1	1	1	1	1	-	1	1	0	1	1	1	1	0	1	0	0	1	1	1	1	-	1	0	0	1	1	1	1	1	1	1	1	1
8197013	TGCAGATGAAAGTTACATCTATCACAATAAAATTTGCAACAAAGAAATCATAGCGTACCTGGAAAAAAT	TGCAGATGAAAGTTACATCTATCACAATAAAATTTGCAACAAAGAAATCATAGCGTACCTGGAAAAAAT	Chr11	41241115	1	4.6367e-029	0.956989	0.550562	0.494887	12.20588	9.92851	1.55887	0.952381	1	1	1	0	1	0	1	0	-	1	0	1	1	1	1	0	-	0	0	1	1	1	1	1	1	0	0	1	1	1	1	1	1	1	1	1
3372855	TGCAGGGCCGTTGTATGAATGATGTACCGTATAACCATCATCATCTGCAAGCAATACGTAAAAGAAATG	TGCAGGGCCGTTGTATGAATGATGTACCGTATAACCATCATCATCTGCAAGCAATACGTAAAAGAAATG	Chr11	44783040	1	4.6367e-029	0.956989	0.550562	0.494887	12.64179	7.59949	1.54485	0.952381	1	1	1	1	-	1	1	0	1	1	0	1	1	1	1	-	1	0	0	1	-	-	0	1	0	0	0	1	1	1	1	1	1	1	1	1
8200546	TGCAGTGGATACTGAAAAATAACTTTATTGAGAAAGAAATATAGGGTACACATAGTTATCATGGGTTTT	TGCAGTGGATACTGAAAAATAACTTTATTGAGAAAGAAATATAGGGTACACATAGTTATCATGGGTTTT	Chr04	42463692	1	4.6367e-029	0.956989	0.550562	0.494887	11.8806	7.91093	1.43192	0.952381	1	1	-	1	0	1	1	1	1	1	0	1	1	1	1	0	1	0	0	1	1	1	1	1	1	0	0	1	1	1	0	1	1	1	1	1
100056844	TGCAGAATTTTTTTAGGTTCCTTTTTGTGTGTGTTGTTCTGTTTTTTTTGCTGTTATTGAGTCTTTCTT	TGCAGAATTTTTTTAGGTTCCTTTTTGTGTGTGTTGTTCTGTTTTTTTTGCTGTTATTGAGTCTTTCTT		0	0	999	0.956989	0.550562	0.494887	12.0597	9.433	1.26243	0.952381	1	1	1	1	0	1	1	1	1	-	0	1	1	1	-	0	1	0	0	1	1	0	1	1	1	0	0	1	1	1	1	1	1	1	0	1
3372235	TGCAGTAATTTAGTCATCTGATTTTATACGCACGCACAATATCTAGTATGTGATTTTATAAGCACAATA	TGCAGTAATTTAGTCATCTGATTTTATACGCACGCACAATATCTAGTATGTGATTTTATAAGCACAATA	Chr02	46983943	1	2.81039e-021	0.956989	0.449438	0.494887	11.62963	9.51859	1.49813	0.952381	0	0	0	0	0	0	1	0	0	0	1	0	0	0	0	0	0	1	1	0	0	0	0	0	0	1	1	0	0	0	0	0	0	0	0	0
100058288	TGCAGTAGAAATCGGAGCAGCAGGAGCTGTAGAAATCGGAGCAGCAGGCACACGTTGACCAGTGGGCGT	TGCAGTAGAAATCGGAGCAGCAGGAGCTGTAGAAATCGGAGCAGCAGGCACACGTTGACCAGTGGGCGT		0	0	999	0.956989	0.449438	0.494887	8.05455	6.46506	1.37461	1	0	0	0	0	0	0	1	-	0	0	1	0	0	0	0	0	0	1	1	0	0	0	0	0	0	1	1	0	0	1	0	0	0	0	0	0
3369068	TGCAGTGCTGCCTGTTCAAAACACCAAACCTGACAGATAAAACTAATACAGCTTCGACCAGAAAACAAA	TGCAGTGCTGCCTGTTCAAAACACCAAACCTGACAGATAAAACTAATACAGCTTCGACCAGAAAACAAA	Chr10	41510583	1	2.17256e-022	0.956989	0.449438	0.494887	20.55357	15.83725	1.62074	1	0	0	0	0	0	0	0	0	0	0	1	-	1	0	0	0	0	1	1	0	-	0	1	0	0	1	1	0	0	0	0	0	0	0	0	0
8205151	TGCAGCCGAGTGAACACTCTTCTCCCCATGATCAATTTTTTTTTTTGTTTACAGATCGGAAGAGCGGTT	TGCAGCCGAGTGAACACTCTTCTCCCCATGATCAATTTTTTTTTTTGTTTAC	Chr02	43477728	1	2.99268e-019	0.956989	0.550562	0.494887	20.55882	10.77222	2.02721	1	1	1	-	1	1	0	1	1	-	1	0	1	1	0	1	1	1	0	0	1	1	1	1	1	1	0	0	1	1	0	1	1	1	1	1	1
3368152	TGCAGAATTTGACTGGAAATGCTGATTTGATTAGATAAATCTGCATTTTATGTGTCAAAATTTGTTTTT	TGCAGAATTTGACTGGAAATGCTGATTTGATTAGATAAATCTGCATTTTATGTGTCAAAATTTGTTTTT	Chr07	39395687	1	4.6367e-029	0.956989	0.550562	0.494887	32.85075	13.08098	2.24259	1	1	-	-	1	0	0	1	1	1	1	0	1	1	1	1	1	1	0	0	1	1	1	1	1	1	0	0	1	1	1	1	1	1	-	1	1
3372773	TGCAGCATCTGGTGCTGTAGGTCAGCTTGTAGGGCAACTTGCCAAGTTACAAGGTTGCTATGTTGTTGG	TGCAGCATCTGGTGCTGTAGGTCAGCTTGTAGGGCAACTTGCCAAGTTACAAGGTTGCTATGTTGTTGG	Chr08	490215	1	4.6367e-029	0.956989	0.550562	0.494887	7.73913	5.79018	1.5399	1	1	1	1	1	0	0	1	1	0	1	0	-	1	1	1	0	1	1	0	1	0	0	1	0	1	0	0	1	0	1	1	1	0	1	1	1
3374578	TGCAGGAATCCTCAAGAGAGTTTAGCAGAGAAAACAAAGGACCAGTCTGAGTAAGTCCAAATGTTTTTA	TGCAGGAATCCTCAAGAGAGTTTAGCAGAGAAAACAAAGGACCAGTCTGAGTAAGTCCAAATGTTTTTA	Chr06	15785413	1	1.00367e-025	0.956989	0.449438	0.494887	12.88679	8.25458	1.40805	0.95	1	1	0	0	1	0	1	1	1	1	0	1	1	0	0	0	0	0	0	1	-	1	0	1	1	0	0	1	1	-	0	1	1	1	0	1
3366163	TGCAGCCACAAGAAAACACTGTTTACTGAACAGAAACTTTACAGATCGGAAGAGCGGTTCAGCAGGAAT	TGCAGCCACAAGAAAACACTGTTTACTGAACAGAAACTTTAC	Chr03	38416918	1	7.35572e-014	0.956989	0.550562	0.494887	139.40909	61.36157	2.31145	1	1	1	1	1	1	0	1	1	1	1	0	1	1	1	1	1	1	0	0	1	1	1	-	1	1	0	0	1	1	1	1	1	-	1	1	1
8177827	TGCAGGCGCCGATGGTGCGTGAATTACAGATCGGAAGAGCGGTTCAGCAGGAATGCCGAGACCGATCTC	TGCAGGCGCCGATGGTGCGTGAATTAC		0	0	999	0.956989	0.550562	0.494887	77.47059	43.89341	1.57935	1	0	0	0	1	-	0	0	0	0	0	1	0	0	1	0	0	1	1	1	0	-	0	0	0	1	1	1	0	0	1	0	0	0	0	1	0
3366566	TGCAGGTTAGGAACCTCTGTGGTATTTTCATAATTTTATTTTGTCACACTAGGAATCTTTTACAGATCG	TGCAGGTTAGGAACCTCTGTGGTATTTTCATAATTTTATTTTGTCACACTAGGAATCTTTTAC		0	0	999	0.956989	0.550562	0.494887	48.29851	26.20756	1.74504	0.956522	1	1	1	1	1	0	0	-	1	1	0	1	1	1	1	0	1	0	0	1	1	1	1	1	1	0	0	1	1	1	1	1	1	0	1	1
100090625	TGCAGCAATAAAACAAAATTTGAAATTTTGAGCATTAGCAGAGAAAGGTTCAAGATAGATGTAATTGAT	TGCAGCAATAAAACAAAATTTGAAATTTTGAGCATTAGCAGAGAAAGGTTCAAGATAGATGTAATTGAT	Chr04	33947986	1	4.6367e-029	0.956989	0.449438	0.494887	15.50877	12.57416	1.28746	0.956522	1	1	0	1	0	0	0	1	0	1	0	1	1	0	1	0	1	0	0	1	1	0	0	0	0	0	0	1	1	1	-	1	1	1	1	1
3369106	TGCAGATCATATTGAATTGAATTTTAGTCATAATATCATAAATTTGTACATCCTAGATTCTAATTACAG	TGCAGATCATATTGAATTGAATTTTAGTCATAATATCATAAATTTGTACATCCTAGATTCTAATTACAG	Chr01	49727156	1	2.15725e-027	0.956989	0.550562	0.494887	19.40299	10.342	1.88666	0.95	1	1	1	1	0	1	1	-	1	1	0	1	1	1	1	0	1	0	1	1	-	1	0	1	1	0	1	1	1	1	1	1	1	1	1	1
8208363	TGCAGGAAGGCTATCCATGTCAAAGCGCCAAAAGTTCTTGTAAGCAGCAGAGCTAATCTCCATGGCATA	TGCAGGAAGGCTATCCATGTCAAAGCGCCAAAAGTTCTTGTAAGCAGCAGAGCTAATCTCCATGGCATA	Chr10	39863454	1	4.6367e-029	0.956989	0.550562	0.494887	35.94118	16.3103	2.1998	1	1	1	0	1	0	-	1	1	1	1	0	1	0	1	1	1	1	0	0	1	1	1	1	1	1	0	0	1	1	1	1	1	1	1	1	1
3366132	TGCAGTTGAGGATTTGTAATATACTCTTTCTGAGTTGATCCCTCCCCTGCTTGTGATCGCTTGTTTACA	TGCAGTTGAGGATTTGTAATATACTCTTTCTGAGTTGATCCCTCCCCTGCTTGTGATCGCTTGTTTACA	Chr03	41610147	1	2.79058e-026	0.956989	0.449438	0.494887	60.25455	33.52623	1.71011	0.954545	0	0	0	0	0	0	0	0	0	0	1	1	0	0	0	0	0	1	1	0	0	0	0	0	0	1	1	0	0	-	0	0	0	0	0	0
3369179	TGCAGTCGATCAAGGAAAGCTTTATCATGGGTATGGTTGAGGAACTTTGTGCATTACAGATCGGAAGAG	TGCAGTCGATCAAGGAAAGCTTTATCATGGGTATGGTTGAGGAACTTTGTGCATTAC		0	0	999	0.956989	0.449438	0.494887	98.5	57.25195	1.70728	0.954545	1	0	1	0	0	-	1	1	-	1	0	1	1	0	0	1	0	0	1	1	1	0	0	0	1	0	1	1	1	1	0	1	0	-	1	1
3366705	TGCAGAGTCTTGAGTACTTCTTGCACACAGGCACCAAATTATGTTATCCTCCAGAACATGTGATTGATG	TGCAGAGTCTTGAGTACTTCTTGCACACAGGCACCAAATTATGTTATCCTCCAGAACATGTGATTGATG	Chr08	3034571	1	4.6367e-029	0.956989	0.550562	0.494887	93.33824	34.45569	2.638	1	1	-	1	1	1	-	1	1	1	1	0	1	1	1	1	1	1	0	0	1	1	1	1	0	1	0	0	1	1	1	1	1	0	1	1	-
3375223	TGCAGCTCAAGTGAGGTAAGATCATGTGCTTCTTTACAGATCGGAAGAGCGGTTCAGCAGGAATGCCGA	TGCAGCTCAAGTGAGGTAAGATCATGTGCTTCTTTAC		0	0	999	0.956989	0.449438	0.494887	43.40741	19.91511	2.21187	0.95	1	1	1	0	0	1	1	1	1	1	0	1	1	0	1	1	0	0	0	1	1	1	1	1	0	0	0	1	1	0	1	1	1	1	-	1
100000009	TGCAGAAAAACAACCGATTGTTTCTTCAAAATAACCGATTGTTTTGGGTTTGACAACAGTGTGGAGAAA	TGCAGAAAAACAACCGATTGTTTCTTCAAAATAACCGATTGTTTTGGGTTTGACAACAGTGTGGAGAAA		0	0	999	0.935484	0.551724	0.494649	25.57971	15.10965	1.61603	0.954545	1	1	1	1	0	1	1	1	-	1	0	1	1	1	1	0	1	0	0	1	1	-	1	-	1	0	0	1	1	1	1	-	1	1	1	1
3372089	TGCAGAAATAAACTAGCTCAGATGCAATTGAAAATGAAAAAGAAAAAAACAAAGATTTTTAGGTTTGAG	TGCAGAAATAAACTAGCTCAGATGCAATTGAAAATGAAAAAGAAAAAAACAAAGATTTTTAGGTTTGAG	Chr10	41123833	1	4.6367e-029	0.935484	0.551724	0.494649	12.63768	7.28105	1.97135	1	1	-	0	1	0	1	-	1	1	1	0	1	0	1	-	0	1	0	0	1	1	1	-	-	1	1	0	1	1	1	1	1	1	1	1	1
3369641	TGCAGATCACTTATGGTCCCATTCTCAAACTAATGCAACTAAAATAACCCAAATATACAAGTTGTAGGA	TGCAGATCACTTATGGTCCCATTCTCAAACTAATGCAACTAAAATAACCCAAATATACAAGTTGTAGGA	Chr01	6804836	1	4.6367e-029	0.935484	0.551724	0.494649	22.95714	12.46989	2.03015	1	1	1	1	1	0	1	1	1	1	-	0	1	1	1	1	1	1	0	0	1	1	1	0	-	1	0	0	1	1	-	1	1	1	1	-	1
100002122	TGCAGCGTTGCAGTGCACTATGATTTGAAGCGAAAAAAAAAAAAGCAGCTGGGAAGGAGAGTGACGTGG	TGCAGCGTTGCAGTGCACTATGATTTGAAGCGAAAAAAAAAAAAGCAGCTGGGAAGGAGAGTGACGTGG	Chr02	29688196	1	4.6367e-029	0.935484	0.551724	0.494649	5.33824	3.57117	1.53436	0.952381	1	1	1	1	-	0	-	1	0	-	0	1	1	1	1	1	1	0	0	1	1	1	1	1	1	0	0	1	1	1	1	1	1	1	1	1
3376716	TGCAGCTAGAATGTTGTGGAATTTTCCTCTAATACGCACCTGATTTATTCCAAGCTTTTACAGGTGAGA	TGCAGCTAGAATGTTGTGGAATTTTCCTCTAATACGCACCTGATTTATTCCAAGCTTTTACAGGTGAGA	Chr07	37967747	1	4.6367e-029	0.935484	0.551724	0.494649	7.28986	4.60026	1.66169	0.952381	1	1	1	1	0	1	1	1	0	1	0	1	1	1	1	0	1	0	0	1	1	1	0	1	1	0	0	1	1	-	1	1	1	-	1	1
3370113	TGCAGGAAGAGTTACCAAATATTTTTTTGTGTGTTTTAGGAAAAAACACAGTATTCCTTACTTTATTTA	TGCAGGAAGAGTTACCAAATATTTTTTTGTGTGTTTTAGGAAAAAACACAGTATTCCTTACTTTATTTA	Chr09	27320074	1	4.6367e-029	0.935484	0.551724	0.494649	19.17143	10.68105	1.77781	1	1	1	1	1	1	1	1	1	1	1	0	1	1	1	-	0	1	0	0	1	1	1	1	-	1	0	0	1	1	1	1	1	1	1	1	-
3372667	TGCAGGAAGCAAAAACCAGGAAAGGTTTTGGAAAGGCCCAAACTATGTTTCATTTTTATGTACATGGTG	TGCAGGAAGCAAAAACCAGGAAAGGTTTTGGAAAGGCCCAAACTATGTTTCATTTTTATGTACATGGTG	Chr01	44342097	1	4.6367e-029	0.935484	0.551724	0.494649	30.5942	14.42152	2.42408	1	1	1	-	1	-	0	1	1	1	1	0	1	1	1	-	0	1	0	0	1	1	-	1	1	1	0	0	1	1	1	1	1	1	1	1	1
3370195	TGCAGTGGAGGGGGAAATGATGGATCTAATTTTGGATAAGATATAGTTTTCACAGAATCAAGGCCTTTC	TGCAGTGGAGGGGGAAATGATGGATCTAATTTTGGATAAGATATAGTTTTCACAGAATCAAGGCCTTTC	Chr08	2223746	1	2.15725e-027	0.935484	0.551724	0.494649	33.42029	19.30338	1.86881	1	1	1	1	1	1	1	1	1	1	1	0	1	1	-	1	-	1	0	0	1	1	1	1	0	1	0	0	1	1	1	1	1	0	1	1	1
3369729	TGCAGTGTCTCGTTTTGCAACTGCTAAAGGACAAAACCACTACACATCAGCACTTCTCCACGGAAGAAG	TGCAGTGTCTCGTTTTGCAACTGCTAAAGGACAAAACCACTACACATCAGCACTTCTCCACGGAAGAAG	Chr07	7824419	1	4.6367e-029	0.935484	0.551724	0.494649	39.33333	18.20867	2.13345	0.95	1	1	-	1	1	1	1	1	1	1	0	1	1	1	1	0	1	0	0	1	-	1	0	1	-	0	0	1	1	1	1	1	1	1	1	1
3371664	TGCAGTTCATTGGCCATTATTATCTGCATAATCTATACCAGTTGTTTGAATATAATGATTTATCTTAGT	TGCAGTTCATTGGCCATTATTATCTGCATAATCTATACCAGTTGTTTGAATATAATGATTTATCTTAGT	Chr05	36778218	1	4.6367e-029	0.935484	0.551724	0.494649	12	7.19702	1.54353	1	1	1	1	1	0	-	1	1	-	1	0	1	1	1	-	0	1	0	0	1	1	1	-	1	1	0	0	1	1	1	1	1	1	1	1	1
3371643	TGCAGTTCCACAAGTTACCTGAGATTGAAAAAGTTATAAAAAATTATACATGCCAACAATTGCAGTCAT	TGCAGTTCCACAAGTTACCTGAGATTGAAAAAGTTATAAAAAATTATACATGCCAACAATTGCAGTCAT	Chr10	41018028	1	4.6367e-029	0.935484	0.448276	0.494649	13.98276	9.56555	1.60822	1	1	1	0	0	1	0	1	1	1	1	0	1	0	0	1	1	0	0	0	1	1	1	1	0	0	0	0	1	1	-	1	1	1	0	0	1
100003985	TGCAGTTCCTGTTCTTGTCAACACAATCAGCAGCAGCAGCAGGGTCACTTGCATCTGTGTCAGCACCTT	TGCAGTTCCTGTTCTTGTCAACACAATCAGCAGCAGCAGCAGGGTCACTTGCATCTGTGTCAGCACCTT	Chr01	37016563	1	4.6367e-029	0.935484	0.551724	0.494649	5.34286	3.29018	1.50867	1	1	1	1	1	0	1	1	1	1	1	0	1	1	-	1	0	1	0	0	1	0	1	1	-	1	0	0	1	1	1	-	1	1	-	1	1
3373571	TGCAGATGTTATCTGCTTCACAAGTTTTGAAGAAGAGGAAAGTGTACGGAAGTTTCACACTTGCAAGCA	TGCAGATGTTATCTGCTTCACAAGTTTTGAAGAAGAGGAAAGTGTACGGAAGTTTCACACTTGCAAGCA	Chr10	40278979	1	2.17256e-022	0.935484	0.448276	0.494649	11.82143	9.10672	1.63933	1	0	0	1	0	0	0	0	0	0	0	1	1	1	0	0	0	0	1	1	0	-	0	0	0	0	1	1	0	0	0	0	0	0	0	-	0
3366824	TGCAGCACCTGTTTTGACCATTCCCAAATCCACCATCCACCAAAGAAGCCTTACATCTTCCCCAATGGC	TGCAGCACCTGTTTTGACCATTCCCAAATCCACCATCCACCAAAGAAGCCTTACATCTTCCCCAATGGC		0	0	999	0.935484	0.448276	0.494649	30.73214	18.03716	1.81453	1	0	0	1	0	0	0	0	0	1	0	1	1	0	0	0	0	0	1	-	0	0	0	0	0	0	1	1	0	0	-	0	0	0	0	0	0
3365836	TGCAGCCTTGTAGTGGAAGGCAATCAGAATGAGACTCCAAACTCATACAAGTAGAGAAGATAATAAATA	TGCAGCCTTGTAGTGGAAGGCAATCAGAATGAGACTCCAAACTCATACAAGTAGAGAAGATAATAAATA		0	0	999	0.935484	0.448276	0.494649	51.77778	26.99497	2.00471	0.952381	0	0	1	0	0	0	0	0	0	0	1	-	1	0	0	0	0	1	1	0	-	0	0	0	0	1	1	0	0	-	0	0	0	0	-	0
8176924	TGCAGTTCTCATTGCGAATATGTTGTCTGATGTTCCGGATCATGCATTGAGGATATCACAGGGTAAACT	TGCAGTTCTCATTGCGAATATGTTGTCTGATGTTCCGGATCATGCATTGAGGATATCACAGGGTAAACT	Chr05	35322565	1	4.6367e-029	0.935484	0.448276	0.494649	35.94828	17.14384	2.30341	0.952381	0	0	0	0	1	0	0	0	0	0	1	0	0	0	0	0	1	1	1	0	-	0	0	0	0	-	1	0	0	-	0	0	0	0	0	0
3373850	TGCAGAAAAAATTGATTCTGTGTCTGGTTTATCTCAGAGAAGTGTTACCATATGTTTTTATATTAGCAA	TGCAGAAAAAATTGATTCTGTGTCTGGTTTATCTCAGAGAAGTGTTACCATATGTTTTTATATTAGCAA		0	0	999	0.935484	0.448276	0.494649	17.4902	12.59843	1.35452	0.95	0	1	0	0	1	1	1	0	0	0	0	1	1	0	0	1	0	0	0	0	0	1	0	1	1	1	0	0	0	-	0	-	1	1	0	1
3374717	TGCAGAAGGTCCTTAGCATCTCACAACAATTTTCTATTCCGCATTTCACACAACAATTTTCTATTCAGC	TGCAGAAGGTCCTTAGCATCTCACAACAATTTTCTATTCCGCATTTCACACAACAATTTTCTATTCAGC	Chr05	25979047	1	4.6367e-029	0.935484	0.551724	0.494649	6.15714	4.26493	1.5651	1	1	-	1	1	1	1	-	1	0	1	0	1	1	1	1	0	1	0	0	1	1	1	0	1	1	0	0	1	1	1	1	1	-	1	1	1
3373962	TGCAGAATCTCGATTCTAGTTGATTTGGACATAAAATCTGTTGTTCTATGGGTGCGAGAGAAAAAAAAA	TGCAGAATCTCGATTCTAGTTGATTTGGACATAAAATCTGTTGTTCTATGGGTGCGAGAGAAAAAAAAA	Chr11	44487530	1	4.6367e-029	0.935484	0.551724	0.494649	8.92754	6.48592	1.64556	1	1	1	1	1	0	1	1	0	1	1	0	1	1	1	1	-	1	0	0	1	1	1	1	1	-	0	0	1	1	1	1	1	1	1	-	1
8199477	TGCAGGTAAGGTAGGATACAAACACAAGCTTGAAGTGTCTGCTCAAGAGGTATATATCAATTTTTGTTA	TGCAGGTAAGGTAGGATACAAACACAAGCTTGAAGTGTCTGCTCAAGAGGTATATATCAATTTTTGTTA	Chr08	2130226	1	4.66962e-024	0.935484	0.448276	0.494649	8.38983	5.75787	1.58606	1	1	1	1	1	0	0	1	1	1	1	0	1	1	1	-	0	1	0	0	1	-	1	0	0	0	0	0	1	1	0	1	1	0	0	1	1
3372622	TGCAGTGTGTTGTTTCCTTAGGGTGGTGATGGCCTTTGCTGCCATCACTGCAAGCTTCAGGGTTGCTTT	TGCAGTGTGTTGTTTCCTTAGGGTGGTGATGGCCTTTGCTGCCATCACTGCAAGCTTCAGGGTTGCTTT	Chr11	43284533	1	4.6367e-029	0.935484	0.551724	0.494649	10.36232	6.4403	1.50057	1	0	0	0	1	0	0	0	1	1	-	1	0	0	1	0	0	0	1	1	0	-	0	0	0	1	1	1	0	0	1	0	0	0	0	-	0
3370427	TGCAGAAACCATTTGTAAGTTCTTGTGGCAAGGAATCGTCAATATACTTTACAGATCGGAAGAGCGGTT	TGCAGAAACCATTTGTAAGTTCTTGTGGCAAGGAATCGTCAATATACTTTAC	Chr03	45578132	1	2.99268e-019	0.935484	0.551724	0.494649	81.62319	35.73092	2.32655	1	1	1	1	1	0	1	1	1	1	-	0	1	0	1	1	-	1	0	0	1	1	1	-	1	1	0	0	1	1	1	1	1	1	1	-	1
3373420	TGCAGAGGAATTATCTCGAGCCCCAGCTGAAGTTCTTGTTAGAAGTAGCCATGGCACTTTATATAAAGC	TGCAGAGGAATTATCTCGAGCCCCAGCTGAAGTTCTTGTTAGAAGTAGCCATGGCACTTTATATAAAGC	Chr09	20624238	1	1.00367e-025	0.935484	0.551724	0.494649	14.88406	10.34973	1.55762	0.952381	1	1	0	1	1	1	1	1	1	1	0	1	1	1	1	1	1	0	0	1	1	1	1	-	-	0	0	1	1	1	1	1	1	0	-	1
3369364	TGCAGCATCCCATTCTCATCTGCTCCCCAAGAACAACATGAAGCTACAGAAAAATTTCAGGGTTACCCA	TGCAGCATCCCATTCTCATCTGCTCCCCAAGAACAACATGAAGCTACAGAAAAATTTCAGGGTTACCCA	Chr10	40980782	1	4.6367e-029	0.935484	0.551724	0.494649	41.92647	20.23561	2.02849	0.95	1	1	0	1	-	1	1	1	1	1	0	1	-	1	1	0	1	0	0	1	1	-	-	1	1	0	0	1	1	1	1	1	-	1	1	1
3368819	TGCAGCCATCAAGTCAGAACCAAAAATTCAAGTTTTTCATCTAAACTGATGTACAAGTTCAATTTCAAC	TGCAGCCATCAAGTCAGAACCAAAAATTCAAGTTTTTCATCTAAACTGATGTACAAGTTCAATTTCAAC	Chr05	37998906	1	2.15725e-027	0.935484	0.551724	0.494649	15.64286	11.34654	1.41268	1	0	1	0	1	0	0	-	1	0	1	1	0	0	1	0	0	1	1	1	0	0	-	0	0	0	1	1	0	0	1	0	-	0	0	1	0
3371144	TGCAGCTATAGAGAGTTAGTGAAATATGAACTCCCCCTGGATGGCTCAATCCCACACACCAACTGTGCT	TGCAGCTATAGAGAGTTAGTGAAATATGAACTCCCCCTGGATGGCTCAATCCCACACACCAACTGTGCT	Chr04	3927257	1	4.6367e-029	0.935484	0.551724	0.494649	21.17391	9.72961	2.12813	1	1	1	1	1	1	1	1	1	1	1	0	1	1	1	1	1	1	0	0	1	1	1	1	1	-	0	0	1	1	-	1	1	-	0	-	1
8212608	TGCAGTATTTTGCTTTAGTTGGTTAGAGTCTTTTTCTGGACTGTATAGTAGAAGGTATTGAGGGAGATT	TGCAGTATTTTGCTTTAGTTGGTTAGAGTCTTTTTCTGGACTGTATAGTAGAAGGTATTGAGGGAGATT	Chr02	13997342	1	4.6367e-029	0.935484	0.448276	0.494649	18.46667	9.77832	1.77884	1	1	1	0	1	1	1	0	1	1	-	0	1	1	1	-	0	0	0	0	1	-	-	1	-	1	0	0	1	1	1	1	1	1	1	0	1
8670761	TGCAGTGTGAGATGAATTTCTCACTGTTCAAACAATATCTGCAAGATCTGAACGGTCATATTGAATTCA	TGCAGTGTGAGATGAATTTCTCACTGTTCAAACAATATCTGCAAGATCTGAACGGTCATATTGAATTCA	Chr01	41294289	1	4.6367e-029	0.935484	0.551724	0.494649	11.17647	6.08262	1.78835	0.95	1	-	1	1	1	1	1	1	1	1	0	1	1	1	1	0	1	0	0	1	1	1	1	1	-	0	0	1	1	-	1	1	1	-	1	1
3368883	TGCAGCAATGGGGGATGTAATTCATGATTATTTATGCTGCTTTCCTCTTGAGGCTTTTATGACTATTAC	TGCAGCAATGGGGGATGTAATTCATGATTATTTATGCTGCTTTCCTCTTGAGGCTTTTATGACTATTAC	Chr02	3675905	1	1.66765e-028	0.935484	0.551724	0.494649	40.20588	16.07936	2.63815	0.95	1	-	1	1	0	1	1	1	1	1	0	1	1	1	1	0	1	0	0	1	1	-	1	1	1	0	0	1	1	0	1	1	1	1	1	1
8212046	TGCAGCAATTTTTCGAAATAGGGCCTGTAGATGTCCCACACCATAATACATGACAACTTAGAAAGGGAA	TGCAGCAATTTTTCGAAATAGGGCCTGTAGATGTCCCACACCATAATACATGACAACTTAGAAAGGGAA	Chr02	519493	1	4.6367e-029	0.935484	0.551724	0.494649	33.57143	16.36859	2.06713	1	1	1	0	1	-	1	1	-	0	1	0	-	1	1	1	1	1	0	0	1	1	1	1	1	1	0	0	1	1	-	1	1	1	1	1	1
3365571	TGCAGGAAAAAGCAATCAATTTACAGAGCCTTATGTAATTTGTGCATTTGCTCTTTCATTCCTTTACAG	TGCAGGAAAAAGCAATCAATTTACAGAGCCTTATGTAATTTGTGCATTTGCTCTTTCATTCCTTTACAG		0	0	999	0.935484	0.448276	0.494649	81.16667	50.13122	1.68329	1	0	0	0	0	-	0	0	0	0	0	1	0	0	0	0	0	0	1	1	0	-	0	0	0	0	1	1	0	0	1	-	0	0	0	0	0
3366852	TGCAGATGATACTTATTATTTCCACAAATAAAGTGTTTCGACTTCCTTTTCCTGCGCTGAAAGATTACA	TGCAGATGATACTTATTATTTCCACAAATAAAGTGTTTCGACTTCCTTTTCCTGCGCTGAAAGATTACA	Chr10	42136243	1	5.99795e-028	0.935484	0.551724	0.494649	64.6087	31.8944	1.92281	1	1	1	1	1	0	1	1	1	1	1	0	1	1	1	1	1	1	0	0	1	1	1	-	-	1	0	0	1	1	-	1	1	1	1	1	1
3365748	TGCAGGTTGTGAAAAATGTTGAAAAGCTTGTACAGTACCCTCAACCAACCCCACCAAAAATCTGCAAAC	TGCAGGTTGTGAAAAATGTTGAAAAGCTTGTACAGTACCCTCAACCAACCCCACCAAAAATCTGCAAAC	Chr08	54962248	1	2.79058e-026	0.935484	0.448276	0.494649	75.07143	39.57491	2.06569	1	0	0	0	0	1	0	0	0	0	0	1	0	0	0	0	0	0	1	1	0	-	0	0	0	0	1	1	0	0	-	1	0	0	0	0	0
8199721	TGCAGGTTGTGAAAAATGTTGAAAAGCTTGTACAGTACCCTCAACCAACCCCACCAAAAATCTGCAACT	TGCAGGTTGTGAAAAATGTTGAAAAGCTTGTACAGTACCCTCAACCAACCCCACCAAAAATCTGCAACT	Chr08	54962248	1	2.15725e-027	0.935484	0.448276	0.494649	53.75	26.53047	2.20926	1	-	1	0	0	1	-	1	1	1	1	0	1	1	0	1	1	0	0	0	1	1	1	1	1	1	0	0	1	1	1	0	1	1	1	1	1
8211849	TGCAGAGGCTTCTCTTACTCCAGATATTTTTTGTATGGTGCAGAGAAACTCTCTCAAACACATGAAATG	TGCAGAGGCTTCTCTTACTCCAGATATTTTTTGTATGGTGCAGAGAAACTCTCTCAAACACATGAAATG	Chr03	43887075	1	4.6367e-029	0.935484	0.551724	0.494649	80.02985	36.32522	2.00163	0.952381	1	1	1	1	1	-	1	1	1	1	0	1	1	-	1	-	1	0	0	1	1	1	1	1	1	0	0	1	1	-	1	1	1	1	1	1
100117618	TGCAGGTTCAGGGGAATTATATTATTTGAGGTTATTGTTGAATTATCAAAACGGTTGTTGTAACTATGA	TGCAGGTTCAGGGGAATTATATTATTTGAGGTTATTGTTGAATTATCAAAACGGTTGTTGTAACTATGA	Chr01	30288811	1	4.6367e-029	0.935484	0.551724	0.494649	17.07143	10.21808	1.63532	1	1	1	1	1	0	0	1	1	-	1	0	1	1	1	-	1	1	0	0	1	1	1	0	-	1	0	0	1	1	1	1	1	-	1	0	1
8178360	TGCAGAACGAGTTGAGTCCACTGGGTATCACCCGAAAGGTACTGGAGGAGAATATTATCCAATACAATC	TGCAGAACGAGTTGAGTCCACTGGGTATCACCCGAAAGGTACTGGAGGAGAATATTATCCAATACAATC	Chr02	11159	1	4.6367e-029	0.913978	0.552941	0.494394	18.28571	9.94721	1.93302	0.952381	1	-	0	1	1	-	1	1	1	1	0	-	1	1	1	1	1	0	0	1	1	1	1	-	1	0	0	1	1	1	1	1	-	1	1	1
3368587	TGCAGAATCAACAAACACTAGAAAGCTTCTTCCTTAGTCCTAAGAGCAATTTCATCTGATCATAAAACA	TGCAGAATCAACAAACACTAGAAAGCTTCTTCCTTAGTCCTAAGAGCAATTTCATCTGATCATAAAACA	Chr02	79298	1	4.6367e-029	0.913978	0.552941	0.494394	38.52857	21.55241	1.98545	1	1	1	0	1	0	1	1	1	1	1	0	-	1	1	1	-	1	0	0	1	1	1	1	1	1	0	0	1	1	-	1	1	1	1	1	1
3372010	TGCAGAATTTGCAACTTGCTCCAAAACCATTTTGGTACGAAATCATTCAGCCCATTATCAGATATATCT	TGCAGAATTTGCAACTTGCTCCAAAACCATTTTGGTACGAAATCATTCAGCCCATTATCAGATATATCT	Chr04	27028421	2	4.6367e-029	0.913978	0.552941	0.494394	18.85915	10.8437	1.74591	1	1	1	1	1	1	0	0	1	-	1	0	1	1	-	1	1	1	0	0	1	1	1	1	-	1	0	0	1	1	1	1	-	1	-	-	1
8178383	TGCAGACGACTCACGAAATTGGAAAACACGTATCGCGAGCGAGACTAGGATGATGCTTTTTCAGGTGTT	TGCAGACGACTCACGAAATTGGAAAACACGTATCGCGAGCGAGACTAGGATGATGCTTTTTCAGGTGTT	Chr02	40806919	1	4.6367e-029	0.913978	0.552941	0.494394	24.52113	12.47178	2.2605	1	1	1	1	1	1	1	1	1	1	1	0	1	0	1	1	1	1	0	0	-	1	1	1	-	1	0	0	1	1	-	1	1	1	-	1	1
8214505	TGCAGCAACGAAGGAAGCGTGGCGATAACGAAAGCAGTGGTGACGTGGTGCAGCTACGAGGGTACTTTA	TGCAGCAACGAAGGAAGCGTGGCGATAACGAAAGCAGTGGTGACGTGGTGCAGCTACGAGGGTACTTTA	Chr10	37520442	1	4.6367e-029	0.913978	0.552941	0.494394	56.68571	28.81495	2.01088	0.95	1	1	1	-	1	0	1	1	1	1	0	1	1	-	1	1	1	0	0	1	-	1	1	1	1	0	0	1	1	-	1	1	0	1	1	1
8178442	TGCAGCAATTGGAGGGCGTTGGTGTAGGTGCCCTTTTTCTGGCACGTTTGATGATATGTCCCACAATTA	TGCAGCAATTGGAGGGCGTTGGTGTAGGTGCCCTTTTTCTGGCACGTTTGATGATATGTCCCACAATTA	Chr11	770396	1	7.81392e-022	0.913978	0.552941	0.494394	12.75362	7.5208	1.68496	0.95	1	1	0	1	1	1	1	1	1	1	0	1	1	-	1	1	1	0	0	1	1	1	1	-	1	0	0	1	1	1	1	1	1	1	1	1
8178450	TGCAGCAGAAAAAAAAAACATACAGTGTTTGGCAAACGAAAACCTCGGGGAAGAGAAAAACAGTGACGG	TGCAGCAGAAAAAAAAAACATACAGTGTTTGGCAAACGAAAACCTCGGGGAAGAGAAAAACAGTGACGG	Chr03	39196199	1	4.6367e-029	0.913978	0.552941	0.494394	6.44118	4.20917	1.68241	0.95	1	1	1	1	1	-	1	1	1	1	0	1	1	1	-	1	1	0	0	1	-	-	1	1	-	0	0	1	1	1	1	1	1	-	1	1
3373156	TGCAGCTCAAAAAGATAAGAAGCATTTTGCGCTCAAATCATGCTCTTGAACCTGAAATTGGGATTCTTG	TGCAGCTCAAAAAGATAAGAAGCATTTTGCGCTCAAATCATGCTCTTGAACCTGAAATTGGGATTCTTG	Chr09	4717275	1	4.6367e-029	0.913978	0.552941	0.494394	7.65714	3.9781	2.07142	0.95	1	-	1	1	1	1	-	1	-	1	0	1	1	-	1	0	-	0	0	1	1	1	0	0	1	0	0	1	1	1	1	1	0	1	1	1
3374280	TGCAGGAAGAATCCTTGCACCACATCATCATCGAGGACGCATCTCACAGGAAACGCTTCTCTTTTCTGC	TGCAGGAAGAATCCTTGCACCACATCATCATCGAGGACGCATCTCACAGGAAACGCTTCTCTTTTCTGC	Chr02	10856692	1	4.6367e-029	0.913978	0.552941	0.494394	7.57971	5.27341	1.38917	0.954545	1	1	1	1	1	-	1	1	1	1	0	1	1	1	1	1	1	0	0	1	1	1	-	1	1	0	0	1	1	1	1	-	-	0	-	1
3370051	TGCAGTACAAGGTAGGGATTCCTCTGCTTTAGTTGCATGGTACCGATGGAAGTATTATTATCTTCTATT	TGCAGTACAAGGTAGGGATTCCTCTGCTTTAGTTGCATGGTACCGATGGAAGTATTATTATCTTCTATT	Chr02	26119103	1	4.6367e-029	0.913978	0.552941	0.494394	38.61972	16.43199	2.56556	1	1	1	1	1	0	1	1	1	1	1	0	1	1	1	1	0	1	0	0	1	1	1	-	1	1	0	0	1	1	-	1	1	1	1	1	1
3371208	TGCAGTCTCTTTGGCATATAGTGTTATATACCCAGTTTCTAATATGTTCTTTTTTACTCCACAAGGTAA	TGCAGTCTCTTTGGCATATAGTGTTATATACCCAGTTTCTAATATGTTCTTTTTTACTCCACAAGGTAA	Chr06	28128268	1	4.6367e-029	0.913978	0.552941	0.494394	13.17143	7.29378	1.76056	1	-	1	1	1	1	1	1	-	1	1	0	1	1	1	1	0	1	0	0	1	-	-	1	-	1	0	0	1	1	-	1	1	1	-	1	1
3369512	TGCAGCGCATGTAAGGTTCAGCCCAAATAAATAAAATGCAAAGTCCAGAGAGTTACAGATCGGAAGAGC	TGCAGCGCATGTAAGGTTCAGCCCAAATAAATAAAATGCAAAGTCCAGAGAGTTAC	Chr09	20082257	1	2.04392e-021	0.913978	0.552941	0.494394	38.78261	18.22872	2.25202	1	1	1	-	1	0	1	1	-	1	1	0	1	1	1	1	0	1	0	0	1	1	1	-	-	1	0	0	1	1	1	1	1	1	1	1	1
3369000	TGCAGTTTTTAGTAGAACCCTATGAATCCTATCTTTATTATATGATAAGTTATTTACAGATCGGAAGAG	TGCAGTTTTTAGTAGAACCCTATGAATCCTATCTTTATTATATGATAAGTTATTTAC		0	0	999	0.913978	0.447059	0.494394	18.5	12.46962	1.59695	1	0	0	1	0	1	0	0	0	0	0	1	-	1	0	0	0	0	-	1	0	0	0	0	0	0	1	-	0	0	-	0	0	0	0	-	0
3376182	TGCAGGACAGTGCCCTTGAAAGCCACAGATGAAATAGTGAGCACCGGATTTGGTGAGAGTCACTCTGGC	TGCAGGACAGTGCCCTTGAAAGCCACAGATGAAATAGTGAGCACCGGATTTGGTGAGAGTCACTCTGGC	Chr03	37574169	3	4.6367e-029	0.913978	0.552941	0.494394	68.52857	27.37189	2.51636	1	1	1	1	1	1	1	1	1	1	1	0	1	1	1	-	-	1	0	0	1	1	1	-	1	1	0	0	1	1	1	1	1	-	1	-	1
8208457	TGCAGGTACCAACGTAAAAGAGAAATGTTAGTTTTTCCAAGACAAAGGTGTATTTTTTTTATACACGGG	TGCAGGTACCAACGTAAAAGAGAAATGTTAGTTTTTCCAAGACAAAGGTGTATTTTTTTTATACACGGG	Chr10	43073547	1	4.6367e-029	0.913978	0.552941	0.494394	10.4	6.89389	1.81393	0.95	1	1	1	1	0	1	-	1	-	1	0	1	1	1	1	1	1	0	0	1	1	-	1	1	1	0	0	1	1	1	1	1	1	1	-	1
8211704	TGCAGAAGTTGCCAGCTCAATTCCAGCACCCAACTCCATCAGAAGATCACCTGCAAACCGCAGCTGTAA	TGCAGAAGTTGCCAGCTCAATTCCAGCACCCAACTCCATCAGAAGATCACCTGCAAACCGCAGCTGTAA	Chr03	18414346	1	4.6367e-029	0.913978	0.552941	0.494394	24.15714	10.43707	2.47002	1	1	1	1	1	-	0	1	1	1	-	0	1	1	-	1	1	1	0	0	-	1	1	-	-	1	0	0	1	1	-	1	1	1	1	1	1
3375946	TGCAGATACCCCAATAATCAACAAACCATGATTGTTTCAAATGTGTCTAATCCAAAAGAAAAAGGTACA	TGCAGATACCCCAATAATCAACAAACCATGATTGTTTCAAATGTGTCTAATCCAAAAGAAAAAGGTACA	Chr03	34786677	1	4.6367e-029	0.913978	0.552941	0.494394	34.97101	16.46425	2.19869	1	1	1	1	1	0	1	1	1	1	1	0	1	1	1	1	1	1	0	0	1	1	-	-	-	1	0	0	1	1	1	1	1	1	1	-	1
3370224	TGCAGCACCACCAAAATATCCCATCATTCTGTTGATATTAGATTTCTTTTATCAAATAAGCACCACAAT	TGCAGCACCACCAAAATATCCCATCATTCTGTTGATATTAGATTTCTTTTATCAAATAAGCACCACAAT	Chr01	3256353	1	4.6367e-029	0.913978	0.552941	0.494394	23.98551	13.65145	1.85706	0.954545	1	1	1	1	0	0	-	1	1	1	0	1	1	1	1	1	1	0	0	1	1	1	1	-	1	0	0	1	1	-	1	1	-	1	-	1
3373960	TGCAGCCATCTTCAAGTCTTTCATGCCTTTCTCTATATTTCCAACGAAACTCTTCAATTCTTGCAATCC	TGCAGCCATCTTCAAGTCTTTCATGCCTTTCTCTATATTTCCAACGAAACTCTTCAATTCTTGCAATCC	Chr02	27715765	1	5.99795e-028	0.913978	0.552941	0.494394	6.5	4.79978	1.4233	0.952381	0	-	0	1	0	0	0	0	0	1	1	1	0	1	1	1	0	1	1	0	1	1	0	-	1	1	1	0	0	-	0	-	1	-	1	0
3368799	TGCAGGGTCAATGTTCCATTATGGTGACAGTGCTTGTAAACTGCCTGTATGAACATGGAATTAGAACAT	TGCAGGGTCAATGTTCCATTATGGTGACAGTGCTTGTAAACTGCCTGTATGAACATGGAATTAGAACAT	Chr07	41364774	1	4.6367e-029	0.913978	0.552941	0.494394	26.42857	14.53132	1.97416	0.952381	1	1	1	1	0	1	1	1	1	1	0	1	1	1	-	0	1	0	0	1	1	1	-	1	1	0	0	1	1	1	-	1	1	1	1	1
3383795	TGCAGGTTCGTTTGTTGATTTTGAGAGATGCTAATTTTGCGTTTGGTGTGAACTGAACGTGATCGAATT	TGCAGGTTCGTTTGTTGATTTTGAGAGATGCTAATTTTGCGTTTGGTGTGAACTGAACGTGATCGAATT	Chr07	38412637	1	4.6367e-029	0.913978	0.552941	0.494394	6.05634	3.88528	1.77775	1	1	1	1	1	0	-	1	1	1	1	0	1	1	1	-	0	1	0	0	1	1	1	0	1	1	0	0	1	1	1	1	1	1	-	1	1
3369936	TGCAGTCTATAGAAATATAGGTCCTAGTCTCTTGGTGGTCAACAAAACACTGTTTTAGCCCGATCAAGC	TGCAGTCTATAGAAATATAGGTCCTAGTCTCTTGGTGGTCAACAAAACACTGTTTTAGCCCGATCAAGC	Chr09	17196494	1	4.6367e-029	0.913978	0.552941	0.494394	28.01449	20.76053	1.2697	0.952381	1	1	1	1	0	1	1	1	1	1	0	1	1	1	1	0	1	0	0	1	1	1	-	1	1	0	0	1	1	1	1	1	-	-	1	1
3373865	TGCAGTTCAATAATGAAACATGAACACTCAGTTGTCAAGTTCCATACCAGTAATATGCCAACTTCTAGG	TGCAGTTCAATAATGAAACATGAACACTCAGTTGTCAAGTTCCATACCAGTAATATGCCAACTTCTAGG	Chr01	2587200	1	4.6367e-029	0.913978	0.552941	0.494394	7.72464	4.59327	1.99597	0.95	1	1	1	1	1	0	1	1	-	1	0	1	1	0	1	-	1	0	0	1	-	1	-	1	-	0	0	1	1	1	1	1	1	1	-	1
3367858	TGCAGAAGCAAACAAGTTCCCATTTCTTGGAAAAGTACTGCACAATTTTTTATTGGTTCAAGAGGTTAC	TGCAGAAGCAAACAAGTTCCCATTTCTTGGAAAAGTACTGCACAATTTTTTATTGGTTCAAGAGGTTAC	Chr08	49778698	1	1.66765e-028	0.913978	0.447059	0.494394	46.73684	22.53849	2.28607	0.952381	1	1	0	1	0	0	1	1	1	1	0	1	1	-	1	0	-	0	0	1	1	-	1	1	1	0	0	1	1	-	0	-	1	1	1	1
3373083	TGCAGCTACAAGAAAGTGCAGAGCAACGTGAAAATGTTGCTATTCTCAATGGAGAAGTAGTGTGACCAG	TGCAGCTACAAGAAAGTGCAGAGCAACGTGAAAATGTTGCTATTCTCAATGGAGAAGTAGTGTGACCAG	Chr04	4424692	2	4.6367e-029	0.913978	0.552941	0.494394	8.50725	5.57849	1.8942	1	1	1	1	1	1	-	1	-	-	1	0	1	1	1	1	1	1	0	1	1	1	1	1	1	-	0	1	1	1	1	1	1	1	0	1	1
3373077	TGCAGGTGCAACTGGACCACCTGAATAGATTTTTTGGATAATTCCGATGAAGGTGAAGAAGAAGAATTT	TGCAGGTGCAACTGGACCACCTGAATAGATTTTTTGGATAATTCCGATGAAGGTGAAGAAGAAGAATTT	Chr04	44894482	1	4.66962e-024	0.913978	0.447059	0.494394	13	9.10259	1.60928	1	0	-	0	0	0	0	0	0	0	-	1	0	0	0	0	0	0	1	1	0	0	0	0	0	0	1	1	0	0	0	0	0	0	1	-	0
3368862	TGCAGTAACTGAGGAACTCTGTTGAAAATTCTTGCACCAGCTTCTTCTGCCACATAGCCATAGCAACCC	TGCAGTAACTGAGGAACTCTGTTGAAAATTCTTGCACCAGCTTCTTCTGCCACATAGCCATAGCAACCC	Chr06	15581009	1	1.69142e-018	0.913978	0.447059	0.494394	29.19643	15.66664	1.93009	0.954545	1	1	0	0	0	1	1	-	1	-	0	1	1	0	0	1	0	0	0	1	1	1	1	1	-	0	0	1	1	1	0	1	1	1	0	1
3366875	TGCAGAAACAAAAAAATAAGCCACTTTGTGCTTATTCACAGGTACTTTAGAAAGCTGCTACATATAAAG	TGCAGAAACAAAAAAATAAGCCACTTTGTGCTTATTCACAGGTACTTTAGAAAGCTGCTACATATAAAG	Chr05	34757214	1	1.01079e-020	0.913978	0.552941	0.494394	35.84058	20.7082	2.23624	1	0	1	1	0	0	0	0	0	1	1	1	0	0	0	0	0	1	1	1	0	0	0	0	0	0	-	1	0	0	-	0	0	0	-	1	0
3371854	TGCAGATCCTCCATTGTCCCTTTCTCATCCTAAAAAACAATTATTTTACAGATCGGAAGAGCGGTTCAG	TGCAGATCCTCCATTGTCCCTTTCTCATCCTAAAAAACAATTATTTTAC	Chr01	47405547	1	1.24318e-017	0.913978	0.552941	0.494394	68.91429	32.8515	2.18655	0.952381	1	-	1	1	0	1	1	1	1	1	0	-	1	1	1	1	1	0	0	1	1	1	1	-	1	0	0	1	1	-	1	1	1	1	1	1
8206520	TGCAGAAGAGACGACAAAAGGATTGACCTCTAATTTTGAACTAATGAACATGATACGTGAAATCGAGAA	TGCAGAAGAGACGACAAAAGGATTGACCTCTAATTTTGAACTAATGAACATGATACGTGAAATCGAGAA	Chr06	29486278	1	4.6367e-029	0.913978	0.552941	0.494394	55.19718	24.57333	2.53461	1	1	-	1	1	1	1	1	1	1	1	0	1	1	1	1	1	1	0	0	1	1	1	-	-	1	0	0	1	1	1	-	1	1	1	1	1
8667995	TGCAGATACGTTTGCAAAAAAACATAAAAGAGTAATCTTACTCCTTGCCAAAATCTTATTGATGAGCCC	TGCAGATACGTTTGCAAAAAAACATAAAAGAGTAATCTTACTCCTTGCCAAAATCTTATTGATGAGCCC	Chr03	1108394	1	4.6367e-029	0.913978	0.552941	0.494394	21.26471	17.70478	1.49745	0.952381	1	1	1	1	1	1	1	1	1	1	0	1	1	-	1	1	1	0	0	1	1	1	-	1	1	0	0	1	1	1	-	1	1	-	1	1
8207371	TGCAGCAACGACCTAGTGGCGATGGGGTTCTAAGATATATGGATACTTGGCATGTAATGAAAGAAACTG	TGCAGCAACGACCTAGTGGCGATGGGGTTCTAAGATATATGGATACTTGGCATGTAATGAAAGAAACTG	Chr03	48552283	1	4.6367e-029	0.913978	0.552941	0.494394	36.72857	15.78781	2.5327	1	1	1	1	1	1	-	1	1	1	1	0	1	1	1	1	-	1	0	0	1	-	1	0	-	1	0	0	1	1	-	1	1	1	1	1	1
3372613	TGCAGCATAAAAGCTACACAGCATCACAAGCATTTTATTAGTCAACACAGGAAAAGGAAAATTTTATTT	TGCAGCATAAAAGCTACACAGCATCACAAGCATTTTATTAGTCAACACAGGAAAAGGAAAATTTTATTT	Chr08	4064874	1	4.6367e-029	0.913978	0.552941	0.494394	9.34286	6.27441	1.72326	1	1	1	1	1	0	0	1	1	1	1	0	1	1	1	-	-	1	0	0	1	1	1	-	1	-	0	0	1	1	-	1	1	1	1	1	1
3366735	TGCAGCATATGTCAATCAAAATGATCTTCATATTGCAGAGTTGACGGTCAGAGAAACCTTACAGATCGG	TGCAGCATATGTCAATCAAAATGATCTTCATATTGCAGAGTTGACGGTCAGAGAAACCTTAC	Chr01	42732533	5	1.12129e-024	0.913978	0.552941	0.494394	87.91429	36.63712	2.38718	0.952381	1	1	-	1	0	1	1	1	1	1	0	1	1	-	-	1	1	0	0	1	-	1	1	1	-	0	0	1	1	1	1	1	1	1	1	1
3373599	TGCAGGCTCACCCCCAACTTTCTACTGAATGTATGCATCCATTCATCCATACACCACAACATTCTGATC	TGCAGGCTCACCCCCAACTTTCTACTGAATGTATGCATCCATTCATCCATACACCACAACATTCTGATC		0	0	999	0.913978	0.447059	0.494394	13.41379	7.51558	1.79191	0.952381	0	0	0	0	1	0	0	0	0	-	0	1	0	0	0	1	0	1	0	1	1	0	0	0	-	1	0	0	1	1	0	1	0	1	0	1
100096195	TGCAGCTTCAGTTTCTTCATCATGAGTCCCTCTTGGGCCAGCTTGGTCACCATCCTTGCTTACCCATCC	TGCAGCTTCAGTTTCTTCATCATGAGTCCCTCTTGGGCCAGCTTGGTCACCATCCTTGCTTACCCATCC	Chr04	16478793	3	4.6367e-029	0.913978	0.447059	0.494394	9.79661	6.20765	1.46443	1	0	0	0	1	0	0	1	0	-	0	-	0	0	-	0	0	1	-	1	0	0	0	0	0	-	1	1	0	0	0	0	0	0	0	0	0
3370511	TGCAGGAGGAAATGGGCTCTGTCAAGTGGGAGACCCTTATTCTTCAGGTATCTACTATAATAAATTTAC	TGCAGGAGGAAATGGGCTCTGTCAAGTGGGAGACCCTTATTCTTCAGGTATCTACTATAATAAATTTAC	Chr08	52170190	1	1.66765e-028	0.913978	0.552941	0.494394	27.38028	15.52496	1.87037	1	1	1	1	1	0	1	1	1	1	1	0	0	1	1	1	1	1	0	0	1	1	1	1	1	1	0	0	1	1	-	0	-	1	1	-	1
3370379	TGCAGCAGTGTCCAGCCAAGGCCAGCCAACCTCTGAGTCCACCCTCCAACCGCCTAGACCCCTCACTAC	TGCAGCAGTGTCCAGCCAAGGCCAGCCAACCTCTGAGTCCACCCTCCAACCGCCTAGACCCCTCACTAC		0	0	999	0.913978	0.447059	0.494394	37.07273	23.7937	1.53157	0.95	0	0	0	0	0	0	0	0	1	-	1	0	0	0	0	0	1	1	0	0	0	1	1	1	0	0	0	0	0	-	0	0	1	0	0	0
3367160	TGCAGTAATTTCTTTCAAACGGCTATTTTCTGGCACTGAAAGGTCAATGAAAGCACTAAATGTTACAGA	TGCAGTAATTTCTTTCAAACGGCTATTTTCTGGCACTGAAAGGTCAATGAAAGCACTAAATGTTACAGA	Chr09	3027039	1	7.75884e-027	0.913978	0.552941	0.494394	60.97222	27.58571	2.18101	1	-	1	1	1	0	0	1	-	1	1	0	1	1	1	1	1	1	0	0	1	1	1	1	-	1	0	0	1	1	1	1	1	-	1	-	1
3367312	TGCAGAAAATAATTATAGGTGTGTTATGGGAACAGCACAAGATTGGACAAACAAAAAGAGAGAAGAAGA	TGCAGAAAATAATTATAGGTGTGTTATGGGAACAGCACAAGATTGGACAAACAAAAAGAGAGAAGAAGA	Chr09	10507188	1	4.6367e-029	0.892473	0.554217	0.494121	15.3913	9.70465	1.68307	0.95	1	1	-	1	0	0	1	1	1	1	0	1	1	-	1	0	1	0	1	1	1	1	1	0	1	-	1	1	1	1	1	1	1	-	-	1
3372234	TGCAGCCAAATAGCAGCCGCGATGGTGGACAAAGTTGTAATAAAAGAATTTCGGAAAGAATAATGTTTT	TGCAGCCAAATAGCAGCCGCGATGGTGGACAAAGTTGTAATAAAAGAATTTCGGAAAGAATAATGTTTT		0	0	999	0.892473	0.554217	0.494121	10.68571	7.12449	1.71879	0.95	1	-	1	1	1	-	1	-	1	1	0	1	-	1	1	0	1	0	0	1	1	1	-	1	1	0	0	1	1	1	1	1	1	1	1	1
3370177	TGCAGTAGTACACTTGGAAAATTTCACTTATGAAATTGGGTTCAACTCTGGTTGCGGATTTATACATTT	TGCAGTAGTACACTTGGAAAATTTCACTTATGAAATTGGGTTCAACTCTGGTTGCGGATTTATACATTT	Chr07	50517848	1	4.6367e-029	0.892473	0.554217	0.494121	18.80282	11.16032	2.01717	1	-	-	1	1	1	1	1	1	1	1	0	1	1	-	1	0	1	0	0	1	-	1	0	-	0	0	0	1	1	1	1	1	-	1	1	1
3375703	TGCAGGTTCCTGGTGGTACCATGCGGGACTCATTTCTGGTAAGTGGTGTTGCCTTCAAAAAGACGTTTT	TGCAGGTTCCTGGTGGTACCATGCGGGACTCATTTCTGGTAAGTGGTGTTGCCTTCAAAAAGACGTTTT	Chr08	51994476	1	4.6367e-029	0.892473	0.554217	0.494121	17.56944	9.82885	1.80001	1	1	1	1	1	1	1	-	1	1	1	0	1	1	1	-	1	1	0	0	1	1	1	0	1	1	0	0	1	1	-	0	1	-	1	1	1
3368889	TGCAGATGTGCGGATTGTGAGTAAATTTTCCATGATCTGTAACTAATTTTATATGGTTACAGATCGGAA	TGCAGATGTGCGGATTGTGAGTAAATTTTCCATGATCTGTAACTAATTTTATATGGTTAC	Chr08	4697019	1	1.37413e-023	0.892473	0.554217	0.494121	29.3	14.51536	2.15863	0.952381	-	1	-	1	1	1	1	1	1	1	0	1	1	-	0	1	1	0	0	1	1	-	0	-	1	0	0	1	1	1	1	1	1	1	1	1
3366408	TGCAGCCACAATGCTACAAAATCTGAACCATTGATTGGCTATTGCAATAGAAATTACAGATCGGAAGAG	TGCAGCCACAATGCTACAAAATCTGAACCATTGATTGGCTATTGCAATAGAAATTAC	Chr09	9754346	1	5.86045e-022	0.892473	0.554217	0.494121	69.27536	23.90554	2.82254	0.95	1	-	1	1	1	1	1	1	1	1	0	1	1	-	1	1	1	0	0	1	1	-	1	1	1	0	0	1	1	1	1	1	1	1	1	1
3374984	TGCAGAACGTGGTGAAGCCTATGTACCTGTGGGATTCACAACATTTGCGAGTGAGGTAGTTGTAACACG	TGCAGAACGTGGTGAAGCCTATGTACCTGTGGGATTCACAACATTTGCGAGTGAGGTAGTTGTAACACG	Chr01	30605896	1	4.6367e-029	0.892473	0.554217	0.494121	36	15.26252	2.55178	1	1	1	1	1	0	1	1	-	1	-	0	1	1	-	1	1	1	0	0	1	-	1	1	-	1	0	0	1	1	-	1	-	1	1	1	1
3367722	TGCAGGATTTTTTTCCTCACTTTACCATCCACTCTGCTAATTTGGGCTCGTCATTCCTATTACAGATCG	TGCAGGATTTTTTTCCTCACTTTACCATCCACTCTGCTAATTTGGGCTCGTCATTCCTATTAC	Chr03	1994819	1	3.19963e-025	0.892473	0.554217	0.494121	44.2	19.08747	2.2221	1	1	-	1	1	0	1	1	1	1	1	0	1	1	1	1	1	1	0	0	1	-	1	-	-	-	0	0	1	1	1	1	1	-	1	1	1
3369386	TGCAGTCATTGTAGTCGGGATTTCAGTTAGAGGTTGTAAACTTCACAAGTTCAATTGTGATAAGATTTC	TGCAGTCATTGTAGTCGGGATTTCAGTTAGAGGTTGTAAACTTCACAAGTTCAATTGTGATAAGATTTC	Chr09	9027346	1	4.6367e-029	0.892473	0.554217	0.494121	39.73611	17.68787	2.30539	1	1	-	-	1	1	0	1	1	1	1	0	1	1	1	1	0	1	0	0	1	1	1	-	1	1	0	0	1	1	-	1	1	-	1	-	1
3369820	TGCAGCCAAAACAAAAAACACACATTTTATCAGTAGCTACCAAAAATTCCCTGTCATATGATGAAAGAT	TGCAGCCAAAACAAAAAACACACATTTTATCAGTAGCTACCAAAAATTCCCTGTCATATGATGAAAGAT	Chr03	49290659	1	4.6367e-029	0.892473	0.554217	0.494121	31.2	17.71488	1.74128	0.956522	-	1	1	1	1	-	1	-	-	1	0	1	1	-	-	1	1	0	0	1	1	1	1	1	1	0	0	1	1	0	1	1	1	-	1	1
8200006	TGCAGTAGTTCTGGAATATTGTACATATCTTGAGTTGAGGTTTTGGGTTTCCAAAAATTTCATTTGATT	TGCAGTAGTTCTGGAATATTGTACATATCTTGAGTTGAGGTTTTGGGTTTCCAAAAATTTCATTTGATT	Chr02	43699495	1	4.6367e-029	0.892473	0.554217	0.494121	30.5	15.01214	2.12714	0.952381	1	-	1	1	1	0	1	1	-	1	0	1	1	1	1	-	1	0	0	1	1	1	1	-	-	0	0	1	1	-	1	1	1	1	-	1
100097686	TGCAGGCACACTGCTTTTGTCTCTCAAGTTGAACCAAAGTCAATTGTAGAAGATCTTACAGATCGGAAG	TGCAGGCACACTGCTTTTGTCTCTCAAGTTGAACCAAAGTCAATTGTAGAAGATCTTAC	Chr02	19762837	10	4.80498e-023	0.892473	0.554217	0.494121	54.04286	30.36701	1.66471	0.95	1	1	1	1	0	-	1	-	-	-	0	1	1	1	-	0	1	0	0	1	1	1	1	1	1	0	0	1	1	1	1	1	1	-	-	1
3369017	TGCAGACCACTGTACATGTTGTTATTTTTTGGTACAGTTGCTTTTTCATTATTTTTTTCTTCTTTCAGT	TGCAGACCACTGTACATGTTGTTATTTTTTGGTACAGTTGCTTTTTCATTATTTTTTTCTTCTTTCAGT	Chr07	3360903	1	2.15725e-027	0.892473	0.554217	0.494121	21.70833	10.21904	2.19652	1	-	1	1	1	1	0	1	0	1	1	0	1	1	1	1	-	1	0	0	1	1	1	-	-	1	0	0	1	1	1	1	1	1	1	-	1
8215176	TGCAGTAAAATACATCACGCAGCCTTCAATTTATGTAAGAGGCATGTTGAAAGGATTCAACACAATAAT	TGCAGTAAAATACATCACGCAGCCTTCAATTTATGTAAGAGGCATGTTGAAAGGATTCAACACAATAAT	Chr09	32425157	1	1.00367e-025	0.892473	0.445783	0.494121	16.84211	10.35305	1.73173	0.954545	1	1	-	0	1	1	1	1	1	-	0	1	1	0	1	0	0	0	0	1	1	-	0	-	1	0	0	1	1	1	0	1	1	1	-	1
8215553	TGCAGCTCATATCTATTGGTTCTTGAGATCCAAAGCCTGGTCGAAGTCCAATTCATTCCTTTACAGATC	TGCAGCTCATATCTATTGGTTCTTGAGATCCAAAGCCTGGTCGAAGTCCAATTCATTCCTTTAC	Chr08	4621017	1	9.12428e-026	0.892473	0.554217	0.494121	97.23944	39.82938	2.58418	1	1	1	1	1	1	-	1	1	-	1	0	1	1	1	0	-	1	0	0	1	-	1	1	-	-	0	0	1	1	1	1	1	-	1	1	1
3374805	TGCAGTTTATTTCCTGTAGCATTAGTTCAATCTGGGTGTTCTCTGTGTGTGATTCATCACCCGAGGTAA	TGCAGTTTATTTCCTGTAGCATTAGTTCAATCTGGGTGTTCTCTGTGTGTGATTCATCACCCGAGGTAA	Chr02	4091194	1	2.15725e-027	0.989247	0.445652	0.494093	8.75472	6.60447	1.37711	0.954545	0	0	0	0	1	0	0	0	0	0	1	0	0	0	0	0	0	1	1	0	0	0	0	0	0	1	1	0	0	1	0	0	0	0	0	0
3372760	TGCAGAATGTAGTAGAAAATTACATATGCACTATTCCATAACTAAAAAAATTATAAAAAACATTCCCTA	TGCAGAATGTAGTAGAAAATTACATATGCACTATTCCATAACTAAAAAAATTATAAAAAACATTCCCTA	Chr03	48487354	1	4.6367e-029	0.967742	0.555556	0.493827	7.54545	7.79312	1.29967	0.956522	1	1	1	1	1	1	1	0	1	1	0	1	1	1	1	1	1	0	0	1	0	1	0	1	1	0	0	1	1	1	1	1	-	1	1	1
8178457	TGCAGCAGCAGCAGCATCACCACGGCAGCAAACACACATCAAAGAAGAAAAAAGAAAACCTTTGGATCC	TGCAGCAGCAGCAGCATCACCACGGCAGCAAACACACATCAAAGAAGAAAAAAGAAAACCTTTGGATCC	Chr11	5237918	1	3.60984e-025	0.967742	0.444444	0.493827	5.90909	4.68372	1.50088	1	1	1	1	0	0	1	-	1	-	-	0	1	1	0	1	1	0	0	0	1	1	1	1	1	0	0	0	1	1	1	1	1	1	1	0	1
3370097	TGCAGGAACAGTACACCCCTGATCCAAACAGACACTTAGAGATTTTCGAAACAATTTATATAGAGCTTG	TGCAGGAACAGTACACCCCTGATCCAAACAGACACTTAGAGATTTTCGAAACAATTTATATAGAGCTTG	Chr10	7841076	1	4.6367e-029	0.967742	0.555556	0.493827	25.10448	13.62738	1.80803	1	1	1	1	1	1	0	1	-	1	1	0	1	1	1	1	1	1	0	0	1	1	1	1	0	1	0	0	1	1	1	1	1	0	1	1	1
100003049	TGCAGGTCCAAAACCATCACTTTCTTGATCGGAAAATGTTACATATTACGGTAATGACAACCTCTACGC	TGCAGGTCCAAAACCATCACTTTCTTGATCGGAAAATGTTACATATTACGGTAATGACAACCTCTACGC		0	0	999	0.967742	0.444444	0.493827	6.45098	5.00711	1.38009	0.95	1	1	1	0	0	0	1	1	1	1	0	0	1	0	1	0	1	0	0	1	0	1	0	-	1	0	0	1	1	0	1	1	1	-	0	1
100003332	TGCAGTACCAGAAAAACAATCGGTTGTTTCGTAGAAAAACAATCGGTTGTTTATACCAGCAAACAACAA	TGCAGTACCAGAAAAACAATCGGTTGTTTCGTAGAAAAACAATCGGTTGTTTATACCAGCAAACAACAA	Chr11	17977649	22	1.67949e-023	0.967742	0.555556	0.493827	12.95522	9.3656	1.34702	0.956522	1	1	1	1	0	1	1	1	1	1	0	1	1	1	1	0	1	0	0	1	1	-	1	1	1	0	0	1	1	1	0	1	0	1	1	1
100003363	TGCAGTAGAAATCGGAGCAGTAGAAATCGGAGCAGCAGGCACACGTTGACCAGTGGGCGTTTGTGCATT	TGCAGTAGAAATCGGAGCAGTAGAAATCGGAGCAGCAGGCACACGTTGACCAGTGGGCGTTTGTGCATT	Chr01	24432691	1	4.6367e-029	0.967742	0.555556	0.493827	7.73529	5.30709	1.41717	1	1	1	1	1	1	1	0	1	0	1	0	1	-	1	1	1	1	0	0	1	1	1	1	-	1	0	0	1	1	1	1	1	1	1	1	1
8667330	TGCAGTCAGTGATCCTACAACTGAATTTTTCTTCATATATGCGTGTCTCTGTTCTACGTTTATATCTAG	TGCAGTCAGTGATCCTACAACTGAATTTTTCTTCATATATGCGTGTCTCTGTTCTACGTTTATATCTAG	Chr04	37395304	1	2.79058e-026	0.967742	0.444444	0.493827	5.7963	4.96797	1.47135	1	1	1	1	0	1	1	0	1	0	1	0	1	1	0	1	1	0	0	0	1	1	1	1	1	-	0	0	1	1	1	1	1	1	1	0	1
16633503	TGCAGTGCCAAATCCTCAGGAAGCTGTGGCCAGGAAAGTACCTTTCACAAAGCTTGCTAGTTCAAGCTT	TGCAGTGCCAAATCCTCAGGAAGCTGTGGCCAGGAAAGTACCTTTCACAAAGCTTGCTAGTTCAAGCTT		0	0	999	0.967742	0.444444	0.493827	6.96226	4.39108	1.64259	1	1	-	1	1	1	1	1	1	1	1	0	-	1	1	1	0	1	0	0	0	0	1	1	1	1	0	0	1	0	0	1	0	1	0	1	0
8178618	TGCAGTTCACTTCGGGATTTGGGGGTTTACGGGGTTTATCCATAAGCTCGCGTTTCATTTTCTCTTTCC	TGCAGTTCACTTCGGGATTTGGGGGTTTACGGGGTTTATCCATAAGCTCGCGTTTCATTTTCTCTTTCC	Chr11	45271742	1	4.6367e-029	0.967742	0.555556	0.493827	11.66176	7.50806	1.52661	0.952381	1	1	1	1	1	0	1	0	1	1	0	1	1	1	1	0	1	0	0	1	-	1	-	1	1	0	0	1	1	1	1	1	1	1	1	1
8205387	TGCAGAATCTCCTCCGAGGTGAGCCCCTTACAGATCGGAAGAGCGGTTCAGCAGGAATGCCGAGACCGA	TGCAGAATCTCCTCCGAGGTGAGCCCCTTAC		0	0	999	0.967742	0.444444	0.493827	33.43636	20.52295	1.51729	1	0	1	1	1	0	0	1	1	1	1	0	1	-	1	1	0	0	0	0	1	1	1	0	0	1	0	0	1	1	-	1	1	1	1	1	1
18322731	TGCAGTGCCCTCAAGTTCTTCAACGCCGGGGGAATTCTCCCCGTCAGCAAGTTGTTGGAAAGCGTGAGA	TGCAGTGCCCTCAAGTTCTTCAACGCCGGGGGAATTCTCCCCGTCAGCAAGTTGTTGGAAAGCGTGAGA	Chr11	3660294	2	2.17256e-022	0.967742	0.444444	0.493827	8.18182	4.8658	1.77163	1	0	0	0	0	0	0	0	0	0	0	1	0	0	0	0	0	1	1	1	0	0	0	0	0	0	1	1	0	0	-	0	0	0	0	0	0
3372733	TGCAGAGAGTAAAAGTCTTGGGCAACAGAATGGGCCCATGTTTTTCAAGAAAATGTTACAAATAATGAT	TGCAGAGAGTAAAAGTCTTGGGCAACAGAATGGGCCCATGTTTTTCAAGAAAATGTTACAAATAATGAT	Chr07	6878381	2	4.6367e-029	0.967742	0.555556	0.493827	11.20896	6.85356	1.55025	1	1	1	1	1	1	0	1	1	1	1	0	1	1	1	-	1	1	0	0	1	1	1	0	1	1	0	0	1	1	1	1	1	1	1	1	1
8179499	TGCAGCACGAGCGGGTGAAGTCAGTTTGTGATCATCTGCCAGAAGTTCAGAAAATTGTGAGAGAATATG	TGCAGCACGAGCGGGTGAAGTCAGTTTGTGATCATCTGCCAGAAGTTCAGAAAATTGTGAGAGAATATG	Chr03	39403412	1	4.6367e-029	0.967742	0.555556	0.493827	12.74627	10.36548	1.46995	1	1	1	1	1	0	1	1	1	1	1	0	1	0	1	1	-	1	0	0	1	1	1	1	1	1	0	0	1	1	-	1	1	1	1	1	1
13121303	TGCAGAAAAGGCATCACTATTTGATTCCAAGAAAAGAGTCCAAGTGAACCTAGAAAAGTTATCAACAAT	TGCAGAAAAGGCATCACTATTTGATTCCAAGAAAAGAGTCCAAGTGAACCTAGAAAAGTTATCAACAAT	Chr01	30928726	20	4.6367e-029	0.967742	0.444444	0.493827	14.53704	9.19483	1.49542	1	1	1	1	1	1	0	1	1	1	1	0	1	1	1	1	1	0	0	0	1	1	0	1	0	1	0	0	1	1	1	1	1	-	1	-	1
3374346	TGCAGAAAAGGTCTTACCACGTGAGTTATAAAGAGAGGCAGACCCAGCATTTGGTAAATTACAGATCGG	TGCAGAAAAGGTCTTACCACGTGAGTTATAAAGAGAGGCAGACCCAGCATTTGGTAAATTAC	Chr10	7148007	1	1.12129e-024	0.967742	0.555556	0.493827	72.07463	35.74717	1.79011	0.95	1	1	1	1	1	1	1	1	1	1	0	1	1	1	1	1	1	0	0	1	1	-	1	0	1	0	0	1	1	1	1	1	-	1	1	1
3374978	TGCAGATGGAGGCTTCATTCATCTTTGAAACAAGGAAATCTCACGGTGATTGAATTCCTTACAAAATTA	TGCAGATGGAGGCTTCATTCATCTTTGAAACAAGGAAATCTCACGGTGATTGAATTCCTTACAAAATTA	Chr10	39583607	1	6.08342e-018	0.967742	0.444444	0.493827	51.12727	27.98185	1.70193	1	0	0	1	0	0	0	0	0	0	0	1	0	0	0	0	0	0	1	1	0	0	0	0	0	0	1	1	0	0	1	0	0	0	0	1	0
100088202	TGCAGAATCTAACATAGTGGCCCCTCTTCATGCAGTAAAAGCACGAAACAACTGATTGTTTCGACAAAT	TGCAGAATCTAACATAGTGGCCCCTCTTCATGCAGTAAAAGCACGAAACAACTGATTGTTTCGACAAAT	Chr04	16400751	2	2.79058e-026	0.967742	0.444444	0.493827	10.49057	7.3295	1.37476	0.952381	1	1	1	0	0	0	0	1	1	1	0	1	1	0	1	0	0	0	0	1	-	1	1	1	1	0	0	1	1	1	1	1	1	1	0	1
3368973	TGCAGTGGAATTGTTCATATATTTAGGTTTGTGATAGATCTCAATTTCTTTACTTTCCCCGATCTGCTT	TGCAGTGGAATTGTTCATATATTTAGGTTTGTGATAGATCTCAATTTCTTTACTTTCCCCGATCTGCTT	Chr11	49805456	1	4.6367e-029	0.967742	0.555556	0.493827	31	17.00756	1.67887	1	1	1	1	1	1	1	1	-	1	1	0	1	1	1	-	0	1	0	0	1	1	1	0	-	1	0	0	1	1	1	1	1	1	1	1	1
8213452	TGCAGGCCGAAGAGAGCATTCCTCAAAAATTTGATGTACTCAGTCATCATCCTGTCATTACAGATCGGA	TGCAGGCCGAAGAGAGCATTCCTCAAAAATTTGATGTACTCAGTCATCATCCTGTCATTAC	Chr01	4158924	1	3.92673e-024	0.967742	0.555556	0.493827	33.50746	20.33919	1.41042	0.952381	0	1	1	1	0	0	1	1	1	1	0	1	1	1	1	0	1	0	0	1	-	1	1	1	1	0	0	1	1	1	1	1	1	1	1	1
8175790	TGCAGAATCTTCGTTCATGCACAACAGTACTTCTTCTCTCTCTTGCTTTTTCCATATCCATATATATAC	TGCAGAATCTTCGTTCATGCACAACAGTACTTCTTCTCTCTCTTGCTTTTTCCATATCCATATATATAC	Chr08	56858793	1	2.15725e-027	0.967742	0.444444	0.493827	21.38182	17.7912	1.49054	1	0	0	0	0	-	0	0	0	0	0	1	0	0	0	0	0	0	1	1	0	0	0	0	0	0	1	1	0	0	1	0	0	0	-	0	0
3372128	TGCAGTAATAATGACATATCATGCCCAGCTTTGTACGTATGCTTCCATTTTTATTTTTTTTGTATTTTG	TGCAGTAATAATGACATATCATGCCCAGCTTTGTACGTATGCTTCCATTTTTATTTTTTTTGTATTTTG	Chr03	2861548	1	4.6367e-029	0.967742	0.555556	0.493827	15.83582	8.28701	1.78666	0.952381	1	1	1	1	0	1	1	1	1	1	0	1	1	0	1	0	1	0	0	1	1	1	1	1	1	0	0	1	1	1	-	1	1	1	1	1
100111233	TGCAGGGAGTCTTTATATCAAGTTCAGGTGATCAATCGCATTCAATGAGTGGAAATGGTATCCGTCTTT	TGCAGGGAGTCTTTATATCAAGTTCAGGTGATCAATCGCATTCAATGAGTGGAAATGGTATCCGTCTTT	Chr02	15943365	1	4.6367e-029	0.967742	0.444444	0.493827	12.54545	9.77533	1.41323	0.95	1	0	1	0	0	0	1	-	1	1	0	1	1	0	1	1	-	0	0	1	-	1	1	1	0	0	0	1	1	1	0	1	0	0	1	1
3369664	TGCAGAAGAAAACTGATAATTGTTAGATTAGCAAAATGTGTCTGAATTACATTTGTTCCATACAATATT	TGCAGAAGAAAACTGATAATTGTTAGATTAGCAAAATGTGTCTGAATTACATTTGTTCCATACAATATT	Chr02	42477544	1	4.6367e-029	0.946237	0.556818	0.493543	28.35294	13.1191	1.9312	0.952381	-	1	1	1	0	1	1	1	1	-	0	1	1	1	1	0	1	0	0	1	1	-	1	1	1	0	0	1	1	1	1	1	1	-	1	1
16647194	TGCAGAAGGAATGTAAATATTTAGACCTAATTTGAATTACAAAGACTTTTGGTGCTAATTTATAACTAG	TGCAGAAGGAATGTAAATATTTAGACCTAATTTGAATTACAAAGACTTTTGGTGCTAATTTATAACTAG	Chr03	4496828	3	4.6367e-029	0.946237	0.556818	0.493543	18.95588	11.38166	1.89385	0.95	1	1	1	1	0	1	1	1	1	1	0	1	1	-	1	0	1	0	0	1	-	1	1	1	1	0	0	1	1	1	-	1	1	1	1	1
3375274	TGCAGAGTTCTTCGAAAGGGATGTAGCGAATCCTGTGTGTTGCGTCCTTGTTTGCAGTGGATCGAAACC	TGCAGAGTTCTTCGAAAGGGATGTAGCGAATCCTGTGTGTTGCGTCCTTGTTTGCAGTGGATCGAAACC	Chr03	45863454	1	4.6367e-029	0.946237	0.556818	0.493543	16.41429	7.72102	2.27057	1	1	1	1	1	-	1	1	1	1	1	0	1	1	1	1	1	1	0	0	1	1	1	1	1	1	0	0	1	1	1	1	1	-	1	-	1
3372808	TGCAGATACAGGTTCAGTTGGTTCTTAGTATGGATCATGATTATGAGCACAAATATCAAAACACTACTT	TGCAGATACAGGTTCAGTTGGTTCTTAGTATGGATCATGATTATGAGCACAAATATCAAAACACTACTT	Chr07	50515574	1	4.6367e-029	0.946237	0.556818	0.493543	14.32353	7.71828	2.11597	1	1	1	1	1	0	1	1	1	1	1	0	1	1	1	1	1	1	0	0	1	1	1	-	1	0	0	0	1	1	1	1	1	-	1	1	1
3372244	TGCAGCATCAGCAACTTTAGATATATCATAATGGAAAAGTTTACACACACTTATTACCATACTTCACAA	TGCAGCATCAGCAACTTTAGATATATCATAATGGAAAAGTTTACACACACTTATTACCATACTTCACAA	Chr07	41939784	1	1.66765e-028	0.946237	0.556818	0.493543	12.65217	8.83148	1.76987	1	1	1	1	-	1	1	1	1	1	1	0	1	1	1	1	0	1	0	0	1	1	1	1	1	1	0	0	1	1	1	1	1	1	-	1	1
8201548	TGCAGGTGAAGAGAAGAAGGAAAGAAGAGAGGAAGTGAGGTTGAGCCAGGTTTCTTCGGCGGTGAAGAG	TGCAGGTGAAGAGAAGAAGGAAAGAAGAGAGGAAGTGAGGTTGAGCCAGGTTTCTTCGGCGGTGAAGAG	Chr01	43795937	1	4.6367e-029	0.946237	0.556818	0.493543	41.27143	19.72737	2.24895	1	1	1	1	1	0	1	1	-	1	1	0	1	1	1	1	1	1	0	0	1	1	1	-	-	1	0	0	1	1	1	1	1	1	1	1	1
3369595	TGCAGTATAATTATGAGGAGATTGAAGGCATAAATAGTGGATGAAGATGAATGTGTCCCTATTTTACTA	TGCAGTATAATTATGAGGAGATTGAAGGCATAAATAGTGGATGAAGATGAATGTGTCCCTATTTTACTA	Chr10	36370397	1	4.6367e-029	0.946237	0.556818	0.493543	40.11594	19.88703	1.88901	0.952381	1	1	1	1	1	0	-	1	1	1	0	1	1	1	1	0	1	0	0	1	1	1	-	1	-	0	0	1	1	1	1	1	0	-	1	1
100003574	TGCAGTCTATCATAAACTCCTCAAATTCTAGAAAATTTTATTCCACCGAATTGAAGAGCTACGAGAGCA	TGCAGTCTATCATAAACTCCTCAAATTCTAGAAAATTTTATTCCACCGAATTGAAGAGCTACGAGAGCA	Chr05	8783288	2	4.6367e-029	0.946237	0.556818	0.493543	7.02899	4.69959	1.36263	1	1	1	1	1	0	1	1	1	-	1	0	1	1	1	1	0	-	0	0	1	1	1	0	1	1	0	1	1	1	1	1	1	0	1	1	1
3371067	TGCAGTGCTAACAGAAAACGAGATAGGAAGGAAAAGAAGAAAACTAAAAATATTTATAATGGAGAATTT	TGCAGTGCTAACAGAAAACGAGATAGGAAGGAAAAGAAGAAAACTAAAAATATTTATAATGGAGAATTT	Chr05	1372284	2	4.6367e-029	0.946237	0.443182	0.493543	10.89474	6.80218	1.50717	1	0	1	1	1	0	0	1	0	1	1	0	1	0	1	1	1	-	0	0	0	-	1	1	1	-	0	0	0	1	0	1	1	1	1	1	1
3374277	TGCAGTTTTGTTTTGGAGATAGCATAGATGTTTGAATGAACTTGTTATTTCTTATGGATTTAGTGGTTC	TGCAGTTTTGTTTTGGAGATAGCATAGATGTTTGAATGAACTTGTTATTTCTTATGGATTTAGTGGTTC	Chr01	30078826	1	4.6367e-029	0.946237	0.556818	0.493543	11.05797	6.14294	1.63921	0.952381	1	1	1	1	0	0	1	1	1	1	0	1	1	1	1	1	1	0	0	1	1	1	1	1	1	0	0	1	1	-	1	1	1	-	1	1
3366895	TGCAGCAGCACTCTACAATTATACACTTCTGCAATACATTGGCATAACATTACAGATCGGAAGAGCGGT	TGCAGCAGCACTCTACAATTATACACTTCTGCAATACATTGGCATAACATTAC	Chr09	20082783	1	8.61793e-020	0.946237	0.556818	0.493543	93.72464	36.44646	2.61459	1	-	1	1	1	1	1	1	1	1	1	0	1	1	1	1	0	1	0	0	1	-	1	1	1	1	0	0	1	1	1	1	-	1	1	0	1
3369379	TGCAGTTGTCTTATATCTTGTATCATATATCATACATATAAATAGCAATTTATTGCTTTACAGATCGGA	TGCAGTTGTCTTATATCTTGTATCATATATCATACATATAAATAGCAATTTATTGCTTTAC	Chr02	79364	1	3.92673e-024	0.946237	0.556818	0.493543	19.18571	13.5597	1.65967	1	1	1	0	1	0	1	1	1	1	1	0	-	1	1	1	0	1	0	0	1	1	1	-	1	1	0	0	1	1	1	1	1	1	1	1	1
3366872	TGCAGAACCTTAGAAGTTTCTATTGAATAAAATCATAAAATTGGAAGTGAAGAGAGAGTTCTCCTATTG	TGCAGAACCTTAGAAGTTTCTATTGAATAAAATCATAAAATTGGAAGTGAAGAGAGAGTTCTCCTATTG	Chr07	37396210	1	3.60984e-025	0.946237	0.443182	0.493543	34.73214	19.8957	1.75963	1	0	0	0	0	1	0	0	0	0	0	1	0	-	0	0	0	0	1	1	0	0	0	0	0	0	1	1	0	0	-	1	0	0	0	0	0
8176253	TGCAGCGAAATTTGGTGAAGATGTCATTGTTGGTGTAGTGGACACTGGAATTTGGCCAGAAAGTGAAAG	TGCAGCGAAATTTGGTGAAGATGTCATTGTTGGTGTAGTGGACACTGGAATTTGGCCAGAAAGTGAAAG	Chr10	38784152	2	2.15725e-027	0.946237	0.443182	0.493543	18.70909	8.05814	2.45007	1	0	0	1	0	0	0	0	0	0	0	1	0	0	0	0	0	0	1	1	0	0	0	0	0	-	1	1	0	0	-	0	0	0	0	0	0
8176853	TGCAGTGGCTGAAAATGGCTCCTCTGCCATGAATCTTGACGCGTTTGTGAAGGATATAAAAAAGCGTGG	TGCAGTGGCTGAAAATGGCTCCTCTGCCATGAATCTTGACGCGTTTGTGAAGGATATAAAAAAGCGTGG	Chr07	3152536	1	1.66765e-028	0.946237	0.443182	0.493543	22.54545	12.38888	1.80442	1	0	0	0	0	0	0	0	1	0	0	1	0	0	0	0	0	0	1	1	0	-	0	0	0	0	1	1	0	0	1	0	0	-	0	0	0
3373034	TGCAGATTGAGTCTGAGAATAAGGTCGTGTCAGTTTATTCTTTGGAAGCTGAGTTTACAAGGCCACTGT	TGCAGATTGAGTCTGAGAATAAGGTCGTGTCAGTTTATTCTTTGGAAGCTGAGTTTACAAGGCCACTGT	Chr06	15577571	1	1.66765e-028	0.946237	0.443182	0.493543	16.90566	10.26491	1.74986	1	1	1	0	0	1	1	1	0	1	1	0	1	1	0	0	0	0	0	0	1	-	1	1	1	1	0	0	0	1	1	0	1	1	1	0	1
3375901	TGCAGCAAAATAAAAATCATATCATCAAACTTTATCAAGAAAAAAAAAATCATATTTCAAAACATATTA	TGCAGCAAAATAAAAATCATATCATCAAACTTTATCAAGAAAAAAAAAATCATATTTCAAAACATATTA	Chr05	7608118	1	7.75884e-027	0.946237	0.556818	0.493543	8.58824	7.55613	1.43083	0.952381	1	1	1	-	0	1	1	1	1	1	0	1	1	1	1	0	1	0	0	1	1	1	1	-	1	0	0	1	1	0	1	1	1	1	1	1
8215486	TGCAGCAATGCAGGCCCTGTAATGGGTATCTTAGAGTTGGGATTTGGGGCTGAGACACGTGTGGAGCCT	TGCAGCAATGCAGGCCCTGTAATGGGTATCTTAGAGTTGGGATTTGGGGCTGAGACACGTGTGGAGCCT	Chr05	1044846	1	4.6367e-029	0.946237	0.443182	0.493543	9.5614	6.31628	1.68631	1	0	1	1	1	0	1	-	0	1	1	0	1	0	1	1	1	1	0	0	0	1	1	1	1	0	0	0	0	1	0	1	1	1	1	1	1
3370516	TGCAGCCAATGATTTTATTTCATTTCTCAAGTGATAAAATTCCAGCAAGATACAGATAAAACAACTGTA	TGCAGCCAATGATTTTATTTCATTTCTCAAGTGATAAAATTCCAGCAAGATACAGATAAAACAACTGTA	Chr01	44654272	1	4.6367e-029	0.946237	0.556818	0.493543	18.75	10.73528	1.83729	1	1	1	1	1	1	1	1	1	1	-	0	1	1	1	1	0	1	0	0	1	1	1	-	-	1	0	0	1	1	1	1	1	1	-	1	1
3368231	TGCAGGTTTTGTTGCTAATGAAAAACCTCACTCTCAACTTGTCTAGTCCTGACTTTGTGCCCGTTGTAA	TGCAGGTTTTGTTGCTAATGAAAAACCTCACTCTCAACTTGTCTAGTCCTGACTTTGTGCCCGTTGTAA	Chr01	43706798	1	4.6367e-029	0.946237	0.556818	0.493543	40.72464	19.752	1.79686	1	1	-	1	1	1	1	1	1	1	1	0	1	1	1	1	1	1	0	0	1	-	1	1	1	1	0	0	1	1	0	1	1	1	-	1	1
3370626	TGCAGTAACATTGGTTCCACATATTACATTATAAGGAGACAGCATTATAGTATAGGATGTCTATATTAT	TGCAGTAACATTGGTTCCACATATTACATTATAAGGAGACAGCATTATAGTATAGGATGTCTATATTAT	Chr04	45796665	1	4.6367e-029	0.946237	0.556818	0.493543	20.82353	12.88175	1.63886	1	1	1	1	1	1	1	1	1	1	1	0	1	1	1	1	1	1	0	0	1	1	1	1	-	-	0	0	1	1	-	1	1	1	1	1	1
3370032	TGCAGTTTCACATCATAAAACATGAAAACGCGTATTATGCTCACAACCCAATAACAAGATCAGTGTATT	TGCAGTTTCACATCATAAAACATGAAAACGCGTATTATGCTCACAACCCAATAACAAGATCAGTGTATT	Chr01	41214997	1	4.6367e-029	0.946237	0.556818	0.493543	65.82609	28.92617	2.4667	1	1	1	1	1	0	1	1	1	1	1	0	1	1	-	1	0	1	0	0	1	1	1	-	1	1	0	0	1	1	-	1	1	1	1	1	1
3369852	TGCAGCATGAAGTACCAAACCAGAGCACCTGCTGGGAAAAAAGCTACAGCTCTTTTATTAGGAAACTCT	TGCAGCATGAAGTACCAAACCAGAGCACCTGCTGGGAAAAAAGCTACAGCTCTTTTATTAGGAAACTCT		0	0	999	0.946237	0.443182	0.493543	19.49091	12.33454	1.54774	1	0	0	1	0	0	0	0	0	0	0	1	0	0	0	0	0	0	1	1	0	0	0	0	0	1	1	1	0	0	1	0	0	0	0	-	0
100071756	TGCAGATTAAGCACTTGCAAACCCCCATCTTCTTAGAACTGCAACAAAATTCCATTTACAGATCGGAAG	TGCAGATTAAGCACTTGCAAACCCCCATCTTCTTAGAACTGCAACAAAATTCCATTTAC	Chr03	6696444	1	4.80498e-023	0.946237	0.443182	0.493543	25.47273	13.83652	1.8177	0.95	1	1	1	0	0	0	1	1	1	1	0	1	1	1	1	0	1	0	0	1	-	1	0	0	1	0	0	1	1	0	1	1	1	-	0	1
8177392	TGCAGATGAAAAAAAAAACACTTCGGTAGTTGAAAATTCAAATGCTTCTTTACAGATCGGAAGAGCGGT	TGCAGATGAAAAAAAAAACACTTCGGTAGTTGAAAATTCAAATGCTTCTTTAC	Chr05	39216497	1	1.86545e-016	0.946237	0.443182	0.493543	27.68519	19.60142	1.45939	0.954545	0	0	0	0	1	0	0	0	1	-	1	0	0	0	0	0	0	-	1	0	0	0	0	0	0	1	1	0	0	1	0	0	0	0	0	0
8201431	TGCAGCATGATTTGAACAAGAATAACGCACCAAAAAGGGGGTGTCAGTGATCTGGGTTGAGTTGACTTT	TGCAGCATGATTTGAACAAGAATAACGCACCAAAAAGGGGGTGTCAGTGATCTGGGTTGAGTTGACTTT	Chr03	32089233	1	2.15725e-027	0.946237	0.556818	0.493543	22.21739	12.57427	1.67406	1	1	1	1	1	0	1	1	-	1	1	0	1	1	1	1	1	1	0	0	1	1	1	1	1	1	0	0	1	1	0	1	-	-	1	-	1
3368163	TGCAGAAAAACTTCTTCAATTCACTCACTCACTGTTCATATGATTTGTTCTTCCTTGAACTCTACGAAC	TGCAGAAAAACTTCTTCAATTCACTCACTCACTGTTCATATGATTTGTTCTTCCTTGAACTCTACGAAC	Chr11	8237282	1	1.66765e-028	0.946237	0.443182	0.493543	55.21053	34.49421	1.75835	1	1	1	0	1	1	1	1	0	1	1	0	-	1	-	1	0	0	0	0	1	1	0	1	1	1	0	0	0	1	1	0	1	0	1	1	1
8214933	TGCAGGTAAAAGCATCCAATTACTAAGACAAAAAAAAAAACAATTATTACAGATCGGAAGAGCGGTTCA	TGCAGGTAAAAGCATCCAATTACTAAGACAAAAAAAAAAACAATTATTAC	Chr09	15954167	1	3.59475e-018	0.946237	0.556818	0.493543	16.1	10.20665	1.86051	1	1	1	0	1	1	1	0	-	1	1	0	1	1	1	-	1	1	0	0	1	1	1	1	1	1	0	0	1	1	1	1	1	1	-	-	1
3375817	TGCAGTCTATGTGTTCAGCCTTGAGTCTTGTGGTGCAACCAATGGCAGGGTTCTTCTCTTCGATGAAAC	TGCAGTCTATGTGTTCAGCCTTGAGTCTTGTGGTGCAACCAATGGCAGGGTTCTTCTCTTCGATGAAAC	Chr02	42922442	1	1.00367e-025	0.946237	0.443182	0.493543	37.94643	21.18239	1.94527	1	0	0	0	0	0	0	0	0	0	0	1	0	0	0	0	1	0	1	1	0	0	0	-	0	0	1	1	0	0	-	1	0	0	0	0	0
3369100	TGCAGTATACAGAAATGTGGAACAGTATCCAAATGCAAATCATGTTCCTGGAATCCTGATTCTAGAAAT	TGCAGTATACAGAAATGTGGAACAGTATCCAAATGCAAATCATGTTCCTGGAATCCTGATTCTAGAAAT	Chr01	41081415	1	4.6367e-029	0.946237	0.556818	0.493543	38.88406	20.22377	1.84518	1	1	1	1	-	0	1	1	1	1	1	0	1	1	1	1	1	1	0	0	1	1	1	-	-	1	0	0	1	1	-	1	1	1	1	1	1
3370233	TGCAGAAATATATAACATTTACAGAACATACTTCAGACATATTTCTGACCTATTTGCACAAATTTGACA	TGCAGAAATATATAACATTTACAGAACATACTTCAGACATATTTCTGACCTATTTGCACAAATTTGACA	Chr02	49010590	1	4.6367e-029	0.946237	0.443182	0.493543	17.57895	9.76558	1.74224	0.952381	1	1	0	1	0	1	1	0	1	-	0	1	1	1	0	0	0	0	0	1	1	1	0	-	0	0	0	1	1	1	1	1	-	-	1	1
3367331	TGCAGATGAACTCTATTATCTGAGGGAGCAATTTTCACTGCTAGAACCTAGCAAAAATGGCAGCATATC	TGCAGATGAACTCTATTATCTGAGGGAGCAATTTTCACTGCTAGAACCTAGCAAAAATGGCAGCATATC	Chr03	51984417	1	4.6367e-029	0.946237	0.443182	0.493543	50.84483	27.31477	2.15493	1	0	0	0	0	0	0	0	0	0	0	1	0	0	-	0	0	0	1	1	0	0	0	0	0	1	1	1	0	0	-	0	0	0	0	1	0
100112817	TGCAGCTTTTGCTTGCTGTTTTGGCAAACTAAATTTCTGATCAATTGCTTTCCTTAGATAATTTCATTC	TGCAGCTTTTGCTTGCTGTTTTGGCAAACTAAATTTCTGATCAATTGCTTTCCTTAGATAATTTCATTC	Chr01	21831520	2	4.6367e-029	0.946237	0.556818	0.493543	26.94118	16.81463	1.60854	0.952381	1	1	1	1	0	1	-	-	1	1	0	1	1	1	1	0	1	0	0	1	-	-	1	0	1	0	0	1	1	1	1	1	1	1	-	1
3375675	TGCAGAGAGTAAAAACTTTGGGCAGCATATTGGGCCAGAAAATTAGAAAAAAGTGATGCGTCAAGCGTG	TGCAGAGAGTAAAAACTTTGGGCAGCATATTGGGCCAGAAAATTAGAAAAAAGTGATGCGTCAAGCGTG	Chr11	46061325	1	4.6367e-029	0.924731	0.55814	0.49324	9.42029	4.73166	1.90383	0.952381	1	-	1	1	1	1	1	1	1	1	0	-	1	1	1	0	1	0	0	1	-	1	0	-	1	0	0	1	1	1	0	1	1	1	-	1
3372953	TGCAGATCTCACAAATGAACCTATTTGTCGCCAAAAGAGTCTTTGGAGACAACGCGACAACCTCAGCCT	TGCAGATCTCACAAATGAACCTATTTGTCGCCAAAAGAGTCTTTGGAGACAACGCGACAACCTCAGCCT	Chr05	38416023	1	4.6367e-029	0.924731	0.55814	0.49324	42.35714	19.49142	2.05847	1	1	-	1	1	1	0	1	1	1	1	0	1	1	-	1	1	1	0	0	1	1	1	1	1	-	0	0	1	1	1	1	1	-	1	1	1
3376945	TGCAGCAGAGATTGTAGGAAACAGAGTACAATGATCACCATATATCAGTATCTGAGGATTGAGGCTTAC	TGCAGCAGAGATTGTAGGAAACAGAGTACAATGATCACCATATATCAGTATCTGAGGATTGAGGCTTAC	Chr07	4952227	1	4.6367e-029	0.924731	0.55814	0.49324	6.42029	3.39823	1.7663	0.954545	1	1	1	1	1	0	1	-	1	1	0	1	1	1	-	1	1	0	0	1	1	1	1	1	1	0	0	1	1	1	1	1	1	-	-	1
8201854	TGCAGCCACATATATACCTCATTATATCTCTCTGATGTATATATTTTTTTATTGTAAAGCCTTAGAAGG	TGCAGCCACATATATACCTCATTATATCTCTCTGATGTATATATTTTTTTATTGTAAAGCCTTAGAAGG	Chr05	35418315	1	4.6367e-029	0.924731	0.44186	0.49324	7.25455	4.19618	2.03042	0.95	1	-	1	1	1	-	1	1	1	-	0	1	1	1	-	-	0	0	0	1	1	1	0	-	1	0	0	1	1	1	1	1	1	1	0	1
3367464	TGCAGCCTGGGATGAAATTTCTCTTCAAAGACTAAACTTTTCTGTATTTCATTTTCTTTCTTCGCTCCT	TGCAGCCTGGGATGAAATTTCTCTTCAAAGACTAAACTTTTCTGTATTTCATTTTCTTTCTTCGCTCCT	Chr06	31016880	1	4.6367e-029	0.924731	0.55814	0.49324	32.26761	17.6866	2.01462	1	1	1	1	1	0	1	1	-	1	1	0	1	1	1	1	0	1	0	0	1	1	1	-	1	1	0	0	1	1	1	1	1	1	1	1	1
3372192	TGCAGGGAAAACTTGGCAGACTTATTTACTTGAAAAAGAGCCCTACTACTCCAGTTTTAGTGGTTACGT	TGCAGGGAAAACTTGGCAGACTTATTTACTTGAAAAAGAGCCCTACTACTCCAGTTTTAGTGGTTACGT	Chr03	36685450	1	4.6367e-029	0.924731	0.55814	0.49324	19.97059	9.50073	2.0219	0.95	1	1	1	1	1	1	1	1	-	1	0	1	1	1	1	1	1	0	0	1	-	1	1	-	1	0	0	1	1	1	1	1	-	1	1	1
3376850	TGCAGGTACTTGGATCTGCTCATTTTTCTCCTCCATTACCCATTTGGAAGTTGAAGTTTGTTTTCAGGT	TGCAGGTACTTGGATCTGCTCATTTTTCTCCTCCATTACCCATTTGGAAGTTGAAGTTTGTTTTCAGGT	Chr07	37937853	1	4.6367e-029	0.924731	0.55814	0.49324	7.5493	3.74086	2.1313	1	1	1	1	1	0	1	1	1	-	1	0	1	1	1	1	0	1	0	0	1	1	1	1	1	-	0	0	1	1	-	1	1	1	-	-	1
3371901	TGCAGTCACTATTTTCTTTTCAAAATGATTTGTTTCTCCCTTTCTATTTTAGAACAATTGTGAACTTCC	TGCAGTCACTATTTTCTTTTCAAAATGATTTGTTTCTCCCTTTCTATTTTAGAACAATTGTGAACTTCC	Chr04	3213734	1	4.6367e-029	0.924731	0.55814	0.49324	13.68571	8.98816	1.93644	1	1	-	1	1	0	1	1	1	1	1	0	1	1	1	1	1	1	0	0	1	1	1	-	-	-	0	0	1	1	1	1	1	1	0	1	1
3368915	TGCAGTGTTCTAAAAGAATAGTTGAGTAATCTGTTACTAGAGATTTTGAAGACAAACTCAAGGCTTGTT	TGCAGTGTTCTAAAAGAATAGTTGAGTAATCTGTTACTAGAGATTTTGAAGACAAACTCAAGGCTTGTT	Chr01	38876277	2	4.6367e-029	0.924731	0.55814	0.49324	30.14286	17.07403	1.7994	1	1	1	-	1	0	1	1	1	1	-	0	1	1	1	1	1	1	0	0	1	1	1	1	-	-	0	0	1	1	1	1	1	1	1	1	1
16632983	TGCAGTTATCTGTTTTCATTATTCTTACTATTATTCACCTTATTGAGTTTTGGGATTTTTTCTAACTTC	TGCAGTTATCTGTTTTCATTATTCTTACTATTATTCACCTTATTGAGTTTTGGGATTTTTTCTAACTTC	Chr05	2924332	1	4.6367e-029	0.924731	0.55814	0.49324	5.63768	4.24937	1.37112	0.956522	1	1	1	1	-	1	1	1	1	1	0	1	1	1	1	0	1	0	0	1	-	1	1	-	-	0	0	1	1	0	1	1	-	0	1	1
3369170	TGCAGATGTAACGTGAGCAAAGGGAAAATATAAGTGAAGAAGATCAAATACACAAACAACCTAAATGAA	TGCAGATGTAACGTGAGCAAAGGGAAAATATAAGTGAAGAAGATCAAATACACAAACAACCTAAATGAA		0	0	999	0.924731	0.44186	0.49324	20.10909	14.69901	1.52731	1	0	0	0	0	0	0	0	0	0	-	1	0	0	0	0	0	0	1	1	0	-	0	0	0	0	1	1	0	0	0	0	0	0	1	0	0
3366159	TGCAGATTGGGGGAACATACATATACCAAAATTGGTATGTGATTTCATTTCTTTTTATTTTGCTCAACA	TGCAGATTGGGGGAACATACATATACCAAAATTGGTATGTGATTTCATTTCTTTTTATTTTGCTCAACA	Chr04	35681277	1	4.6367e-029	0.924731	0.55814	0.49324	49.2	27.87349	2.15646	1	0	0	0	1	0	0	1	0	1	0	1	0	0	1	0	0	1	1	1	0	-	0	0	0	1	1	1	0	0	-	0	0	0	0	-	0
18322662	TGCAGGCCAAGCTCCAGTGTTGCGATTGAGGCCAAGGAATTTTGGTGAGTGTGATGTGTCAATCTTGGC	TGCAGGCCAAGCTCCAGTGTTGCGATTGAGGCCAAGGAATTTTGGTGAGTGTGATGTGTCAATCTTGGC	Chr10	38784219	1	3.60984e-025	0.924731	0.44186	0.49324	8.78182	5.45291	1.63778	0.952381	0	0	1	0	0	0	0	0	0	0	1	0	0	0	0	0	0	-	0	0	0	0	0	0	1	1	1	0	0	-	0	0	0	0	0	0
3365878	TGCAGGGAAGACTCCTATCAGAAGGAGAGAGCCAAATCCCATATGTCATACAGCTATAACTGAAATATT	TGCAGGGAAGACTCCTATCAGAAGGAGAGAGCCAAATCCCATATGTCATACAGCTATAACTGAAATATT	Chr04	42461249	1	1.67949e-023	0.924731	0.44186	0.49324	56.03571	34.28763	1.67719	1	0	0	0	0	1	0	0	0	0	0	1	0	0	0	0	0	0	1	1	0	-	0	-	0	0	-	1	0	0	-	1	0	0	0	0	0
3373468	TGCAGTGGAATGCGGAAAAGCAGGCATCAAATAGAGGCAACTTAGAAGAGGAGCTGTTGAGGATTTCCG	TGCAGTGGAATGCGGAAAAGCAGGCATCAAATAGAGGCAACTTAGAAGAGGAGCTGTTGAGGATTTCCG	Chr07	4201593	1	4.6367e-029	0.924731	0.55814	0.49324	14.52174	8.02281	2.01266	1	1	0	1	0	1	0	0	1	1	0	1	0	0	0	0	0	0	1	1	1	1	0	1	0	0	1	1	1	1	-	0	-	0	0	0	1
8177852	TGCAGGGCGGTATAGGGTTTATTCATAGACAGTTTTTTTTTATTACAGATCGGAAGAGCGGTTCAGCAG	TGCAGGGCGGTATAGGGTTTATTCATAGACAGTTTTTTTTTATTAC	Chr05	36230535	1	8.51714e-014	0.924731	0.44186	0.49324	31.67241	23.9031	1.3318	1	0	-	0	0	0	0	0	0	0	0	1	0	0	0	0	0	-	1	1	0	1	0	0	0	-	1	1	0	0	1	0	0	0	0	0	0
3374374	TGCAGAAGTATAAGGCAAGTGTGTATCCTCACCTGTCGACAAAACTAGTTGATGCTGACATGATGTAGT	TGCAGAAGTATAAGGCAAGTGTGTATCCTCACCTGTCGACAAAACTAGTTGATGCTGACATGATGTAGT	Chr04	572314	1	4.6367e-029	0.924731	0.55814	0.49324	9.73611	6.11236	1.66483	1	1	1	1	0	0	1	1	-	-	-	0	1	0	0	0	1	1	1	0	1	1	0	-	0	1	1	0	1	1	1	1	1	0	1	0	1
3367415	TGCAGGACCTGTATTGAGCAACATCTCCATGTAATTAGAAATGCCCAAGCAAATTCAACGTTACAGATC	TGCAGGACCTGTATTGAGCAACATCTCCATGTAATTAGAAATGCCCAAGCAAATTCAACGTTAC	Chr01	46204613	1	9.12428e-026	0.924731	0.55814	0.49324	45.68116	23.36199	2.05419	1	1	-	1	1	1	1	1	-	1	1	0	1	1	1	1	1	1	0	0	1	-	1	1	-	1	0	0	1	1	-	1	1	1	-	1	1
3374065	TGCAGACGAGCTTTCCCTTGCGCTGGTGAGTTTTTCTCTTCGCTGCTTTCACTTCACAGTAAGCGTCGT	TGCAGACGAGCTTTCCCTTGCGCTGGTGAGTTTTTCTCTTCGCTGCTTTCACTTCACAGTAAGCGTCGT	Chr01	43313691	1	4.6367e-029	0.924731	0.55814	0.49324	14.14286	6.46813	2.25054	0.95	1	-	1	1	0	-	1	1	1	-	0	1	1	1	1	1	1	0	0	1	1	1	1	0	1	0	0	1	1	1	-	-	1	0	1	1
8211547	TGCAGATTCTGGACGAGGCGTCGATGTCATTGGGTGGCTACCGGAGCAGATGGAGACAGCGGAGGAGAC	TGCAGATTCTGGACGAGGCGTCGATGTCATTGGGTGGCTACCGGAGCAGATGGAGACAGCGGAGGAGAC	Chr01	47485565	1	4.6367e-029	0.924731	0.55814	0.49324	14.4	5.83438	2.55554	0.95	1	1	1	1	0	1	1	1	-	1	0	1	1	1	1	1	1	0	0	1	1	1	1	-	1	0	0	1	1	1	1	1	1	1	-	1
3371177	TGCAGCTCTCTCTGATAGAGTGTTTGAACCAGCTAATAATACTTCAATAATCTCTAAACATCTCAACAT	TGCAGCTCTCTCTGATAGAGTGTTTGAACCAGCTAATAATACTTCAATAATCTCTAAACATCTCAACAT	Chr10	3262660	1	2.15725e-027	0.924731	0.55814	0.49324	19.98507	11.40502	1.72526	1	0	0	0	0	1	0	0	0	1	1	1	0	0	0	0	0	0	1	1	0	0	1	1	-	0	1	1	0	0	1	1	0	-	0	-	0
3367161	TGCAGTAAGAGTCGTTTTAGTTAGTCAATGTTCCCATAATCTAAGATTCAGATGCCACCATTTTCTTAC	TGCAGTAAGAGTCGTTTTAGTTAGTCAATGTTCCCATAATCTAAGATTCAGATGCCACCATTTTCTTAC	Chr06	29446036	1	1.66765e-028	0.924731	0.55814	0.49324	72.6338	30.04327	2.52264	1	1	1	1	1	0	1	1	1	-	1	0	1	1	1	1	1	1	0	0	1	1	1	1	1	1	0	0	1	1	-	1	1	1	-	1	1
3372519	TGCAGTCGTGGCTCATTGGTCAAAATCTTAGCTTGTAAATCTAAAATGCACTTTTCTTTTGATTTAGCA	TGCAGTCGTGGCTCATTGGTCAAAATCTTAGCTTGTAAATCTAAAATGCACTTTTCTTTTGATTTAGCA	Chr02	30953310	1	4.6367e-029	0.924731	0.55814	0.49324	13.66197	6.48062	2.24764	0.952381	1	1	1	-	0	1	1	1	-	1	0	1	1	-	1	0	1	0	0	1	1	1	1	1	1	0	0	1	1	1	1	1	1	-	-	1
8200933	TGCAGTTGAGAAAAATACGATGGTGCATGGATGATAACATTGTAAGATGGGGTGTTGGGCTTGAATGCA	TGCAGTTGAGAAAAATACGATGGTGCATGGATGATAACATTGTAAGATGGGGTGTTGGGCTTGAATGCA	Chr10	36942719	1	4.6367e-029	0.924731	0.55814	0.49324	12.42857	7.12455	1.92056	0.952381	1	1	1	1	1	1	1	1	1	1	0	1	1	1	1	0	-	0	0	1	1	-	1	1	1	0	0	1	1	1	1	1	0	1	1	1
3375395	TGCAGATCTTTGAAGACCAGCCATGGCAGCGAGAGTAAGCAATTCTGAATTTTGGCTCTATTTCACACC	TGCAGATCTTTGAAGACCAGCCATGGCAGCGAGAGTAAGCAATTCTGAATTTTGGCTCTATTTCACACC		0	0	999	0.924731	0.44186	0.49324	18.84211	10.5926	1.7843	1	0	1	0	0	0	0	0	-	1	0	1	0	0	0	0	0	0	1	-	0	-	0	0	0	0	1	1	0	0	0	0	0	0	0	0	0
8213103	TGCAGAATGTGCATGAGACAAAGCTATTTGCACACAAGCCGAGATATATAATATTACAGATCGGAAGAG	TGCAGAATGTGCATGAGACAAAGCTATTTGCACACAAGCCGAGATATATAATATTAC	Chr09	27479651	1	5.86045e-022	0.924731	0.55814	0.49324	44.95714	18.9046	2.43243	1	1	-	1	1	1	1	1	1	1	-	0	1	1	1	1	0	1	0	0	1	-	1	-	-	1	0	0	1	1	-	1	1	-	1	1	1
3367197	TGCAGCATTGATCTACAAGTTCAAATAAAAAGAAATTTCAATAACAAGAAGTTACAGATCGGAAGAGCG	TGCAGCATTGATCTACAAGTTCAAATAAAAAGAAATTTCAATAACAAGAAGTTAC	Chr03	37435553	1	7.12152e-021	0.924731	0.55814	0.49324	40.60294	19.77754	2.0178	0.95	1	-	1	1	1	1	1	-	1	1	0	1	1	-	1	1	1	0	0	1	1	1	1	1	1	0	0	1	1	1	1	1	1	1	1	1
100072105	TGCAGCTTTTGCTTGCTATTTTGGCGAACTGAATTTATTACAGATCGGAAGAGCGGTTCAGCAGGAATG	TGCAGCTTTTGCTTGCTATTTTGGCGAACTGAATTTATTAC	Chr10	9196028	1	2.50635e-013	0.924731	0.55814	0.49324	38.61429	19.8554	1.80132	0.954545	1	1	-	1	1	-	1	1	1	1	0	1	1	1	0	0	1	0	0	1	1	1	1	1	-	0	0	1	1	-	1	1	0	1	1	1
8667212	TGCAGAAAAATGAGAGTGCTACTATAAGAGAGCTCTGTGAATGCGACGTTGCAACTAAAATTATTTACA	TGCAGAAAAATGAGAGTGCTACTATAAGAGAGCTCTGTGAATGCGACGTTGCAACTAAAATTATTTACA	Chr07	10433232	1	5.99795e-028	0.924731	0.55814	0.49324	39.2	21.19946	1.98543	1	1	1	1	1	0	1	1	1	1	1	0	1	1	1	1	1	1	0	0	1	-	1	-	1	1	0	0	1	1	0	-	1	-	1	1	1
3375153	TGCAGACAAAGGCGCTGAAGGAACAATTTGGCTATTGGCCAAGGCTTATGTTGTTGTGAATGACTCATG	TGCAGACAAAGGCGCTGAAGGAACAATTTGGCTATTGGCCAAGGCTTATGTTGTTGTGAATGACTCATG		0	0	999	0.924731	0.55814	0.49324	8.07246	5.17608	1.53029	0.954545	1	1	0	1	1	1	1	1	1	-	0	1	0	1	-	1	1	0	0	1	1	-	1	1	1	0	0	1	1	1	1	1	1	1	1	1
3371884	TGCAGACAATTGCAGAAAATACCCTTTTCAGATGCCCTATTGGTCAGTTCTGAGCTTCCTTGATATAGA	TGCAGACAATTGCAGAAAATACCCTTTTCAGATGCCCTATTGGTCAGTTCTGAGCTTCCTTGATATAGA	Chr01	50525938	1	4.6367e-029	0.924731	0.55814	0.49324	12.31429	7.59989	1.62325	1	1	1	1	1	1	1	-	1	-	1	0	1	1	1	1	1	1	0	0	1	1	1	0	-	1	0	0	1	1	-	0	1	1	1	1	1
3368453	TGCAGTGATGATTTGGTGATTCTTCCTTTTTCAAGTTGTATATATACATATTCATCTACGCAATTATAA	TGCAGTGATGATTTGGTGATTCTTCCTTTTTCAAGTTGTATATATACATATTCATCTACGCAATTATAA	Chr07	2813158	1	4.6367e-029	0.924731	0.55814	0.49324	32.84507	21.3559	1.97059	1	1	1	1	1	1	1	1	0	1	1	0	1	1	1	-	1	1	0	0	1	1	1	1	-	1	0	0	1	1	1	1	1	-	-	1	1
3377024	TGCAGTTGCAGAGACAGCGAATTTTATCTTTATCCACAACCATAACCAGAGTAAAATCCACTTCACTCT	TGCAGTTGCAGAGACAGCGAATTTTATCTTTATCCACAACCATAACCAGAGTAAAATCCACTTCACTCT	Chr01	35923600	1	4.6367e-029	0.924731	0.55814	0.49324	7.24286	5.07215	1.53468	0.956522	1	-	1	1	1	1	1	1	-	-	0	1	1	1	1	1	1	0	0	1	1	-	1	1	1	0	0	1	1	1	1	-	1	1	1	1
3374070	TGCAGTTTTTACATTGGTATAGTTATATTCTTCTCGACAAACATTGAATAAATATTTGTAATTTCTACA	TGCAGTTTTTACATTGGTATAGTTATATTCTTCTCGACAAACATTGAATAAATATTTGTAATTTCTACA	Chr02	4562410	1	4.6367e-029	0.924731	0.55814	0.49324	6.91429	3.93062	1.76481	1	1	1	-	1	1	0	1	1	1	1	0	1	1	1	1	1	1	0	0	1	-	1	-	1	1	0	0	1	1	1	1	1	1	1	1	1
3365952	TGCAGTGAATTCTTGGACTCCACAGTGAGTAACTTTTCCATTTGCAGGATTTCTCAGTTCAAATAACAT	TGCAGTGAATTCTTGGACTCCACAGTGAGTAACTTTTCCATTTGCAGGATTTCTCAGTTCAAATAACAT	Chr04	35681211	1	4.6367e-029	0.924731	0.55814	0.49324	61.55714	37.65127	1.87645	1	0	0	0	1	0	0	1	0	-	0	1	0	0	1	0	0	1	1	1	0	-	0	0	0	1	1	1	0	0	-	0	0	0	0	-	0
3368187	TGCAGAAATAGTTGTGTACAATGTAAAATTATCACTTGATGTCTTTTCTTACAGATCGGAAGAGCGGTT	TGCAGAAATAGTTGTGTACAATGTAAAATTATCACTTGATGTCTTTTCTTAC	Chr05	39756507	2	2.32991e-015	0.924731	0.44186	0.49324	49.39286	23.49596	2.07783	1	0	1	0	0	0	0	0	1	1	0	1	0	0	0	0	0	0	-	1	0	0	0	0	0	0	1	1	0	0	-	0	0	0	0	0	0
3373593	TGCAGAATATCCCTAAGAAACTCTTCGTCGAAGGGGTTCGTCTGGCACAAGCATTCGTTCAACACGTCG	TGCAGAATATCCCTAAGAAACTCTTCGTCGAAGGGGTTCGTCTGGCACAAGCATTCGTTCAACACGTCG	Chr05	40301360	1	4.66962e-024	0.924731	0.44186	0.49324	26.43636	13.09513	2.22516	1	0	1	0	0	0	0	0	0	1	0	1	0	0	0	1	0	0	1	1	0	-	0	0	0	0	1	1	0	0	-	0	0	0	0	0	0
8207154	TGCAGATCGCACTTGACCCGTGCCAGTGCAGGGGAGCAATCGAACTTTGCATGCCCTTGGGGTACTCAT	TGCAGATCGCACTTGACCCGTGCCAGTGCAGGGGAGCAATCGAACTTTGCATGCCCTTGGGGTACTCAT	Chr06	29495219	2	4.6367e-029	0.924731	0.55814	0.49324	66.46479	26.98504	2.93446	1	1	-	1	1	1	-	1	1	1	-	0	1	1	1	1	1	1	0	0	1	1	1	1	-	1	0	0	1	1	1	-	1	1	-	1	1
3369313	TGCAGATTGGAACATAACAAAATCATTGGAAGAATAGTACTTCATGCCTGGAAGTTCAATAATCGTAGA	TGCAGATTGGAACATAACAAAATCATTGGAAGAATAGTACTTCATGCCTGGAAGTTCAATAATCGTAGA	Chr08	56188097	4	4.6367e-029	0.924731	0.55814	0.49324	27.46377	14.3775	2.2035	0.95	1	-	1	1	1	0	1	1	-	1	0	1	1	1	1	0	1	1	0	1	-	1	-	1	1	0	0	1	1	0	1	1	1	1	-	1
8212267	TGCAGCTACGCGGTTGGTGAAACCGGCGCCTCAGGGAAGATAACCGGCCGGTCCGGTCAGGTGACAATC	TGCAGCTACGCGGTTGGTGAAACCGGCGCCTCAGGGAAGATAACCGGCCGGTCCGGTCAGGTGACAATC	Chr02	23617089	1	1.00367e-025	0.924731	0.55814	0.49324	22.98611	10.71667	2.44438	1	1	1	1	1	0	0	-	-	1	1	0	1	1	1	1	1	-	0	0	1	1	1	1	1	1	0	0	1	1	1	1	1	1	1	0	1
8200214	TGCAGTCCGACAGTTACAAATGGTAAAATTATTGAAAAAAAAAATTACTTCGACAGGAAAACAATAGAA	TGCAGTCCGACAGTTACAAATGGTAAAATTATTGAAAAAAAAAATTACTTCGACAGGAAAACAATAGAA	Chr07	46538617	1	4.6367e-029	0.924731	0.55814	0.49324	14.68571	9.5432	1.75359	0.952381	1	1	-	1	0	1	1	1	1	1	0	1	1	1	-	1	1	0	0	-	-	1	1	-	1	0	0	1	1	-	1	1	1	1	1	1
3374975	TGCAGATCAAGAGGTCACCAGTTCGAACCCGGTTGGGCCCTCAGTTAGTGTTTTACAGATCGGAAGAGC	TGCAGATCAAGAGGTCACCAGTTCGAACCCGGTTGGGCCCTCAGTTAGTGTTTTAC		0	0	999	0.924731	0.55814	0.49324	78.77941	40.68633	1.89617	0.954545	0	0	0	1	-	0	0	0	1	1	1	0	0	1	0	0	1	1	0	0	-	1	1	1	1	-	0	0	0	1	1	0	1	1	-	0
8214316	TGCAGGGTGCGTTGCCGTCATCGTTGCCGTCTCTATTGCAGAGTATTGCAGAGCCGCAAGGTGCCTTGT	TGCAGGGTGCGTTGCCGTCATCGTTGCCGTCTCTATTGCAGAGTATTGCAGAGCCGCAAGGTGCCTTGT	Chr07	41753839	1	4.66962e-024	0.924731	0.44186	0.49324	12.03636	6.50304	1.75616	0.95	0	0	0	0	0	0	0	0	0	0	1	0	0	0	0	0	1	1	1	0	0	0	0	0	0	1	1	0	0	-	0	0	0	0	0	0
8215312	TGCAGAGAAGCATGCCTGGAGATGTCTGATACCTTGTGGGTTCTTCAAGTTTTTTACAGATCGGAAGAG	TGCAGAGAAGCATGCCTGGAGATGTCTGATACCTTGTGGGTTCTTCAAGTTTTTTAC	Chr04	3199691	1	5.86045e-022	0.924731	0.55814	0.49324	117.74286	45.37422	2.64274	1	1	1	1	1	-	0	1	1	1	1	0	1	1	1	1	1	1	0	0	1	1	-	1	1	1	0	0	1	1	1	1	1	1	0	-	1
13122028	TGCAGCACAATCCCAAATGTCGATTTCCATAAACCTAAAAACACCATAATTGCTCAACCTCTTACAGAT	TGCAGCACAATCCCAAATGTCGATTTCCATAAACCTAAAAACACCATAATTGCTCAACCTCTTAC	Chr08	53101984	1	1.20981e-024	0.924731	0.44186	0.49324	22.75	13.96712	1.57509	0.952381	1	1	0	0	0	0	-	1	1	1	0	1	1	-	1	1	1	0	0	1	1	1	0	1	0	0	0	1	1	0	0	1	0	-	0	1
3366544	TGCAGACTTCAATTTTCTCTGGTTGACTGTAACAAGAGAAATTTTCCATTCAAATCTCAAACATTACAG	TGCAGACTTCAATTTTCTCTGGTTGACTGTAACAAGAGAAATTTTCCATTCAAATCTCAAACATTACAG	Chr09	19859879	1	2.15725e-027	0.924731	0.55814	0.49324	67.34286	28.41724	2.34048	0.95	-	1	1	1	0	0	1	1	1	1	0	1	1	1	1	1	1	0	0	1	1	1	1	1	1	0	0	1	1	1	1	1	1	-	-	1
3365970	TGCAGGAAACCACCCAAAAACAACCCCCAAGTAGCCTATTCAGCCATTTCAACAAAAACCCATTACAGA	TGCAGGAAACCACCCAAAAACAACCCCCAAGTAGCCTATTCAGCCATTTCAACAAAAACCCATTACAGA	Chr08	58670735	1	7.75884e-027	0.924731	0.55814	0.49324	50.34783	29.43813	1.62773	1	1	0	1	1	1	1	1	1	1	1	1	1	1	1	1	1	1	1	1	1	1	0	1	0	0	0	1	1	1	1	1	1	0	0	-	1
3369596	TGCAGCTCCCCAATTGATAGACTTCCCTCAAGGTTGAGCTCTCCTAGCTGTTGAATACCCAACTCCCTA	TGCAGCTCCCCAATTGATAGACTTCCCTCAAGGTTGAGCTCTCCTAGCTGTTGAATACCCAACTCCCTA	Chr11	48022862	1	4.70277e-019	0.924731	0.55814	0.49324	39.36111	24.11737	1.56778	0.952381	0	0	1	1	1	0	1	1	0	0	0	1	0	1	0	0	1	0	1	1	1	0	1	1	0	0	1	1	1	1	1	1	0	0	1	1
3371605	TGCAGAAGGCATACAAATTCAGGATAAGTAAAAAACAAAAAATTCATTGAAAATAAATTATTCCGCAAT	TGCAGAAGGCATACAAATTCAGGATAAGTAAAAAACAAAAAATTCATTGAAAATAAATTATTCCGCAAT	Chr08	53710005	1	4.6367e-029	0.903226	0.559524	0.492914	9.40845	5.0199	1.72997	1	-	1	1	1	1	1	1	1	1	1	0	-	1	1	0	0	1	0	0	1	1	1	1	1	1	0	0	1	1	-	0	1	1	-	1	1
3373440	TGCAGCCAAAAAAATACAAAAAAAAGTAACCCAAACAAGCTTCAACATCTTACTCAATTAGGCAAAATA	TGCAGCCAAAAAAATACAAAAAAAAGTAACCCAAACAAGCTTCAACATCTTACTCAATTAGGCAAAATA	Chr08	50049001	1	4.6367e-029	0.903226	0.559524	0.492914	14.07042	7.83514	1.76307	0.952381	1	1	1	1	1	1	1	1	1	1	0	1	1	1	-	1	-	0	0	1	1	1	-	1	1	0	0	1	1	-	0	1	-	1	1	1
3371598	TGCAGTTCAATTCCAACCACGTTGTTATCTGATTGAACTCATTGTTTTTCAGGAATGGGACCATTCCTT	TGCAGTTCAATTCCAACCACGTTGTTATCTGATTGAACTCATTGTTTTTCAGGAATGGGACCATTCCTT		0	0	999	0.903226	0.559524	0.492914	18.01389	9.92261	2.11913	1	1	1	1	1	0	1	1	1	-	1	0	1	1	1	1	-	1	0	0	1	1	1	-	-	1	0	0	1	1	1	1	1	1	1	0	1
100004426	TGCAGAAGTGGTCTGAATCATATTCTGTTTTCAAGTTTTTTATAAGATTTTACAGATCGGAAGAGCGGT	TGCAGAAGTGGTCTGAATCATATTCTGTTTTCAAGTTTTTTATAAGATTTTAC	Chr03	5808723	1	8.61793e-020	0.903226	0.440476	0.492914	11.98246	6.79394	2.02027	0.95	1	-	-	0	0	0	1	1	-	1	0	1	1	0	1	0	1	0	0	1	1	1	1	1	-	0	0	1	1	1	1	1	0	1	1	1
3370055	TGCAGTACAAGGCTGTAAAGGTTTTGGTTTTGCAGATTTACAGATCGGAAGAGCGGTTCAGCAGGAATG	TGCAGTACAAGGCTGTAAAGGTTTTGGTTTTGCAGATTTAC	Chr11	5021677	1	2.50635e-013	0.903226	0.559524	0.492914	53.4507	25.18763	2.07108	1	-	1	1	1	-	1	1	1	1	1	0	1	1	1	1	1	0	0	0	1	-	1	1	1	1	0	0	1	1	1	-	1	1	1	1	1
3369418	TGCAGAATTTCAGTGATTCGAAATGACATATACATCAACAAGAATGAAATTCTTGATTTTTCCTCTGCA	TGCAGAATTTCAGTGATTCGAAATGACATATACATCAACAAGAATGAAATTCTTGATTTTTCCTCTGCA	Chr04	44888126	1	1.67949e-023	0.903226	0.440476	0.492914	19.76786	12.44128	1.79629	1	0	-	0	0	1	0	0	0	0	-	1	0	0	0	0	0	0	1	1	0	-	0	0	0	0	1	1	0	0	1	0	0	0	1	-	0
3370751	TGCAGGATGAGTTCATCGGTTTGATAAAATGGATGTGTTCATTATGCAGAAACTGCAAAAATGGGAATC	TGCAGGATGAGTTCATCGGTTTGATAAAATGGATGTGTTCATTATGCAGAAACTGCAAAAATGGGAATC	Chr09	20235029	1	2.15725e-027	0.903226	0.440476	0.492914	13	7.55693	1.74979	1	0	0	1	0	0	0	0	0	0	0	1	0	0	0	0	0	0	1	1	0	0	0	0	0	-	1	1	0	0	1	0	0	0	1	-	0
3370809	TGCAGTAACGTGGATACACACATCACCCACTACCCACCACCCATGCTCAAAGCTTGTTTATTCTAACCG	TGCAGTAACGTGGATACACACATCACCCACTACCCACCACCCATGCTCAAAGCTTGTTTATTCTAACCG		0	0	999	0.903226	0.440476	0.492914	15.98214	9.52907	1.85174	0.956522	0	1	0	0	0	0	0	0	1	0	1	0	0	0	1	0	0	1	1	0	-	0	1	0	0	-	1	0	0	-	0	0	0	0	0	0
8195691	TGCAGAAATGTCACCAGTACTTCCTGGATTATGGTTATGTTTGGAAAAGGCATTTATAACGACATAAGC	TGCAGAAATGTCACCAGTACTTCCTGGATTATGGTTATGTTTGGAAAAGGCATTTATAACGACATAAGC	Chr01	50190871	1	4.6367e-029	0.903226	0.559524	0.492914	10.94366	5.13175	2.23629	0.954545	1	1	1	1	1	0	1	1	1	1	0	1	1	1	1	-	1	0	0	1	-	1	-	1	1	0	0	1	1	-	1	1	-	1	1	1
3369168	TGCAGAAATTTTTGAATGTAAATTACTTGACAGCTGCTTGATATAATAAATTTTTGTGATGGAGATTAT	TGCAGAAATTTTTGAATGTAAATTACTTGACAGCTGCTTGATATAATAAATTTTTGTGATGGAGATTAT	Chr07	4242821	1	4.6367e-029	0.903226	0.559524	0.492914	22.07042	9.87859	2.54161	1	1	1	1	1	-	1	-	0	1	1	0	1	1	1	1	1	1	0	0	1	1	-	1	-	1	0	0	1	1	1	1	1	1	-	-	1
3375273	TGCAGCAACAACTCAAGTTTCAGGTTTGTGATTCATAATTTTCAGTAGTTTTTTATCAGAAAAATGATT	TGCAGCAACAACTCAAGTTTCAGGTTTGTGATTCATAATTTTCAGTAGTTTTTTATCAGAAAAATGATT	Chr11	49195911	1	4.6367e-029	0.903226	0.559524	0.492914	17.38028	9.68863	1.99943	1	1	1	-	1	0	1	1	1	1	1	0	1	1	1	1	0	1	0	0	1	1	1	1	1	-	0	0	1	1	-	1	-	1	1	-	1
3366385	TGCAGCCACCACAAAGTGACAGTATAATAACAACAAAGACGATAACAATAAAAAAGAATTTACAGATCG	TGCAGCCACCACAAAGTGACAGTATAATAACAACAAAGACGATAACAATAAAAAAGAATTTAC	Chr11	3828128	1	3.19963e-025	0.903226	0.559524	0.492914	51.02817	22.37452	2.27996	0.952381	1	1	1	1	-	0	1	-	1	1	0	1	1	1	1	-	0	0	0	1	1	1	1	-	1	0	0	1	1	1	1	1	1	1	1	1
3368809	TGCAGCTAAAATATAATCCGGTGTAATTGACTTTCAGATAGAAAATTTCTTATCTGAATTCCACCATTT	TGCAGCTAAAATATAATCCGGTGTAATTGACTTTCAGATAGAAAATTTCTTATCTGAATTCCACCATTT	Chr09	10056890	1	4.6367e-029	0.903226	0.559524	0.492914	23.71831	11.82285	1.93591	0.954545	1	1	-	1	1	1	1	1	1	1	0	1	1	1	-	1	1	0	0	1	1	1	1	1	1	0	0	1	1	-	1	1	-	-	-	1
3375007	TGCAGCTGAGCACGTCTCTCTGTTCTATTCGTATAGAGTACAAGCCTGAAACAAAATTCCACCTCATCT	TGCAGCTGAGCACGTCTCTCTGTTCTATTCGTATAGAGTACAAGCCTGAAACAAAATTCCACCTCATCT	Chr10	34868267	1	4.6367e-029	0.903226	0.559524	0.492914	16.35211	7.86344	2.20287	1	1	-	1	1	1	1	1	1	-	-	0	1	1	-	1	1	1	0	0	1	1	1	1	-	-	0	0	1	1	1	1	1	0	-	1	1
8208234	TGCAGGATGCTCTCATGATAGTCATAAAGTTGTGTTTCAATACTTGTTACCAAAAAGTTTAGTACTGAT	TGCAGGATGCTCTCATGATAGTCATAAAGTTGTGTTTCAATACTTGTTACCAAAAAGTTTAGTACTGAT	Chr02	36605458	1	4.6367e-029	0.903226	0.559524	0.492914	23.19718	12.85632	1.68909	1	1	1	1	0	1	0	1	-	1	1	0	1	1	-	1	1	1	0	0	1	-	1	1	-	1	0	0	1	1	-	1	1	1	1	1	1
3373282	TGCAGTATAATAAGTTGAAATTCAAAATAAAAACGAAACCATACTTCAAACCTCACAGTAGTAGCCATT	TGCAGTATAATAAGTTGAAATTCAAAATAAAAACGAAACCATACTTCAAACCTCACAGTAGTAGCCATT	Chr02	3916740	1	4.6367e-029	0.903226	0.559524	0.492914	8.15493	6.20914	1.65693	1	1	1	1	1	-	1	1	1	1	-	0	1	1	1	1	0	1	0	0	1	1	1	-	1	1	0	0	1	1	1	1	1	-	1	1	1
3368783	TGCAGTGACAAGGGAAGAAAGCATCATTTTCATGCCTATATCTATATTCCAATCTATATCTAATCCATA	TGCAGTGACAAGGGAAGAAAGCATCATTTTCATGCCTATATCTATATTCCAATCTATATCTAATCCATA	Chr11	5449951	1	4.6367e-029	0.903226	0.559524	0.492914	28.17391	14.37284	2.07299	0.95	-	1	1	1	0	1	1	1	1	1	0	1	1	1	-	1	0	0	0	1	1	1	1	1	1	0	0	1	1	-	-	1	-	1	1	1
3366104	TGCAGGTAACCTTTTCAATACTGGGTGCGGCCAAAGAGTTGTTGCCATGGATGTATGATATAAATCATT	TGCAGGTAACCTTTTCAATACTGGGTGCGGCCAAAGAGTTGTTGCCATGGATGTATGATATAAATCATT	Chr05	33291857	1	4.66962e-024	0.903226	0.440476	0.492914	54.15789	30.6776	1.8599	0.956522	0	0	0	0	0	0	0	0	0	0	1	0	0	0	0	0	1	1	-	0	-	0	0	0	0	1	1	0	0	-	-	0	0	0	0	0
13120729	TGCAGTCCCAAGAAGAACAAGTTGACCTTCATTGACATAAAACCTTACATCTTGGTCCCCAATATCAGA	TGCAGTCCCAAGAAGAACAAGTTGACCTTCATTGACATAAAACCTTACATCTTGGTCCCCAATATCAGA	Chr10	8734307	2	4.6367e-029	0.903226	0.440476	0.492914	33.10169	19.34933	1.60411	0.954545	1	1	1	1	0	0	0	1	-	-	0	1	1	-	0	-	1	0	0	1	1	0	0	0	1	0	0	1	1	1	0	1	0	1	1	1
3366891	TGCAGTAAAATAAAAGCAATTCATATTATGTAACTGAATAGTGACATGATAATTTTACAGATCGGAAGA	TGCAGTAAAATAAAAGCAATTCATATTATGTAACTGAATAGTGACATGATAATTTTAC	Chr07	49784201	1	1.6788e-022	0.903226	0.559524	0.492914	43.3	20.60953	2.17613	0.95	1	1	1	1	1	1	1	1	1	1	0	1	1	1	-	1	1	0	0	1	-	1	1	-	-	0	0	-	1	-	1	1	1	1	1	1
8209878	TGCAGAACAAAGCAAAATCGCAGGCTGTTATTACAGATCGGAAGAGCGGTTCAGCAGGAATGCCGAGAC	TGCAGAACAAAGCAAAATCGCAGGCTGTTATTAC		0	0	999	0.903226	0.559524	0.492914	77.30556	31.9338	2.6046	1	1	1	1	1	-	1	1	1	1	1	0	1	1	-	1	0	1	0	0	1	-	1	1	1	1	0	0	1	1	-	0	1	1	1	1	1
3373054	TGCAGCTTTGACACCATGACACCACTGGCCATGCATGCATCCATGCACGCTGCCACCTCAGCTTTCTCC	TGCAGCTTTGACACCATGACACCACTGGCCATGCATGCATCCATGCACGCTGCCACCTCAGCTTTCTCC	Chr04	44024476	1	2.15725e-027	0.903226	0.559524	0.492914	10.63014	5.88824	2.13083	1	0	1	0	1	0	0	0	0	0	0	1	1	0	1	0	0	1	-	1	0	1	1	0	0	1	0	1	0	1	-	0	-	1	1	-	1
3366298	TGCAGACATGGGCTGCTTGTAAAGGGCTGCATATTTAGTAGTCTCGATTCATTACAGATCGGAAGAGCG	TGCAGACATGGGCTGCTTGTAAAGGGCTGCATATTTAGTAGTCTCGATTCATTAC	Chr02	31051938	1	7.12152e-021	0.903226	0.559524	0.492914	102.64286	40.2361	2.495	0.95	1	1	1	1	1	-	1	1	-	1	0	1	1	-	1	1	1	0	0	-	1	1	1	1	1	0	0	1	1	1	1	1	1	1	1	1
3366488	TGCAGGTCAAATGCAAATGGTCTGTGCAAACATTTCTCGAAATAAACGTGTATGTAAAGGTTGATTACA	TGCAGGTCAAATGCAAATGGTCTGTGCAAACATTTCTCGAAATAAACGTGTATGTAAAGGTTGATTACA	Chr07	661511	1	5.99795e-028	0.903226	0.559524	0.492914	63.83099	30.24035	2.11953	1	1	1	1	1	0	0	1	1	1	1	0	-	1	-	1	1	1	0	0	1	1	1	1	1	1	0	0	1	1	-	1	1	-	1	-	1
3373279	TGCAGACACCTTCTTTTCCATAGAGCTTTGCTCCACATATACATACCGGTAAACCGTAGTGCACGATGA	TGCAGACACCTTCTTTTCCATAGAGCTTTGCTCCACATATACATACCGGTAAACCGTAGTGCACGATGA	Chr02	36004186	1	4.6367e-029	0.903226	0.559524	0.492914	34.41667	15.43692	2.26031	1	1	1	-	1	0	0	1	1	1	1	0	1	1	1	-	0	1	0	0	1	1	1	-	1	-	0	0	1	1	1	1	1	1	-	-	1
3369672	TGCAGATCAAGAGGTCACCGGTTCGAACCCGGTTGGGCCCTGTAATTTTGTTTTTGTTTTACAGATCGG	TGCAGATCAAGAGGTCACCGGTTCGAACCCGGTTGGGCCCTGTAATTTTGTTTTTGTTTTAC	Chr07	50324224	1	1.12129e-024	0.903226	0.559524	0.492914	46.12857	18.3886	2.46914	1	1	1	1	1	1	1	1	-	1	1	0	1	1	1	1	0	1	0	0	1	1	1	1	-	0	0	0	1	1	1	1	-	1	1	1	1
3366504	TGCAGGGGTAAGAGGGCATCTGTGTGACAAAATAAAATCTTTTAGAATAGATTACAGATCGGAAGAGCG	TGCAGGGGTAAGAGGGCATCTGTGTGACAAAATAAAATCTTTTAGAATAGATTAC		0	0	999	0.903226	0.440476	0.492914	60.7931	30.19006	2.2385	1	0	1	0	0	0	0	0	0	1	0	1	0	0	0	1	0	0	1	-	0	0	0	0	0	0	1	1	0	0	-	0	0	0	0	0	0
3372594	TGCAGGAAGCCAATATGCACAGAAAGAACTCAGCAGAGGAAAAAAAATGGATAGCTTTCATGATGTTCA	TGCAGGAAGCCAATATGCACAGAAAGAACTCAGCAGAGGAAAAAAAATGGATAGCTTTCATGATGTTCA	Chr10	5040629	1	2.15725e-027	0.903226	0.559524	0.492914	9.31429	4.25119	1.94267	1	1	1	1	0	1	1	1	-	-	1	0	1	1	0	1	1	0	0	0	1	1	1	-	1	1	0	0	1	1	0	1	1	-	0	1	1
8213379	TGCAGCTTCAATACCACCAAAACACACCGAGAAAATTAGCTACCTCCATCAACTCATTACAGATCGGAA	TGCAGCTTCAATACCACCAAAACACACCGAGAAAATTAGCTACCTCCATCAACTCATTAC	Chr01	42723842	1	1.37413e-023	0.903226	0.559524	0.492914	116.64789	40.8984	2.88876	1	1	1	-	1	-	-	1	1	1	1	0	1	1	1	1	1	1	0	0	1	1	1	1	1	-	0	0	1	1	1	1	1	1	-	1	1
100116961	TGCAGAATTCAAGATAGGGGTCTTTCCATACACTTCTTGTAACAGCTGGACTTCCTGACATATTTCCCG	TGCAGAATTCAAGATAGGGGTCTTTCCATACACTTCTTGTAACAGCTGGACTTCCTGACATATTTCCCG	Chr02	38028837	3	4.6367e-029	0.903226	0.559524	0.492914	10.38028	6.60637	1.72209	0.954545	1	1	1	1	1	0	1	1	1	1	0	1	1	1	-	0	1	0	0	1	-	1	-	1	1	0	0	1	1	1	-	1	-	1	-	1
3376063	TGCAGCTGAGAATCCTTTCAGCGATTCCTTCATTGATTTACCTGGAGACACAAGATCGATGATGGGTGG	TGCAGCTGAGAATCCTTTCAGCGATTCCTTCATTGATTTACCTGGAGACACAAGATCGATGATGGGTGG	Chr07	255074	1	4.6367e-029	0.978495	0.56044	0.492694	13.78571	6.80943	2.02474	1	1	1	1	1	1	1	1	1	1	1	0	1	1	1	1	1	1	0	0	1	1	1	1	1	1	0	0	1	1	1	1	1	1	1	1	1
3371621	TGCAGCACAAACAAACAAATACTTTTGTTTCTTATTGTAATATGCTACATGGTTGTGAAACATATATAA	TGCAGCACAAACAAACAAATACTTTTGTTTCTTATTGTAATATGCTACATGGTTGTGAAACATATATAA	Chr04	40615096	1	4.6367e-029	0.978495	0.56044	0.492694	8.53731	6.9975	1.52567	0.95	1	-	1	1	1	0	1	1	1	1	0	1	1	1	1	0	1	0	0	1	1	1	1	1	1	0	0	1	1	1	1	1	1	1	1	1
3373874	TGCAGCAGTATGTAAGTAACATACTACTAACACTATCAACCCTGAGTTTGAATTGAGGCATTGCAGTAG	TGCAGCAGTATGTAAGTAACATACTACTAACACTATCAACCCTGAGTTTGAATTGAGGCATTGCAGTAG	Chr02	43242194	1	4.6367e-029	0.978495	0.56044	0.492694	9.93939	6.49447	1.41992	0.954545	1	-	1	1	0	1	1	1	1	1	0	1	0	1	1	1	1	0	0	1	1	1	1	1	-	0	0	1	1	1	1	1	1	1	0	1
3376849	TGCAGTGCAATTCTATCTTTCAGTATTTTTTACACGTATAAGTACAGGTAAATATTCCAGGTAAAAATA	TGCAGTGCAATTCTATCTTTCAGTATTTTTTACACGTATAAGTACAGGTAAATATTCCAGGTAAAAATA	Chr05	35926709	1	4.6367e-029	0.978495	0.56044	0.492694	5.01471	3.976	1.45496	1	1	1	1	1	0	1	1	1	1	1	0	1	1	1	1	1	1	0	0	1	1	1	1	1	1	0	0	1	1	1	1	1	1	1	1	1
8201640	TGCAGTTGCATGATATTATATATTGATAACCTGATGATATAAAAAGAGAGTATTTTTATCATTTTATAT	TGCAGTTGCATGATATTATATATTGATAACCTGATGATATAAAAAGAGAGTATTTTTATCATTTTATAT	Chr01	6834415	1	4.6367e-029	0.978495	0.56044	0.492694	6.10294	5.66241	1.28166	1	-	1	1	1	1	0	1	1	1	1	0	1	1	1	1	1	1	0	0	1	0	1	0	1	1	0	0	1	1	0	1	1	1	1	1	1
8178762	TGCAGGAAAAAAATCATTGGGTCTAAAGAGAAAAAAAAAACCTATTACAGATCGGAAGAGCGGTTCAGC	TGCAGGAAAAAAATCATTGGGTCTAAAGAGAAAAAAAAAACCTATTAC		0	0	999	0.978495	0.56044	0.492694	16.26866	10.42039	1.36167	0.952381	1	1	1	1	1	0	1	1	1	1	0	1	1	1	1	0	1	0	0	1	1	1	1	1	1	0	0	1	1	-	1	1	1	0	1	1
8176454	TGCAGGATCTCTGTCCTTTCTATATAGTGTTTGACAACGGGGGTCATACTGTTTTTATGTTTTCCATAT	TGCAGGATCTCTGTCCTTTCTATATAGTGTTTGACAACGGGGGTCATACTGTTTTTATGTTTTCCATAT	Chr04	45770408	1	4.66962e-024	0.978495	0.43956	0.492694	9.83019	6.00546	1.56385	1	0	0	0	0	0	0	0	0	0	0	1	0	0	0	0	0	0	1	1	0	0	0	0	0	1	1	1	0	0	1	0	0	0	0	0	0
8201851	TGCAGACATGGTTATCAATTGTATGATGGCAGCAATTGTTGCTTGTTCAAATCAAACTCCTAAGAATTT	TGCAGACATGGTTATCAATTGTATGATGGCAGCAATTGTTGCTTGTTCAAATCAAACTCCTAAGAATTT	Chr11	9290560	3	4.6367e-029	0.978495	0.43956	0.492694	10.51852	6.385	1.55649	0.95	1	1	1	0	1	0	-	1	1	1	0	1	1	0	0	0	1	0	0	1	1	1	0	1	0	0	0	1	1	0	0	1	1	0	1	1
3373569	TGCAGCTCTTCCAAGACCAGTGGGGAAGCTGCCAGTGAAGTAGTTCTGGCTCACATCAAAGTTCTTGAG	TGCAGCTCTTCCAAGACCAGTGGGGAAGCTGCCAGTGAAGTAGTTCTGGCTCACATCAAAGTTCTTGAG	Chr07	18098341	1	2.15725e-027	0.978495	0.43956	0.492694	18.12963	15.19143	1.47817	1	0	0	0	0	0	0	0	0	0	0	1	0	0	0	0	0	0	1	1	0	0	0	0	0	0	1	1	0	0	-	1	0	0	0	0	0
3369025	TGCAGCATGACCAAAGGTGGAGACACCTTTTGGTAGCCTCCACATTGTATTACAGATCGGAAGAGCGGT	TGCAGCATGACCAAAGGTGGAGACACCTTTTGGTAGCCTCCACATTGTATTAC	Chr01	32260425	1	4.00953e-018	0.978495	0.43956	0.492694	105.51923	49.02883	2.11429	1	0	0	0	0	-	0	0	0	0	0	1	0	0	0	0	0	0	1	1	0	0	-	1	1	0	1	1	0	0	0	0	0	1	0	0	0
3365496	TGCAGTTTGGTCTCTGATTAGCTAATGTAGATTGAATTACAGATCGGAAGAGCGGTTCAGCAGGAATGC	TGCAGTTTGGTCTCTGATTAGCTAATGTAGATTGAATTAC	Chr04	44878825	1	8.51363e-013	0.978495	0.43956	0.492694	74.71698	51.66999	1.38948	0.952381	0	1	0	0	0	0	0	0	0	1	1	0	0	0	0	0	0	1	1	0	0	0	0	0	0	1	1	0	0	1	0	0	0	1	1	0
3369492	TGCAGAAAAATGTGCTGTCTTCAGAAGCTGGAACAAACTAGTGCTAGTTTGTGTGGCCCCTAATTATAA	TGCAGAAAAATGTGCTGTCTTCAGAAGCTGGAACAAACTAGTGCTAGTTTGTGTGGCCCCTAATTATAA	Chr08	2220483	2	4.6367e-029	0.978495	0.43956	0.492694	15.59615	13.38377	1.33937	1	0	0	0	0	0	0	0	0	0	0	1	0	0	0	0	0	0	1	1	0	0	0	0	1	1	1	1	0	0	-	0	0	1	0	0	0
8208383	TGCAGGGCCTAAGTGCCCTTTACAAGGACCCTAACCAGATCAAACTAGATGTTAGAGGCACTGTATACC	TGCAGGGCCTAAGTGCCCTTTACAAGGACCCTAACCAGATCAAACTAGATGTTAGAGGCACTGTATACC	Chr04	3512864	1	4.6367e-029	0.978495	0.56044	0.492694	17.62687	12.25821	1.33701	1	1	1	1	1	0	1	1	-	1	1	0	1	1	1	1	1	1	0	0	1	0	1	1	1	1	1	0	1	1	1	1	1	1	0	1	1
8209196	TGCAGTTCTCCCATTCTTCTACTTCATCAGCCCATGCTCTCTGTTCATTAGAAAAAAAAAACTAAAAAA	TGCAGTTCTCCCATTCTTCTACTTCATCAGCCCATGCTCTCTGTTCATTAGAAAAAAAAAACTAAAAAA	Chr03	2904944	1	4.6367e-029	0.978495	0.56044	0.492694	8.50746	6.42145	1.46856	0.95	1	1	1	1	0	0	1	1	1	1	0	1	1	1	1	1	1	0	0	1	1	1	-	1	1	0	0	1	1	1	1	1	1	1	1	1
3367688	TGCAGGGGTCTGGAGACCAAGTACAGACGGAAAAGAAACAGGCAGTCCACCATTAGAAATCAGCTGAGC	TGCAGGGGTCTGGAGACCAAGTACAGACGGAAAAGAAACAGGCAGTCCACCATTAGAAATCAGCTGAGC	Chr02	3666952	1	1.00367e-025	0.978495	0.43956	0.492694	38.60377	19.09494	1.88398	1	0	0	0	0	0	0	0	0	0	0	1	0	0	0	0	0	0	1	1	0	-	0	0	0	0	1	1	0	0	1	0	0	0	0	0	0
3366819	TGCAGGCTTTTACCAAATCTGACATTTTTTCTCTAAAATTCTTACAGATCGGAAGAGCGGTTCAGCAGG	TGCAGGCTTTTACCAAATCTGACATTTTTTCTCTAAAATTCTTAC		0	0	999	0.978495	0.43956	0.492694	64.71154	53.80318	1.30058	1	0	0	0	0	0	0	0	0	0	0	1	0	0	0	0	0	1	1	1	0	0	0	0	0	0	1	1	0	0	1	0	0	0	0	0	0
3368844	TGCAGCTCCTTGCCTCAACCTCTTGTGATTAGACAATTACAGATCGGAAGAGCGGTTCAGCAGGAATGC	TGCAGCTCCTTGCCTCAACCTCTTGTGATTAGACAATTAC	Chr04	19299497	1	8.51363e-013	0.978495	0.56044	0.492694	58.20896	41.39815	1.26603	0.952381	1	1	1	1	1	1	0	1	0	1	0	1	1	1	1	1	1	0	0	1	1	1	1	1	1	0	0	1	1	1	1	1	1	1	0	1
3366139	TGCAGCATCAGCCAATCAACCAGAAAATGTGAGGGGAGATAGGACAGTCCTGCACTTGCCAAAACTGTC	TGCAGCATCAGCCAATCAACCAGAAAATGTGAGGGGAGATAGGACAGTCCTGCACTTGCCAAAACTGTC	Chr05	16354896	1	4.6367e-029	0.978495	0.43956	0.492694	66.09615	34.28908	1.98001	1	0	0	0	0	1	0	0	0	0	0	1	0	0	0	0	0	0	1	1	0	0	0	1	0	0	1	1	0	0	1	0	0	0	0	0	0
100098415	TGCAGGCGATATGATTGCAAAGTAACCCTAATAAATAAATAATGCATCAATTAGAAGTAAACAAATGAA	TGCAGGCGATATGATTGCAAAGTAACCCTAATAAATAAATAATGCATCAATTAGAAGTAAACAAATGAA	Chr05	32503443	12	1.00367e-025	0.978495	0.43956	0.492694	11.48077	7.32879	1.40587	1	1	1	-	0	0	1	1	1	1	1	0	1	1	0	1	0	0	0	0	1	1	1	1	1	0	0	0	1	1	0	1	1	1	1	1	1
3367913	TGCAGCATCTCACTTTCTTAGATCTCAGTCATAATGATTTAGTGGGAGAGATCCCAAAATGCATTGGTT	TGCAGCATCTCACTTTCTTAGATCTCAGTCATAATGATTTAGTGGGAGAGATCCCAAAATGCATTGGTT	Chr04	5047428	2	1.00367e-025	0.978495	0.43956	0.492694	43.90566	29.14652	1.34915	0.952381	0	0	0	0	1	0	0	0	0	0	1	0	0	0	0	0	0	1	1	0	0	0	0	0	0	1	1	0	0	1	0	0	0	0	0	0
3366181	TGCAGTTGTCTCAGATGGGCATGGAACCAAGTGAAAGAAACAGGTCTACCCCTTTACAGATCGGAAGAG	TGCAGTTGTCTCAGATGGGCATGGAACCAAGTGAAAGAAACAGGTCTACCCCTTTAC	Chr02	1940183	1	5.86045e-022	0.978495	0.56044	0.492694	58.11765	35.99205	1.4111	1	0	0	0	1	0	0	0	0	1	0	1	1	0	1	0	0	0	1	-	0	0	0	0	0	0	1	1	0	0	0	0	0	0	0	1	0
3369950	TGCAGCTAGAAACTCAAACCACCGTTGTGATTGTTTAGATTACAGCAAAAAATGTGAATTGATAGTTGC	TGCAGCTAGAAACTCAAACCACCGTTGTGATTGTTTAGATTACAGCAAAAAATGTGAATTGATAGTTGC	Chr06	20594514	1	1.00367e-025	0.978495	0.43956	0.492694	23.33333	21.84856	1.27539	1	0	0	0	0	0	0	0	0	0	0	1	0	0	0	1	0	0	1	1	0	1	1	1	0	0	1	1	0	0	1	0	0	0	0	0	0
3368751	TGCAGATCAGTGATGGTACCATCTTCAAGATATTGTTCTTGGTTGCTATTACTGTTAGAATTTCCCGGA	TGCAGATCAGTGATGGTACCATCTTCAAGATATTGTTCTTGGTTGCTATTACTGTTAGAATTTCCCGGA	Chr04	40421036	1	4.6367e-029	0.88172	0.560976	0.492564	32.77465	15.70341	2.1514	0.954545	1	1	1	-	1	1	1	1	1	1	0	1	1	1	1	-	1	0	0	1	1	1	-	-	-	0	0	1	1	1	1	1	-	-	-	1
3373200	TGCAGGACAAGGTAGTCTCACTCGTCTCAAGGAAAATCTATAAATACCAAATAATCTTCACGGAGAATC	TGCAGGACAAGGTAGTCTCACTCGTCTCAAGGAAAATCTATAAATACCAAATAATCTTCACGGAGAATC	Chr02	23647826	1	4.66962e-024	0.88172	0.560976	0.492564	11.13889	6.00302	1.97622	1	-	-	-	1	1	1	-	1	1	1	0	1	1	1	1	-	1	0	0	1	-	1	1	-	1	0	0	1	1	1	1	1	1	-	0	1
3370447	TGCAGTGGACTGATTTCTAATCCCAGCTAAGCTAACTATGATATTTTCAATTCAACCATATATATGTAC	TGCAGTGGACTGATTTCTAATCCCAGCTAAGCTAACTATGATATTTTCAATTCAACCATATATATGTAC	Chr06	24577080	1	4.6367e-029	0.88172	0.560976	0.492564	17.67123	9.10224	1.96632	1	1	1	-	1	1	0	-	1	-	1	0	1	1	1	-	0	1	0	1	1	1	1	-	1	1	0	0	1	1	1	1	1	1	-	-	1
3366866	TGCAGTTTCCTCTCTATGCTGATCTGCTTAGAGCCATTTTCCATAAGGTCCCACAACCAAGTACTAGCA	TGCAGTTTCCTCTCTATGCTGATCTGCTTAGAGCCATTTTCCATAAGGTCCCACAACCAAGTACTAGCA	Chr06	15294994	2	4.6367e-029	0.88172	0.560976	0.492564	36.27778	20.91532	1.7919	1	0	0	1	1	0	0	0	-	0	-	1	0	0	-	-	0	1	1	1	0	-	0	-	0	-	1	1	0	0	-	1	0	0	0	1	0
8206777	TGCAGACATCCACTTCCTCTCCCCAACCACCCATCTCTCAGTTGCTGCTCCTTCACTCACACCATCTAC	TGCAGACATCCACTTCCTCTCCCCAACCACCCATCTCTCAGTTGCTGCTCCTTCACTCACACCATCTAC	Chr08	2508482	1	1.00367e-025	0.88172	0.560976	0.492564	6.0411	3.16418	2.13237	1	1	1	1	1	0	1	1	1	1	1	0	1	1	1	1	1	1	0	0	1	1	1	-	0	1	0	0	1	1	-	-	-	0	1	1	1
3366219	TGCAGTTTTCAGTTGTGTTCCTTGTACTTCTTTCCTTAGTTTCAACAATTAGTTATGTTCTAAAGCTTT	TGCAGTTTTCAGTTGTGTTCCTTGTACTTCTTTCCTTAGTTTCAACAATTAGTTATGTTCTAAAGCTTT	Chr09	22984660	1	4.6367e-029	0.88172	0.560976	0.492564	59.54795	29.10305	2.38433	1	1	-	-	1	0	-	1	1	1	1	0	1	1	1	1	-	1	0	0	1	1	1	1	-	1	0	0	1	1	-	1	1	-	1	-	1
3373538	TGCAGAGAGTTGGGAAAATATTACTTCCCTAAATTTTTCGATGTAATGTTGTCACTTTGTGTGTTATTT	TGCAGAGAGTTGGGAAAATATTACTTCCCTAAATTTTTCGATGTAATGTTGTCACTTTGTGTGTTATTT	Chr01	344032	1	4.6367e-029	0.956989	0.561798	0.492362	7.47059	4.97189	1.48706	0.95	1	1	1	1	1	0	1	1	1	-	0	1	1	1	1	1	1	0	0	1	1	1	0	-	1	0	0	1	1	0	1	1	1	1	1	1
3367061	TGCAGATGTATCAGCAGTGGTAAGGGATTGCACTACAACAAATTGTTGTAGTAGCTTTCCTTGTTGTCT	TGCAGATGTATCAGCAGTGGTAAGGGATTGCACTACAACAAATTGTTGTAGTAGCTTTCCTTGTTGTCT	Chr03	45475762	1	4.6367e-029	0.956989	0.561798	0.492362	57.47826	22.46389	2.40882	1	1	1	1	1	1	-	1	1	1	1	0	1	1	1	1	1	1	0	0	1	1	-	0	1	-	0	0	1	1	1	1	1	1	1	1	1
3371267	TGCAGCTTTGGGCAAACCGTTATTGAAAGGTATTGTAGACGTGGAAAAGCGCCTGTCATAGCTTGGCAT	TGCAGCTTTGGGCAAACCGTTATTGAAAGGTATTGTAGACGTGGAAAAGCGCCTGTCATAGCTTGGCAT	Chr11	48009658	1	4.6367e-029	0.956989	0.561798	0.492362	21.28986	16.46965	1.3965	0.956522	1	1	1	1	0	0	1	1	1	1	0	1	1	1	1	1	1	0	0	1	1	1	-	1	1	0	0	1	1	1	1	1	-	0	1	1
3374080	TGCAGGACATGTTCCAGCCCATACTGCCAATAATCCTTGGAAGGAAAGAGATATTCTTTTTCATCCAAA	TGCAGGACATGTTCCAGCCCATACTGCCAATAATCCTTGGAAGGAAAGAGATATTCTTTTTCATCCAAA	Chr03	43529463	1	4.6367e-029	0.956989	0.561798	0.492362	6.86567	4.56429	1.27172	0.952381	1	1	1	1	1	1	1	1	1	1	0	1	1	1	1	1	1	0	0	1	1	1	1	0	1	0	0	1	1	1	1	1	1	1	-	1
3373660	TGCAGGAGGGCAGTTCCTTGCTTCCCGTTTTGAGCTGCATGATGTTCGAAGTTTATTACCTGAAGAAAG	TGCAGGAGGGCAGTTCCTTGCTTCCCGTTTTGAGCTGCATGATGTTCGAAGTTTATTACCTGAAGAAAG	Chr10	34873815	2	4.6367e-029	0.956989	0.561798	0.492362	7.11594	4.31894	1.5401	1	1	1	1	1	1	0	-	1	1	1	0	1	1	1	1	1	1	0	0	1	1	1	1	1	1	0	0	1	1	0	1	1	0	1	-	1
3373305	TGCAGTTTCACACAAAGTACATGGAACATGAGGAATGTTCAATGAACTGAATTTTTTTTATATTTTTCT	TGCAGTTTCACACAAAGTACATGGAACATGAGGAATGTTCAATGAACTGAATTTTTTTTATATTTTTCT	Chr02	2614308	1	4.6367e-029	0.956989	0.561798	0.492362	9.56716	8.7762	1.35712	0.954545	1	1	1	1	1	0	1	1	1	1	0	1	1	1	1	0	1	0	0	1	1	1	1	1	1	0	0	1	1	-	1	1	1	1	1	1
3367494	TGCAGACATCTCCAATCCCAGCAAAGTCACAAACTCAATTATTTTATGCAAGACAATATTGAACTGTGA	TGCAGACATCTCCAATCCCAGCAAAGTCACAAACTCAATTATTTTATGCAAGACAATATTGAACTGTGA	Chr05	35565525	1	2.15725e-027	0.956989	0.438202	0.492362	33.54717	15.77862	1.90145	1	0	0	0	0	0	0	0	0	0	0	1	0	0	0	0	0	1	-	-	0	0	0	0	0	0	1	1	0	0	-	0	0	0	0	0	0
3370125	TGCAGCTCAATTTTGCATGAAAATATTGGTTTGTAAGGAAGTTATCAATCCTGGATAGTAGTCAGAATG	TGCAGCTCAATTTTGCATGAAAATATTGGTTTGTAAGGAAGTTATCAATCCTGGATAGTAGTCAGAATG	Chr08	2242296	1	4.6367e-029	0.956989	0.438202	0.492362	15.41509	7.88702	2.01322	1	0	0	0	0	0	0	0	0	0	0	1	0	0	0	0	0	0	1	1	0	-	0	0	1	1	1	1	0	0	1	0	0	1	0	0	0
8179274	TGCAGAAATCACAAATAAATAAGAACACCAGGGTGTTGTGACAAGAAAGTAAAATAAACATTACAGATC	TGCAGAAATCACAAATAAATAAGAACACCAGGGTGTTGTGACAAGAAAGTAAAATAAACATTAC	Chr11	7580561	1	9.12428e-026	0.956989	0.438202	0.492362	36.98148	20.13978	1.85135	1	1	1	0	0	0	1	1	1	-	1	0	1	1	0	1	0	0	0	0	1	1	0	1	1	1	0	0	1	1	1	0	1	1	1	1	1
3371379	TGCAGTCTTGTAGGGTATTCTATGAATCAAATTTTTATTATGAAAAAATGTGTTACAGATCGGAAGAGC	TGCAGTCTTGTAGGGTATTCTATGAATCAAATTTTTATTATGAAAAAATGTGTTAC	Chr01	49900444	1	4.45572e-013	0.956989	0.561798	0.492362	40.4	28.4918	1.7204	1	1	1	1	1	1	1	1	1	1	1	0	1	1	1	0	0	1	0	0	1	1	0	0	1	1	0	0	1	1	1	1	1	0	1	1	1
3370759	TGCAGAGGGTTCGTTGGTGGTATATGGGTACAGAGATTTGCAAGATGCAACGAGAAATTTCTCTGAGAA	TGCAGAGGGTTCGTTGGTGGTATATGGGTACAGAGATTTGCAAGATGCAACGAGAAATTTCTCTGAGAA	Chr05	32390499	1	4.6367e-029	0.956989	0.561798	0.492362	32.23881	18.56983	1.63191	0.95	1	1	1	1	1	1	1	1	1	1	0	1	1	1	1	1	0	0	0	-	1	1	1	1	1	0	0	1	1	-	1	1	1	1	1	1
3367456	TGCAGCACCCTTGTGCTGCAACTACCGGAATTTTCACCAAACCAAAACAAGGAAAGAAATTGAAGAACT	TGCAGCACCCTTGTGCTGCAACTACCGGAATTTTCACCAAACCAAAACAAGGAAAGAAATTGAAGAACT	Chr07	39395753	1	4.6367e-029	0.956989	0.561798	0.492362	54.26087	22.24674	2.4407	1	1	1	-	-	0	1	1	1	1	1	0	1	1	-	1	0	1	0	0	1	1	1	1	1	1	0	0	1	1	1	1	1	1	1	1	1
3370824	TGCAGTTCATCATTGTTACTTACTTATATTTTGATCTATGGACTTGTGCTTTATGCTTTGCATTCTTTG	TGCAGTTCATCATTGTTACTTACTTATATTTTGATCTATGGACTTGTGCTTTATGCTTTGCATTCTTTG	Chr01	39558720	1	4.6367e-029	0.956989	0.561798	0.492362	17.45588	10.71891	1.36868	0.956522	1	1	1	1	0	1	1	1	1	-	0	1	1	-	-	1	1	0	0	1	1	1	0	1	1	0	0	1	1	1	1	1	1	-	1	1
3372675	TGCAGAAGCCGGTTATTCTTCACCCGATGCAGATGGAATTTCCCAACTCCCGGATATCGATGATGAGTT	TGCAGAAGCCGGTTATTCTTCACCCGATGCAGATGGAATTTCCCAACTCCCGGATATCGATGATGAGTT	Chr02	3868021	1	1.00367e-025	0.956989	0.438202	0.492362	38.96364	22.12606	1.84891	1	0	0	0	0	0	0	0	0	0	0	1	0	0	0	0	0	0	1	-	0	-	0	0	0	0	1	1	0	0	-	0	0	0	0	0	0
100058079	TGCAGGTATCACAGACTGAGAGTCTGGAAGACCGAGAAGTAATTATGGAAACACAAGTGACCGAAAGCA	TGCAGGTATCACAGACTGAGAGTCTGGAAGACCGAGAAGTAATTATGGAAACACAAGTGACCGAAAGCA		0	0	999	0.956989	0.438202	0.492362	6.64151	4.53537	1.57761	1	1	0	0	0	0	0	0	0	-	0	1	0	0	0	0	0	0	1	1	0	1	0	0	0	0	0	1	0	0	1	0	0	0	0	0	0
3367979	TGCAGATATTGTCAAATATTATTGGTTGTAGAAGAAAGAAAAAATAAATGGGGCAAAGATTTTGAACAC	TGCAGATATTGTCAAATATTATTGGTTGTAGAAGAAAGAAAAAATAAATGGGGCAAAGATTTTGAACAC	Chr05	40063585	1	7.75884e-027	0.956989	0.438202	0.492362	27.31481	21.68958	1.55653	1	0	1	0	0	0	0	0	0	1	0	1	0	0	0	0	0	0	1	0	0	-	0	0	0	0	1	1	0	0	0	-	0	0	0	0	0
100081018	TGCAGTGCCTGACAGAATGACCTTTCTTCATGGAGTAGAAGCATGTAACAACTGGTTGAAACAATTTTT	TGCAGTGCCTGACAGAATGACCTTTCTTCATGGAGTAGAAGCATGTAACAACTGGTTGAAACAATTTTT	Chr04	11206251	1	4.6367e-029	0.956989	0.438202	0.492362	39.98148	22.92943	1.63988	1	0	1	1	0	1	1	0	1	0	1	0	1	1	0	1	1	0	0	0	1	1	1	0	0	-	0	0	1	1	-	0	1	1	1	-	1
3374467	TGCAGAGGAGCTGGTGTTGGCGTTATGGTGGAAGAAATGTTTCACTCTTAGTTGCTGTGCACATTGTTT	TGCAGAGGAGCTGGTGTTGGCGTTATGGTGGAAGAAATGTTTCACTCTTAGTTGCTGTGCACATTGTTT	Chr06	31715188	1	4.6367e-029	0.956989	0.561798	0.492362	8.33824	7.18374	1.35917	0.952381	1	1	1	1	1	0	1	1	1	1	0	1	1	1	1	0	1	0	0	1	1	1	1	1	1	0	0	1	1	1	1	1	1	1	0	1
3369213	TGCAGATTTTATCTCTCCTTCATATGCACTTGGCTCAAAGTTAGTCACTGCTTCCCTTCCGTTGCATTT	TGCAGATTTTATCTCTCCTTCATATGCACTTGGCTCAAAGTTAGTCACTGCTTCCCTTCCGTTGCATTT	Chr11	6340368	1	4.6367e-029	0.956989	0.561798	0.492362	28.91429	17.02581	1.62773	1	1	0	1	1	1	1	1	1	1	1	0	1	1	1	0	1	0	0	0	1	1	1	1	-	1	0	0	1	1	1	-	1	1	1	1	1
3367473	TGCAGGAGTTTTTCCCTCAACAGTTCGTGTTTTCCCCCAGAAAATAACTGTCAATTTACTTGTCTTACT	TGCAGGAGTTTTTCCCTCAACAGTTCGTGTTTTCCCCCAGAAAATAACTGTCAATTTACTTGTCTTACT	Chr09	14251921	1	4.6367e-029	0.956989	0.561798	0.492362	36.65217	16.02066	2.25577	1	1	1	1	1	0	0	1	1	1	1	0	1	1	-	1	0	1	0	0	1	1	1	1	1	1	0	0	1	1	1	1	1	-	1	1	1
3369793	TGCAGCTGTTATGTTATTTTTTTAGGGGAACTCGAACTCAACTATTCTTTCCTTCTGTTACAGATCGGA	TGCAGCTGTTATGTTATTTTTTTAGGGGAACTCGAACTCAACTATTCTTTCCTTCTGTTAC	Chr05	37249425	1	3.92673e-024	0.956989	0.561798	0.492362	16.1194	10.9538	1.4486	0.95	1	1	1	1	1	0	1	1	1	1	0	1	1	1	1	1	1	0	0	1	1	1	1	-	1	0	0	1	1	1	1	1	1	1	-	1
8208802	TGCAGTCAAATGCTCTACCACTGAGCTATGAACCCATTTGTATGATACAGTTATTTCACTCTAAAGTAA	TGCAGTCAAATGCTCTACCACTGAGCTATGAACCCATTTGTATGATACAGTTATTTCACTCTAAAGTAA	Chr04	18373446	1	1.00367e-025	0.956989	0.438202	0.492362	28.84906	23.86155	1.52023	0.954545	0	0	0	0	0	0	1	0	1	0	1	0	0	0	0	0	0	1	1	0	-	0	0	0	0	1	1	0	0	1	0	0	0	0	0	0
8212720	TGCAGTGGGAAGAACTCCTATAATCCTTTGTCACACACCCTAATGATACTCAGGAGGACACTGGTAGTC	TGCAGTGGGAAGAACTCCTATAATCCTTTGTCACACACCCTAATGATACTCAGGAGGACACTGGTAGTC	Chr01	45851782	1	4.6367e-029	0.956989	0.561798	0.492362	43.22388	17.23656	2.36651	0.95	1	1	1	1	1	1	1	1	1	-	0	1	1	1	1	1	1	0	0	1	-	1	1	1	1	0	0	1	1	1	0	1	1	1	1	1
3369914	TGCAGATTGAAATCTACAAGGTCATGTAGATTTAGTCAAATAAAGTAATACTAGATAAAGATGTGGTCA	TGCAGATTGAAATCTACAAGGTCATGTAGATTTAGTCAAATAAAGTAATACTAGATAAAGATGTGGTCA	Chr11	3483395	1	1.00367e-025	0.956989	0.438202	0.492362	28	21.90632	1.57077	1	0	0	0	0	0	0	0	0	0	0	1	0	0	0	0	0	1	1	1	0	-	0	0	0	0	-	1	0	0	1	0	0	0	0	0	0
100101596	TGCAGGTCACGTTTGGAGATCCAAGAGAAGGTTCTGAGGGTGATTTTGCAGAGAACACAGTCGCGTAGA	TGCAGGTCACGTTTGGAGATCCAAGAGAAGGTTCTGAGGGTGATTTTGCAGAGAACACAGTCGCGTAGA	Chr10	20578590	28	4.6367e-029	0.956989	0.438202	0.492362	8.51786	6.02966	1.38795	1	1	1	1	0	0	-	0	1	0	1	0	1	1	0	-	1	0	0	0	1	1	1	0	0	0	0	0	1	1	1	1	-	1	1	1	1
8214368	TGCAGTATCTGGGGTTGGATGGAGAGAAGAGCTCCATTGGTTTTGATGTAAGCATATATGGCTTTTTAC	TGCAGTATCTGGGGTTGGATGGAGAGAAGAGCTCCATTGGTTTTGATGTAAGCATATATGGCTTTTTAC	Chr09	26960489	1	2.15725e-027	0.956989	0.561798	0.492362	64.42857	31.2074	1.95307	1	1	1	1	0	1	1	1	1	1	1	0	1	1	0	1	1	1	0	0	1	1	1	-	-	1	0	0	1	1	1	1	1	1	1	-	1
3370636	TGCAGCTTTCCAGTATTCAGAAATTACACTCTCCCTCAAGATCCATTTTTTCTTGTTTTATTTACAGAT	TGCAGCTTTCCAGTATTCAGAAATTACACTCTCCCTCAAGATCCATTTTTTCTTGTTTTATTTAC	Chr03	42360629	1	1.20981e-024	0.956989	0.438202	0.492362	32.01887	25.24334	1.45795	0.954545	0	0	0	0	0	0	0	0	0	0	1	1	0	0	0	0	0	1	1	0	0	0	0	0	0	-	1	0	0	-	0	0	0	0	0	0
3373828	TGCAGCTCTCAAACTTTCATCCAGAAGTTCTTTTGTTTCTTGCGAAGATCAGACATCTTTCTGTTAGAG	TGCAGCTCTCAAACTTTCATCCAGAAGTTCTTTTGTTTCTTGCGAAGATCAGACATCTTTCTGTTAGAG	Chr10	4684498	2	4.66962e-024	0.956989	0.438202	0.492362	12.05455	8.35446	1.39656	1	1	-	1	0	0	1	1	1	1	1	0	1	1	0	-	0	0	0	1	1	1	0	0	0	0	0	1	1	1	1	0	1	0	0	1	1
100110189	TGCAGCTAGTAGACAAATTGAGATTTTTCAAATATTGAGTGAGAAGGATTCAAAAAAAGATGTAATTAT	TGCAGCTAGTAGACAAATTGAGATTTTTCAAATATTGAGTGAGAAGGATTCAAAAAAAGATGTAATTAT	Chr01	22322461	1	4.6367e-029	0.956989	0.561798	0.492362	19.68571	12.56701	1.36536	0.954545	1	1	1	1	0	0	1	1	1	1	0	1	1	1	0	1	1	0	0	1	1	1	1	-	-	0	0	1	1	1	1	1	1	1	1	1
13120860	TGCAGCCATTACTCAAACTCTTACCTCAACTTATGAGTAACCTCCTATGTTACCTCAATTGTGAAAGAG	TGCAGCCATTACTCAAACTCTTACCTCAACTTATGAGTAACCTCCTATGTTACCTCAATTGTGAAAGAG		0	0	999	0.935484	0.436782	0.492007	18.31481	9.92346	1.78359	0.95	1	1	1	0	0	0	1	1	1	1	0	1	1	0	-	0	1	0	0	1	0	1	1	1	-	0	0	1	0	1	0	1	1	1	-	-
3375784	TGCAGCTGAAGTAGCAAAAAGCCTTGGTAAAGTTGATGGTGTTGTGGACCATGGTGTTGTATCTAAAAT	TGCAGCTGAAGTAGCAAAAAGCCTTGGTAAAGTTGATGGTGTTGTGGACCATGGTGTTGTATCTAAAAT	Chr06	23777290	1	4.6367e-029	0.935484	0.563218	0.492007	45.84507	20.7864	2.34198	1	1	1	1	1	1	0	1	-	1	1	0	1	1	0	1	1	1	0	0	1	-	1	-	1	1	0	0	1	1	1	1	1	1	1	1	1
3371401	TGCAGGAAAATGTGTTGTCTTCAGAAGCTGGAACAAACAAGTGCTGTTTGTGTGGCCCTAATTATAATT	TGCAGGAAAATGTGTTGTCTTCAGAAGCTGGAACAAACAAGTGCTGTTTGTGTGGCCCTAATTATAATT	Chr08	3579187	1	4.6367e-029	0.935484	0.563218	0.492007	14.34783	9.60046	1.70044	0.952381	1	1	1	1	1	0	1	1	1	1	0	1	-	1	1	1	1	0	0	1	1	1	1	1	-	0	0	1	1	1	-	1	-	-	1	1
3373030	TGCAGGCTTTTGTCCAAATACCCAGCTCTAGACATGTGTAACTCAATAAACTTCATGAGAGTAAACAAT	TGCAGGCTTTTGTCCAAATACCCAGCTCTAGACATGTGTAACTCAATAAACTTCATGAGAGTAAACAAT	Chr09	17841134	1	4.6367e-029	0.935484	0.563218	0.492007	9.9	7.87972	1.62706	0.952381	1	1	1	1	-	0	1	1	1	1	0	1	1	1	1	1	1	0	0	1	1	1	1	-	1	0	0	1	1	-	1	1	1	1	0	1
3372473	TGCAGGGCTTACCGTAAAATACACACTAATCTAATATGCTTATGACTTTTCTGTACATCTAGAATAAGA	TGCAGGGCTTACCGTAAAATACACACTAATCTAATATGCTTATGACTTTTCTGTACATCTAGAATAAGA	Chr03	52074891	1	4.6367e-029	0.935484	0.563218	0.492007	8.15942	5.00036	1.72171	0.95	1	1	1	1	-	1	1	1	1	1	0	1	1	0	1	0	1	0	0	1	1	1	-	1	1	0	0	1	1	1	1	1	1	1	1	1
3371626	TGCAGTAGAATTTTGCACATTCATGCATAGTGCAGTTCAAAAATTAGTGCCAAAGTACAAGTTTTGTCC	TGCAGTAGAATTTTGCACATTCATGCATAGTGCAGTTCAAAAATTAGTGCCAAAGTACAAGTTTTGTCC	Chr05	38844308	1	4.6367e-029	0.935484	0.436782	0.492007	14.14286	9.71271	1.55893	1	1	1	1	0	1	0	1	1	1	-	0	1	1	0	1	0	0	0	0	0	1	1	-	-	0	0	0	1	1	1	0	1	1	1	-	1
3375387	TGCAGTGAAGCCGACTAGACGATCTTTTGACTGCCAGTTCAGAATATATAAGGTGCCATAGGGACTGGA	TGCAGTGAAGCCGACTAGACGATCTTTTGACTGCCAGTTCAGAATATATAAGGTGCCATAGGGACTGGA	Chr09	22409334	1	4.6367e-029	0.935484	0.563218	0.492007	6.28571	4.81113	1.50922	0.952381	1	1	1	1	1	0	1	1	1	1	0	1	1	1	0	1	1	0	0	1	1	1	-	1	1	0	0	1	1	1	0	1	1	-	-	1
3374793	TGCAGTTGCTTGTACTGTAACATCATGTCCATATTTCCCTCATCTATTAGCAGACAATATACAGATATT	TGCAGTTGCTTGTACTGTAACATCATGTCCATATTTCCCTCATCTATTAGCAGACAATATACAGATATT	Chr03	50991356	1	4.6367e-029	0.935484	0.563218	0.492007	16.42029	9.04002	1.8648	1	1	1	1	1	1	0	1	1	1	-	0	1	1	1	-	1	1	0	0	1	1	1	1	1	-	0	0	1	1	1	1	1	1	1	1	1
3366808	TGCAGTTCCATTACATAACTTACTCAAACTCCAATGCACTCAGTACACAAATAACGTAACAATATAATT	TGCAGTTCCATTACATAACTTACTCAAACTCCAATGCACTCAGTACACAAATAACGTAACAATATAATT	Chr05	35296226	1	6.04053e-023	0.935484	0.436782	0.492007	46.22807	22.65687	2.41895	1	0	0	0	0	0	0	0	0	-	0	1	0	0	0	0	0	1	1	1	0	0	0	0	0	0	1	1	0	0	0	0	0	0	0	0	0
100005903	TGCAGAATAAGAGTCCATACAATATACAGTGAATGTCAAACTCATGGGACAACACAATGGATCCGAAAC	TGCAGAATAAGAGTCCATACAATATACAGTGAATGTCAAACTCATGGGACAACACAATGGATCCGAAAC	Chr10	39336182	1	2.15725e-027	0.935484	0.436782	0.492007	5.40741	3.62358	1.60274	1	0	0	1	0	0	0	0	0	0	0	1	0	0	0	0	0	0	1	1	0	0	0	0	0	0	1	1	0	0	1	-	0	0	0	0	0
3367741	TGCAGCATATGCCCCCAAGTCAAATAATCACAGTAGCAAGTCATTATCCAACCACTTGTAATGTTCTCA	TGCAGCATATGCCCCCAAGTCAAATAATCACAGTAGCAAGTCATTATCCAACCACTTGTAATGTTCTCA	Chr11	5660983	1	6.04053e-023	0.935484	0.436782	0.492007	30.83333	21.31401	1.69566	1	0	1	0	0	1	0	0	0	0	0	1	0	0	0	1	0	1	1	1	0	0	0	-	0	0	-	1	0	0	-	0	0	0	0	0	0
3373754	TGCAGGAGTTTTGCACACAGCATACCCCACAATTGGACATGAGTCTGAAGTAAACTGTTGAAAGAACTG	TGCAGGAGTTTTGCACACAGCATACCCCACAATTGGACATGAGTCTGAAGTAAACTGTTGAAAGAACTG	Chr10	38257049	1	1.00367e-025	0.935484	0.436782	0.492007	8.56364	5.42306	1.7488	0.95	0	0	1	0	0	0	0	0	0	0	1	0	0	0	0	0	0	1	-	0	0	0	0	0	-	0	1	0	0	1	0	0	0	0	-	0
8199715	TGCAGGTTGGTGGGTTTGGTGTCTCTTGTGGCTGTTTTCTTTTTCTGGGTTTGGTGACTTTTGTGGCCG	TGCAGGTTGGTGGGTTTGGTGTCTCTTGTGGCTGTTTTCTTTTTCTGGGTTTGGTGACTTTTGTGGCCG		0	0	999	0.935484	0.436782	0.492007	34.46296	20.53246	2.05079	1	0	0	0	0	0	0	1	0	0	0	1	0	0	0	0	0	0	1	1	0	-	0	0	0	0	1	1	0	0	1	0	1	0	0	0	0
3366359	TGCAGCCTTATAGGCACCATTCTGTGCCTTTGAAAAAAGTTACAGATCGGAAGAGCGGTTCAGCAGGAA	TGCAGCCTTATAGGCACCATTCTGTGCCTTTGAAAAAAGTTAC	Chr04	9315921	1	4.427e-011	0.935484	0.563218	0.492007	80.71429	36.37077	2.16049	1	0	0	0	1	-	0	1	0	1	0	1	0	0	1	0	0	1	1	1	0	0	0	-	1	1	-	1	0	0	-	0	0	0	0	1	0
8207315	TGCAGATTTGTATAATTGAATTTCCTCATTGCCTGAAAATAGATGGCCAACATTATCATAATTACACTT	TGCAGATTTGTATAATTGAATTTCCTCATTGCCTGAAAATAGATGGCCAACATTATCATAATTACACTT	Chr11	3899617	1	4.6367e-029	0.935484	0.563218	0.492007	21.89855	13.5787	1.67676	0.952381	1	1	1	1	0	1	1	1	1	1	0	1	1	-	1	1	0	0	0	1	1	1	1	1	1	0	0	1	1	0	1	1	1	1	1	1
3372938	TGCAGCGAAGTCAGCGTAGGGTCCGTTGCTGCAAATGAAAGGAGAGGCACTTGCATCTCATTTGCAATA	TGCAGCGAAGTCAGCGTAGGGTCCGTTGCTGCAAATGAAAGGAGAGGCACTTGCATCTCATTTGCAATA	Chr03	49658086	1	4.66962e-024	0.935484	0.436782	0.492007	12	7.7603	1.63425	0.95	1	-	0	0	0	0	1	1	1	1	0	1	1	0	1	1	0	0	0	1	1	1	1	1	1	0	0	1	1	-	1	1	1	1	0	1
100053043	TGCAGCTTAATGAAAAAGCGAGAACACGTACACTACTACTACTCCTCCTCTACAGCTTTGCATACATTA	TGCAGCTTAATGAAAAAGCGAGAACACGTACACTACTACTACTCCTCCTCTACAGCTTTGCATACATTA	Chr06	21844124	1	4.6367e-029	0.935484	0.563218	0.492007	38.51471	20.34951	1.86403	1	1	1	1	0	0	0	1	1	-	1	0	1	1	0	1	0	1	0	0	1	1	1	1	-	1	0	0	1	1	-	1	1	1	1	-	1
3374454	TGCAGGCCTGGAACACTCAAAATTTAGTGGAGCTAAGTCTAAATGGTCCCGTTGGACAAGTTTATGCTC	TGCAGGCCTGGAACACTCAAAATTTAGTGGAGCTAAGTCTAAATGGTCCCGTTGGACAAGTTTATGCTC	Chr04	39411666	1	4.6367e-029	0.935484	0.563218	0.492007	8.8169	5.51135	1.65417	0.95	1	1	1	-	1	1	1	1	1	1	0	1	1	1	1	0	1	0	0	1	1	-	1	-	1	0	0	1	1	1	1	1	1	-	1	1
3374930	TGCAGGTGAACCTTCCCAAATATCAAATGAAGGATGGGCCAAGGAAGCAGAGGAATGAAGGGCCTAGGC	TGCAGGTGAACCTTCCCAAATATCAAATGAAGGATGGGCCAAGGAAGCAGAGGAATGAAGGGCCTAGGC	Chr01	34519293	1	4.6367e-029	0.935484	0.563218	0.492007	9.64789	4.67869	2.16031	1	1	1	1	1	0	1	1	-	-	1	0	1	1	-	1	1	1	0	0	1	1	1	1	1	1	0	0	1	1	1	1	1	1	-	1	1
3373968	TGCAGTTTTCAACCAAACTCAATTGCTTCAACTCCACACATGACCGCTTCCAGCAGTCACAGAAACAAC	TGCAGTTTTCAACCAAACTCAATTGCTTCAACTCCACACATGACCGCTTCCAGCAGTCACAGAAACAAC	Chr04	21242621	3	4.6367e-029	0.935484	0.563218	0.492007	10.02857	5.90392	1.54944	0.952381	1	1	1	1	1	1	0	1	0	-	0	1	1	-	1	1	1	0	0	1	1	1	1	-	1	0	0	1	1	1	1	1	1	1	1	1
3373727	TGCAGAAGAACGAGAGGAAGCTAAAATCCTCTGCCACAAACAGTGAGGAGTTTGTTACAGATCGGAAGA	TGCAGAAGAACGAGAGGAAGCTAAAATCCTCTGCCACAAACAGTGAGGAGTTTGTTAC	Chr02	37247975	1	1.6788e-022	0.935484	0.563218	0.492007	70.80882	29.32187	2.53275	0.952381	1	1	1	1	0	1	1	1	1	1	0	1	1	1	1	1	1	0	0	1	1	1	1	1	1	0	0	-	1	1	1	1	1	1	1	1
8180099	TGCAGCAGCCCAATAATAATGAATTCAACAGATTGGCAAGGGTGCTGCCATTTTTACAGATCGGAAGAG	TGCAGCAGCCCAATAATAATGAATTCAACAGATTGGCAAGGGTGCTGCCATTTTTAC	Chr03	33473449	1	5.86045e-022	0.935484	0.436782	0.492007	37.07273	17.31091	2.13847	1	1	1	-	0	0	1	1	-	0	1	0	0	0	0	-	1	1	0	0	1	1	1	1	1	0	0	0	1	1	-	1	1	1	0	-	1
3373952	TGCAGCTGAGTAGGTCAAACTTCTCATACCGACAATAGTGTGTTACAGATCGGAAGAGCGGTTCAGCAG	TGCAGCTGAGTAGGTCAAACTTCTCATACCGACAATAGTGTGTTAC	Chr03	4720421	1	5.08986e-016	0.935484	0.563218	0.492007	89.5942	46.29907	1.94074	0.95	1	1	1	1	1	1	1	1	1	1	0	1	1	-	1	0	1	0	0	1	1	-	1	1	-	0	0	1	1	1	1	1	1	1	1	1
8212724	TGCAGTGGTAGACGGTGGCCGAATGAAATTCTCTTGGCCAGACAGATAGAGACAGGCAGAGCAGGATTG	TGCAGTGGTAGACGGTGGCCGAATGAAATTCTCTTGGCCAGACAGATAGAGACAGGCAGAGCAGGATTG	Chr04	37397041	1	4.6367e-029	0.935484	0.563218	0.492007	32.74286	22.29073	1.6687	1	0	0	0	1	0	0	1	0	1	0	1	0	0	1	0	0	1	1	1	0	-	0	0	0	-	1	1	0	0	-	0	0	0	0	-	0
3372795	TGCAGGTGAAGTTAGAATTTTCTCTGAAATTGTCTGTTCTGAAGTTTTTGTTCAAATGTTTTTTTTCTG	TGCAGGTGAAGTTAGAATTTTCTCTGAAATTGTCTGTTCTGAAGTTTTTGTTCAAATGTTTTTTTTCTG	Chr03	3886125	1	4.6367e-029	0.935484	0.563218	0.492007	17.57143	11.57037	1.56109	1	1	1	1	1	1	1	-	1	-	1	0	1	1	1	1	0	1	0	0	1	1	1	0	1	1	0	0	1	1	-	1	1	1	1	1	1
3375215	TGCAGTTGAGGAAAATCCAGAGGATGAAAAGATTGAGCTTTCACAACGAAGAAAACGGAAGCGAACAAT	TGCAGTTGAGGAAAATCCAGAGGATGAAAAGATTGAGCTTTCACAACGAAGAAAACGGAAGCGAACAAT	Chr05	36955568	1	4.6367e-029	0.935484	0.563218	0.492007	9.24638	6.23316	1.47041	1	1	0	1	1	1	1	1	1	-	1	0	1	1	1	1	1	1	0	0	1	1	-	-	-	1	0	0	1	1	1	-	1	1	1	1	-
3368500	TGCAGTTTGACATTTTGTTTCTAATATGCTTTTGCTTTGCTAGCTCATGTTTTTTTGGTTGAACTAATA	TGCAGTTTGACATTTTGTTTCTAATATGCTTTTGCTTTGCTAGCTCATGTTTTTTTGGTTGAACTAATA	Chr11	44006905	1	2.15725e-027	0.935484	0.563218	0.492007	28.24286	13.55774	2.03788	1	1	1	1	1	0	1	-	0	1	1	0	1	1	1	1	1	1	0	0	1	1	1	0	-	-	0	0	1	1	1	1	1	1	1	-	1
3366120	TGCAGAAACGTGAAGCGAGATACATGGAAAACTTTTTCATTGATGTGTATCTCAAGAATAATTATGACA	TGCAGAAACGTGAAGCGAGATACATGGAAAACTTTTTCATTGATGTGTATCTCAAGAATAATTATGACA	Chr04	35672534	1	4.6367e-029	0.935484	0.563218	0.492007	41.54412	25.22046	1.78587	0.952381	0	0	0	1	0	0	1	0	1	0	1	0	0	1	0	0	1	-	1	0	-	0	0	0	1	1	1	0	0	-	0	0	0	0	1	0
8213762	TGCAGAAGAAAGCGCGCGTTCTCGGACGGTTACAGATCGGAAGAGCGGTTCAGCAGGAATGCCGAGACC	TGCAGAAGAAAGCGCGCGTTCTCGGACGGTTAC		0	0	999	0.935484	0.563218	0.492007	69.19444	37.98671	1.82348	1	-	1	1	1	-	1	1	1	1	1	0	1	1	1	1	-	1	0	0	1	1	1	1	1	1	0	0	1	1	-	1	1	0	1	1	1
100086578	TGCAGAAAATATATTTAGTACGTGTCTATGTCAAGAAAACACACAAATTTTTACAGATCGGAAGAGCGG	TGCAGAAAATATATTTAGTACGTGTCTATGTCAAGAAAACACACAAATTTTTAC	Chr10	4223030	1	2.47873e-020	0.935484	0.436782	0.492007	23.31481	15.65345	1.57829	1	1	1	1	0	1	1	1	1	1	1	0	1	1	0	1	1	0	0	0	1	1	0	-	0	0	0	0	1	1	-	0	1	0	0	1	1
3367911	TGCAGCTGCTGTAGACATTGAAGACATCAAGGGATTTTCATATGAGCCAGCTAATCCAGATGATATTTT	TGCAGCTGCTGTAGACATTGAAGACATCAAGGGATTTTCATATGAGCCAGCTAATCCAGATGATATTTT	Chr06	15587138	1	4.6367e-029	0.935484	0.563218	0.492007	19.07143	11.63286	1.59979	0.95	0	0	1	1	0	0	0	1	0	-	1	0	0	1	1	-	1	1	1	0	0	0	1	0	1	1	1	0	0	1	1	0	0	0	1	0
3375302	TGCAGCTTTGGTGATTTTTCGTTTTTTGGTGACTAGAATGTGGGGTTGTTCCAAGCAGCTGAAGTTGAG	TGCAGCTTTGGTGATTTTTCGTTTTTTGGTGACTAGAATGTGGGGTTGTTCCAAGCAGCTGAAGTTGAG	Chr06	28328097	1	4.6367e-029	0.935484	0.563218	0.492007	32.74286	13.72556	2.34433	0.952381	1	-	1	1	1	1	1	1	1	1	0	1	1	1	-	1	1	0	0	1	1	1	1	1	1	0	0	1	1	1	1	1	-	1	1	1
13121482	TGCAGGATTTTAGTAGTCCAAAACGGACTACTCTTTATTCACAAGACAAAATAACTCATCATTTATTGC	TGCAGGATTTTAGTAGTCCAAAACGGACTACTCTTTATTCACAAGACAAAATAACTCATCATTTATTGC	Chr09	25459143	2	2.15725e-027	0.935484	0.563218	0.492007	30.04286	15.4868	1.79719	0.952381	1	1	1	1	1	1	1	1	1	1	0	1	1	1	-	1	1	0	0	1	1	1	1	1	1	0	0	1	1	-	1	1	-	-	1	1
3366341	TGCAGCCAATTTTCCACCATTCACACGGTCAGTCGGCGATTCAAAACTGCAACTAAACGTCGCAGTTTA	TGCAGCCAATTTTCCACCATTCACACGGTCAGTCGGCGATTCAAAACTGCAACTAAACGTCGCAGTTTA		0	0	999	0.935484	0.436782	0.492007	53.11538	25.21268	1.84696	0.952381	0	0	0	0	1	0	0	0	0	0	1	0	0	0	0	0	0	1	1	0	0	0	0	0	0	1	1	0	0	-	-	0	0	0	0	0
13121753	TGCAGAGTAGATGGGTGCATTGGGCTTCCATAGTGTCAGACAATTTATTACAGATCGGAAGAGCGGTTC	TGCAGAGTAGATGGGTGCATTGGGCTTCCATAGTGTCAGACAATTTATTAC	Chr03	1106996	1	4.82896e-017	0.935484	0.563218	0.492007	79.94203	50.48831	1.60667	0.95	1	1	1	1	1	1	1	-	-	1	0	1	1	1	-	0	1	1	0	1	1	1	1	1	1	0	0	1	1	-	1	1	1	1	1	1
8177463	TGCAGCAAAGAATAGCTGGACTGTGGAGAGGGTTACAGATCGGAAGAGCGGTTCAGCAGGAATGCCGAG	TGCAGCAAAGAATAGCTGGACTGTGGAGAGGGTTAC		0	0	999	0.935484	0.436782	0.492007	71.66667	36.44072	1.89177	0.954545	0	0	1	0	0	0	0	0	0	0	1	0	0	0	0	0	0	1	1	0	0	0	0	0	-	1	-	0	0	-	0	0	0	0	-	0
3373689	TGCAGTACTTGACAAAGTGACCTTTCTTCATGCAATAGAAGCATGTAACAATCGGTTACAACCGGTTGA	TGCAGTACTTGACAAAGTGACCTTTCTTCATGCAATAGAAGCATGTAACAATCGGTTACAACCGGTTGA	Chr10	16898747	1	2.15725e-027	0.935484	0.563218	0.492007	48.32394	21.84953	2.01701	1	1	1	1	1	0	1	1	-	1	1	0	1	1	-	1	0	1	0	0	1	1	1	1	1	1	0	0	1	1	1	1	-	0	1	1	1
3369369	TGCAGTCAGTTTCTTTTTATGTAGAAAATTTTGATTGGTCTTGATGTGCCTCCAGGTTCTTCTGTTTTC	TGCAGTCAGTTTCTTTTTATGTAGAAAATTTTGATTGGTCTTGATGTGCCTCCAGGTTCTTCTGTTTTC	Chr04	3747066	1	1.00367e-025	0.935484	0.436782	0.492007	21.44444	11.5785	1.82878	0.95	0	0	0	0	0	0	0	1	0	0	1	0	0	0	0	0	0	1	1	0	0	0	0	0	-	1	1	0	0	0	0	0	0	-	0	0
3370939	TGCAGATTCTATGAAGCACTGAAGGATCAAAGCATGCCAATAGTACATCATTCCTCTCACTAACAAAAA	TGCAGATTCTATGAAGCACTGAAGGATCAAAGCATGCCAATAGTACATCATTCCTCTCACTAACAAAAA	Chr06	13390607	2	4.6367e-029	0.935484	0.563218	0.492007	44.41429	25.61445	1.61653	0.954545	1	1	1	1	0	0	1	-	1	1	0	1	1	1	0	0	1	0	0	1	1	1	0	1	1	0	0	0	1	1	0	1	0	1	1	1
8208310	TGCAGGCCTCGATACCAGCGATTGGAAAGTCTCGACACAAGGTATTGCTTCAAGATTACATTCATTCAT	TGCAGGCCTCGATACCAGCGATTGGAAAGTCTCGACACAAGGTATTGCTTCAAGATTACATTCATTCAT	Chr03	36416137	1	4.6367e-029	0.935484	0.563218	0.492007	52.50725	24.03537	2.41434	1	1	1	-	1	1	1	1	1	1	1	0	1	1	1	-	1	1	0	0	1	1	1	1	-	1	0	0	1	1	1	1	1	1	1	1	1
3375939	TGCAGTCGAGAAAATTTATCTTTTTTTTCAGTACATATATGTTCAAATTGACTGGGTTGAAAGTGTTAA	TGCAGTCGAGAAAATTTATCTTTTTTTTCAGTACATATATGTTCAAATTGACTGGGTTGAAAGTGTTAA	Chr03	41439041	1	4.6367e-029	0.935484	0.563218	0.492007	20.5942	15.53427	1.64006	1	1	1	1	-	1	1	-	1	1	1	0	1	1	1	1	1	1	0	0	1	1	1	1	1	1	0	0	1	1	1	1	1	-	1	1	1
3371517	TGCAGTAATATTTTATTGTGACCGAATGTCATGTTTTGATACAAATTACAGATCGGAAGAGCGGTTCAG	TGCAGTAATATTTTATTGTGACCGAATGTCATGTTTTGATACAAATTAC	Chr01	2117732	1	1.24318e-017	0.935484	0.563218	0.492007	65.91176	23.35389	2.56916	0.95	1	1	1	1	0	1	1	1	-	1	0	1	1	1	1	1	1	0	0	1	1	-	-	1	1	0	0	1	1	1	1	1	1	1	-	1
8215539	TGCAGTAGAAAGAAATTGGCAAAACACTGCTGCAAATTTGCTTGAAATTTGTATACAACACTTCTTTAT	TGCAGTAGAAAGAAATTGGCAAAACACTGCTGCAAATTTGCTTGAAATTTGTATACAACACTTCTTTAT	Chr03	8812958	2	4.6367e-029	0.935484	0.563218	0.492007	23.67606	17.0639	1.44776	1	1	1	1	1	1	1	0	-	-	-	0	1	1	1	1	1	1	0	0	1	1	1	1	-	1	0	0	1	1	1	1	1	1	1	-	1
3365906	TGCAGTTTGGTCTCTGATTAGCTAATGTAGATTGAATTGGTTTAGTTTGTAGAAGGGTTGAGACACTTT	TGCAGTTTGGTCTCTGATTAGCTAATGTAGATTGAATTGGTTTAGTTTGTAGAAGGGTTGAGACACTTT	Chr04	44878796	1	4.66962e-024	0.935484	0.436782	0.492007	60.40741	33.42682	1.76196	0.952381	0	1	0	0	0	0	0	0	0	-	1	0	0	0	0	0	0	1	1	0	-	0	0	0	0	1	1	0	0	1	0	0	0	-	-	0
8203546	TGCAGCACAAAGCTGTTTGTTTTACATCGAAAGACTAAGATTGCAAATCTCACTTGTTACAGATCGGAA	TGCAGCACAAAGCTGTTTGTTTTACATCGAAAGACTAAGATTGCAAATCTCACTTGTTAC	Chr03	44951146	1	1.37413e-023	0.935484	0.563218	0.492007	66.92857	32.46771	2.01133	1	1	1	1	1	1	0	1	1	1	-	0	1	1	1	-	1	1	0	0	1	1	1	1	1	1	0	0	1	1	-	1	1	1	1	-	1
8212575	TGCAGTAGAATAAATGATAACAATTTTACTGGAACAATACCTAGTTTCATACAGAGCTGGCAACTTCTC	TGCAGTAGAATAAATGATAACAATTTTACTGGAACAATACCTAGTTTCATACAGAGCTGGCAACTTCTC	Chr01	30114314	1	4.6367e-029	0.935484	0.563218	0.492007	22.69014	14.71857	1.83974	1	1	1	1	1	1	1	1	1	1	1	0	1	1	1	-	0	1	0	0	1	1	1	-	1	1	0	0	1	1	1	-	1	1	-	1	1
100111293	TGCAGTGAAAAAACATGTGTTTTATCGACTCCACAGCCATTCTGCAAAAACTACATAGATTGGTATCCA	TGCAGTGAAAAAACATGTGTTTTATCGACTCCACAGCCATTCTGCAAAAACTACATAGATTGGTATCCA	Chr02	38029110	2	4.6367e-029	0.935484	0.563218	0.492007	23.65714	10.31072	1.94894	1	1	1	1	1	1	0	1	1	-	1	0	1	1	1	1	0	1	0	0	-	1	1	1	1	1	0	0	1	1	1	-	1	1	1	1	1
3375740	TGCAGAGACGTTTCCAACCGGTGGATGTGCCTGAACCAACTGTGGATGATACTGTTGAAATATTGGATG	TGCAGAGACGTTTCCAACCGGTGGATGTGCCTGAACCAACTGTGGATGATACTGTTGAAATATTGGATG		0	0	999	0.913978	0.435294	0.491626	18.75472	12.33633	1.57732	1	0	0	0	0	0	0	0	0	1	1	1	0	0	0	0	0	0	1	0	0	-	-	1	1	0	1	0	0	0	1	1	0	-	0	0	0
3374821	TGCAGATCTTTGAAGACCAGCCATGGCAGCGAGAGTAAGCAATTCTGAATTTTGGCACCAATTTCTCTA	TGCAGATCTTTGAAGACCAGCCATGGCAGCGAGAGTAAGCAATTCTGAATTTTGGCACCAATTTCTCTA	Chr05	39897020	1	4.6367e-029	0.913978	0.564706	0.491626	17.74286	8.79397	2.27342	0.95	1	0	1	1	1	1	-	1	0	1	0	1	1	-	1	1	1	0	0	1	1	1	1	1	1	0	0	1	1	1	1	1	1	-	1	1
3373362	TGCAGATGATAGACAGACATGCAGACAGGGACAGTCACAGATTCTACTGTTCAACACTTTTGCATTTGC	TGCAGATGATAGACAGACATGCAGACAGGGACAGTCACAGATTCTACTGTTCAACACTTTTGCATTTGC	Chr03	2594865	1	4.6367e-029	0.913978	0.564706	0.491626	9.15493	6.51682	1.51065	1	-	-	1	0	1	-	1	1	1	1	0	1	1	1	1	1	1	-	0	1	1	1	0	1	-	0	-	1	1	1	1	1	1	1	1	1
3374008	TGCAGCAAAGTGAACTGCATATTCTCAGTTTGTAATATGTTGAGTCCAACCCTATATAAGCGATGGTAT	TGCAGCAAAGTGAACTGCATATTCTCAGTTTGTAATATGTTGAGTCCAACCCTATATAAGCGATGGTAT	Chr11	46682586	1	4.6367e-029	0.913978	0.564706	0.491626	14	6.76778	2.30343	1	1	1	1	1	0	1	1	1	-	1	0	1	1	1	1	1	1	0	0	1	1	1	1	-	-	0	0	1	1	-	1	1	1	0	1	1
3370983	TGCAGGGTTTTTTGGGCTGAAATATTGCCAAAATTTGTTGAGGTTCCTAGGGTTGTGCATAATATATAA	TGCAGGGTTTTTTGGGCTGAAATATTGCCAAAATTTGTTGAGGTTCCTAGGGTTGTGCATAATATATAA	Chr02	41929186	1	4.6367e-029	0.913978	0.564706	0.491626	23.37143	13.63731	1.81827	0.952381	1	1	1	1	1	1	1	1	1	1	0	1	1	1	1	1	1	0	0	1	-	1	-	-	1	0	0	1	1	-	1	1	1	1	1	1
3369519	TGCAGTCATTATCCAATAATGCTTATTGATTTTCATTCACTCTCTTTGTTTTGTCTATTTTCTGTGGGG	TGCAGTCATTATCCAATAATGCTTATTGATTTTCATTCACTCTCTTTGTTTTGTCTATTTTCTGTGGGG	Chr04	32150230	1	4.6367e-029	0.913978	0.564706	0.491626	35.84722	14.3833	2.71787	1	1	1	1	-	0	-	0	1	-	-	0	1	1	1	1	1	1	0	0	1	1	1	1	-	1	0	0	1	1	1	1	1	1	1	1	1
3373312	TGCAGTGAGAAGTGAGAAGACTAAGCACAATTTGTGCAAAAGTATGAATAACATAAAACAACTAAGCAT	TGCAGTGAGAAGTGAGAAGACTAAGCACAATTTGTGCAAAAGTATGAATAACATAAAACAACTAAGCAT	Chr11	41394706	1	4.6367e-029	0.913978	0.564706	0.491626	10.48571	6.00653	1.69652	0.95	1	1	1	1	1	1	1	0	1	1	0	1	1	1	0	1	1	0	0	1	-	1	1	-	1	0	0	1	1	-	1	1	1	-	1	1
3371864	TGCAGTGATATACCAGACACAGCTCGATGCCTTAGATGCTAAACAATTGTGATTTTGTGTGTAAAGTGC	TGCAGTGATATACCAGACACAGCTCGATGCCTTAGATGCTAAACAATTGTGATTTTGTGTGTAAAGTGC	Chr02	44495276	1	4.6367e-029	0.913978	0.564706	0.491626	17.28169	8.82886	1.8303	1	1	1	1	1	0	1	1	1	1	1	0	1	1	-	1	-	1	0	0	1	-	1	1	-	1	0	0	1	1	1	1	1	1	1	1	1
3367841	TGCAGGTCAGTGACTATCTAGGTCTGTAACTATCTGCATAAAAAATATTTTTTACAGATCGGAAGAGCG	TGCAGGTCAGTGACTATCTAGGTCTGTAACTATCTGCATAAAAAATATTTTTTAC	Chr09	16850666	1	7.12152e-021	0.913978	0.564706	0.491626	28.53521	12.55167	2.55943	1	1	1	1	1	0	0	1	-	1	1	0	1	1	1	1	0	1	0	0	1	1	1	1	-	1	0	0	1	1	1	1	1	1	1	1	1
3367447	TGCAGTTTGAACTTTGTACCTATTTTGTCTGTAGTGTAATTACCGTTCTCAATTTACAGATCGGAAGAG	TGCAGTTTGAACTTTGTACCTATTTTGTCTGTAGTGTAATTACCGTTCTCAATTTAC	Chr11	7752168	1	5.86045e-022	0.913978	0.564706	0.491626	58.68571	30.5308	1.98864	0.954545	1	1	1	1	1	-	1	1	1	1	0	1	1	-	-	1	1	0	0	1	1	-	-	-	1	0	0	1	1	1	1	-	1	1	1	1
3368232	TGCAGCAACTTTTCATGGTTCTCCTTGAAGACTTCTCTGCTTGTTTTATTCTCCTTGTTGATTCTGAAT	TGCAGCAACTTTTCATGGTTCTCCTTGAAGACTTCTCTGCTTGTTTTATTCTCCTTGTTGATTCTGAAT	Chr06	15294502	1	4.6367e-029	0.913978	0.564706	0.491626	25.33333	12.44209	1.89233	1	0	0	1	1	0	0	0	1	0	-	1	0	0	1	1	0	1	1	1	0	0	0	0	0	1	-	1	0	0	-	1	0	0	0	1	0
3365693	TGCAGGTTGTGATCTGTGATAGTTTCTTTTCTTAGAACATTACAGATCGGAAGAGCGGTTCAGCAGGAA	TGCAGGTTGTGATCTGTGATAGTTTCTTTTCTTAGAACATTAC	Chr04	35742063	1	2.04516e-014	0.913978	0.564706	0.491626	98.87143	47.29329	1.96056	0.952381	0	0	0	1	0	0	1	0	1	0	1	0	0	1	0	0	1	1	1	0	0	0	0	0	1	1	1	0	0	1	-	0	0	0	-	0
3368663	TGCAGTACATTGAGCAAGAGTATAGAGGGTTTGGTGATCATTCAGTTTTACAGCTTTTGTTCCATAATT	TGCAGTACATTGAGCAAGAGTATAGAGGGTTTGGTGATCATTCAGTTTTACAGCTTTTGTTCCATAATT	Chr07	4108399	1	4.6367e-029	0.913978	0.564706	0.491626	66.26761	31.73924	2.25981	1	1	1	1	1	1	1	1	0	1	1	0	1	1	-	-	0	1	0	0	1	1	1	1	-	1	0	0	1	1	1	1	1	1	1	1	1
3373065	TGCAGCAAAAATGAATGGCCAGTCAGCACAAGCTAGGAGAGAAGAAAAAAAGCAGTATACTTTATTGCA	TGCAGCAAAAATGAATGGCCAGTCAGCACAAGCTAGGAGAGAAGAAAAAAAGCAGTATACTTTATTGCA	Chr11	44947829	1	4.6367e-029	0.913978	0.564706	0.491626	20.08333	13.46781	1.73523	1	1	1	1	1	1	1	1	0	1	1	0	1	1	1	1	1	1	0	0	1	1	-	1	-	0	0	0	1	1	1	1	1	1	1	-	1
8209433	TGCAGACCGATAAACACGTTCCTGTTCTCATATATTGTCAACTACGCCACAAGTCTTCGGGGGTGCCAC	TGCAGACCGATAAACACGTTCCTGTTCTCATATATTGTCAACTACGCCACAAGTCTTCGGGGGTGCCAC	Chr11	587289	1	2.17256e-022	0.913978	0.564706	0.491626	30.65278	15.58504	1.97548	1	1	1	0	1	1	1	1	1	1	1	0	1	1	1	1	1	1	0	0	1	1	-	-	1	1	0	0	1	1	1	1	1	1	1	1	1
3368281	TGCAGATGCATTTACCAAACAATATGTTTTTATCAGAATTGGAACATGCAGTGTATTTATACAACTACT	TGCAGATGCATTTACCAAACAATATGTTTTTATCAGAATTGGAACATGCAGTGTATTTATACAACTACT	Chr06	28335911	1	4.6367e-029	0.913978	0.435294	0.491626	36.86207	19.12432	2.11517	0.954545	1	1	-	1	1	1	0	-	1	1	0	1	1	-	1	1	1	0	0	0	-	1	-	1	0	0	0	1	1	-	1	1	1	1	-	1
3370052	TGCAGATTTTTGACTGATGCAGTTATTTATGTAAAATTGTGCATTTCAATATAGTGCACAGAATTGGAC	TGCAGATTTTTGACTGATGCAGTTATTTATGTAAAATTGTGCATTTCAATATAGTGCACAGAATTGGAC	Chr03	40522268	1	4.6367e-029	0.913978	0.564706	0.491626	25.2	14.39405	1.97893	1	1	1	1	1	1	1	1	1	1	1	0	-	1	1	1	1	1	0	0	1	1	1	1	-	1	0	0	1	1	1	1	1	1	1	-	1
3374789	TGCAGCAAAACCATGTACCCTTGACTTCCCTCCGAGCACAATATATAAAAGTGAAACATACATCTGAAC	TGCAGCAAAACCATGTACCCTTGACTTCCCTCCGAGCACAATATATAAAAGTGAAACATACATCTGAAC	Chr01	49840823	1	4.6367e-029	0.913978	0.564706	0.491626	19.11268	9.72372	1.88417	0.956522	1	1	1	1	1	0	1	1	1	1	0	1	1	0	0	1	1	0	0	1	1	1	1	1	1	0	0	1	1	1	1	1	1	1	1	1
3369805	TGCAGCACCTTCATCAAGTTTTCCATTTATATCACCACCTCCCTGATAGAAAATAGGAAAAATGATAAT	TGCAGCACCTTCATCAAGTTTTCCATTTATATCACCACCTCCCTGATAGAAAATAGGAAAAATGATAAT	Chr04	37394931	1	1.00367e-025	0.913978	0.435294	0.491626	15.23214	10.34234	1.69586	0.95	1	1	1	0	0	0	0	1	-	1	0	1	1	0	-	0	0	0	0	1	1	1	1	-	0	0	0	1	1	1	1	1	1	1	1	1
3368985	TGCAGCAGAGGACATGGACCAATAAATTCCTACCACCAGAAAAAACAGAATAAAGGTAACCAATATGAC	TGCAGCAGAGGACATGGACCAATAAATTCCTACCACCAGAAAAAACAGAATAAAGGTAACCAATATGAC		0	0	999	0.913978	0.564706	0.491626	24	12.4499	1.85513	1	0	0	0	0	0	0	1	0	0	0	1	-	1	0	0	0	0	1	1	1	0	-	-	1	1	1	1	0	0	1	1	0	1	0	0	0
3369988	TGCAGTTGAAGATCTTACTGAATGCCCTTATAAGTTGCTTTTATCTTTTCATATTTTAGGTATATTTAT	TGCAGTTGAAGATCTTACTGAATGCCCTTATAAGTTGCTTTTATCTTTTCATATTTTAGGTATATTTAT	Chr03	10420427	1	4.6367e-029	0.913978	0.564706	0.491626	21.46479	12.3879	2.06334	1	1	1	-	1	1	0	1	1	1	1	0	1	1	-	1	1	1	0	0	1	1	1	1	1	1	0	0	1	1	-	1	1	1	-	1	1
8206428	TGCAGAAAGTCCTAAAAACTCTGAAAAGTTGGTGCATTGTGTTGGTAAAAGCCTCTAATAAAAGGGTGG	TGCAGAAAGTCCTAAAAACTCTGAAAAGTTGGTGCATTGTGTTGGTAAAAGCCTCTAATAAAAGGGTGG		0	0	999	0.913978	0.435294	0.491626	25.03636	21.10059	1.43302	1	0	0	0	0	0	0	0	-	0	0	1	0	0	0	0	0	0	1	1	0	0	0	0	0	0	1	1	0	0	1	-	0	0	0	0	0
3366299	TGCAGGTCAGTGACTATCTAGGTCTGTAACTATCTGCATAAAAAATATTTTTACAGATCGGAAGAGCGG	TGCAGGTCAGTGACTATCTAGGTCTGTAACTATCTGCATAAAAAATATTTTTAC	Chr09	16850667	1	8.9151e-020	0.913978	0.435294	0.491626	36.125	32.02569	1.30292	1	0	0	0	0	1	0	0	0	0	0	1	0	0	0	0	0	-	1	1	0	-	0	0	0	0	1	1	0	0	-	-	0	0	0	0	0
3369085	TGCAGCAGCATGTACTACTAGAGAACCTTTTCTTAGCTTCTGTTCTTGCAAGAAAAACCCTCTAGATGA	TGCAGCAGCATGTACTACTAGAGAACCTTTTCTTAGCTTCTGTTCTTGCAAGAAAAACCCTCTAGATGA	Chr01	35924691	1	4.6367e-029	0.913978	0.564706	0.491626	28.88889	14.70691	2.45003	1	1	1	1	1	1	0	1	-	1	1	0	1	1	1	1	-	1	0	0	1	1	1	1	1	1	0	0	1	1	-	-	1	1	1	-	1
3367360	TGCAGCCAAAGCAGATCTTATCATTGCTGGATCAGCTGTCTGTGCATCATGGATTGGTATGAGCAGATT	TGCAGCCAAAGCAGATCTTATCATTGCTGGATCAGCTGTCTGTGCATCATGGATTGGTATGAGCAGATT	Chr10	42103473	1	1.00367e-025	0.913978	0.435294	0.491626	36.78182	22.73619	1.71811	1	0	0	0	0	0	0	0	-	0	0	1	0	0	0	0	0	0	1	-	0	0	0	1	0	0	1	1	0	0	1	0	0	0	0	0	0
100080146	TGCAGGCTAGCATGTCTTCTTGAGACTTACACCGTTCACTGGTGTAGGAAGAACACTCAAATCCAAGAA	TGCAGGCTAGCATGTCTTCTTGAGACTTACACCGTTCACTGGTGTAGGAAGAACACTCAAATCCAAGAA	Chr02	22186266	1	4.6367e-029	0.913978	0.564706	0.491626	29.55714	15.55418	1.68132	0.952381	1	1	1	1	-	0	1	1	-	1	0	1	1	1	1	1	1	0	0	1	1	-	-	1	1	0	0	1	1	-	1	1	1	1	-	1
3369166	TGCAGATATTTGGCAATACGTGCGAAAACTATTATATTTCTGATCGTTATTAGATGTGCGTGTATGAAG	TGCAGATATTTGGCAATACGTGCGAAAACTATTATATTTCTGATCGTTATTAGATGTGCGTGTATGAAG		0	0	999	0.913978	0.564706	0.491626	24.47887	15.66	1.65845	1	1	0	0	1	0	0	0	1	1	1	0	1	0	1	1	0	1	0	0	1	1	0	1	0	1	1	0	1	1	1	1	-	1	1	1	1
3366701	TGCAGATTATGGAAGAGGGATCAATTTGATCTTCATTTTGGTAGCCAAGCATGTTACAGATCGGAAGAG	TGCAGATTATGGAAGAGGGATCAATTTGATCTTCATTTTGGTAGCCAAGCATGTTAC	Chr10	9353694	1	5.86045e-022	0.913978	0.564706	0.491626	82.08451	31.62756	2.58435	1	1	1	1	1	1	1	1	1	-	-	0	1	1	1	1	1	1	0	0	1	-	1	-	-	1	0	0	1	1	1	1	1	0	-	1	1
3370765	TGCAGCCATAAGATCAGCTCTGGTAACAACAGGTGAGTGAGTCACTAAAAAAATATTACAGATCGGAAG	TGCAGCCATAAGATCAGCTCTGGTAACAACAGGTGAGTGAGTCACTAAAAAAATATTAC	Chr11	944252	1	1.34545e-018	0.913978	0.435294	0.491626	61.48276	35.62024	1.79031	1	1	1	0	0	0	0	-	1	0	1	0	-	1	0	1	1	1	0	0	1	1	1	-	1	-	0	0	1	1	1	1	1	1	1	1	1
8206362	TGCAGAAAATCAAACATCTGAGCTCCTTGAAAACCTGTCCTTTTCAATTTACCCTTCTCCATAACGAAT	TGCAGAAAATCAAACATCTGAGCTCCTTGAAAACCTGTCCTTTTCAATTTACCCTTCTCCATAACGAAT	Chr09	27521229	1	4.6367e-029	0.913978	0.564706	0.491626	15.73913	8.19093	1.9593	0.95	1	1	1	1	-	1	1	1	1	-	0	1	1	1	1	1	1	0	0	1	1	1	1	1	-	0	0	1	1	1	1	1	-	1	-	1
3370459	TGCAGAAACTATTGCGATGGAGAATGAACACCAGTACATTGGAAAACGATACTTGCAAGGTTCGTTTTC	TGCAGAAACTATTGCGATGGAGAATGAACACCAGTACATTGGAAAACGATACTTGCAAGGTTCGTTTTC	Chr08	4930505	1	4.6367e-029	0.913978	0.564706	0.491626	42.19718	21.28586	1.9614	1	1	1	1	1	1	1	1	1	1	1	0	1	1	1	0	1	1	0	0	1	1	1	0	-	1	0	0	1	1	-	1	1	-	1	1	1
3367564	TGCAGTTTTTTACTCTGCCAAACTCGTGTTCATGTTCTACTTTATATCTTTATACAAGTACGGATTGAT	TGCAGTTTTTTACTCTGCCAAACTCGTGTTCATGTTCTACTTTATATCTTTATACAAGTACGGATTGAT	Chr04	39909636	1	4.6367e-029	0.913978	0.564706	0.491626	45.14085	22.49776	2.26807	0.952381	1	-	-	1	0	1	1	1	1	1	0	1	1	1	1	1	1	0	0	1	1	1	-	-	-	0	0	1	1	1	1	-	-	1	1	1
3365563	TGCAGTACAAAAGTAGATGACAATTTTCCAAATAAGAAGCGATAACAAAACTATTACAGATCGGAAGAG	TGCAGTACAAAAGTAGATGACAATTTTCCAAATAAGAAGCGATAACAAAACTATTAC	Chr06	21424244	1	2.7266e-020	0.913978	0.564706	0.491626	98.95775	52.5259	1.9286	1	1	0	1	0	1	-	0	0	1	1	1	1	1	0	1	1	0	1	1	1	0	1	1	0	-	1	1	0	0	1	-	0	0	0	0	0
3367231	TGCAGATAAAGTCATCGTAAGATATATGTGACTACATAACTATCAGATCAATGTGCATTCACGTCATTT	TGCAGATAAAGTCATCGTAAGATATATGTGACTACATAACTATCAGATCAATGTGCATTCACGTCATTT	Chr03	11731698	1	4.6367e-029	0.913978	0.564706	0.491626	64.43478	28.02146	2.15149	0.952381	-	1	1	1	1	0	1	-	-	1	0	1	1	-	1	1	1	0	0	1	1	1	1	-	1	0	0	1	1	1	1	1	1	1	1	1
3368900	TGCAGTAGTACAAATATAACCAAATTAGCAACAAAAGCCTTGAATATGACTGTCCTACATGAAAAGGAT	TGCAGTAGTACAAATATAACCAAATTAGCAACAAAAGCCTTGAATATGACTGTCCTACATGAAAAGGAT	Chr10	6142971	1	1.00367e-025	0.913978	0.564706	0.491626	29.98507	22.22308	1.70611	1	0	1	0	0	1	0	0	0	0	0	1	0	0	0	0	1	0	1	1	0	0	1	1	1	-	1	1	0	0	1	0	0	1	0	0	0
3376261	TGCAGTGACACCTTTATTACGTCTCTATAAAAAAAAAAGTGACATGTCCCATACATAAGGGAATAGAGT	TGCAGTGACACCTTTATTACGTCTCTATAAAAAAAAAAGTGACATGTCCCATACATAAGGGAATAGAGT	Chr02	33327719	1	2.15725e-027	0.913978	0.435294	0.491626	15.94545	11.52455	1.6905	0.952381	0	0	0	0	0	0	0	0	0	0	1	0	0	0	0	0	0	1	1	0	-	0	0	-	0	-	1	0	0	-	0	0	0	0	0	0
3366468	TGCAGGTTATCAAATTTGGTATTTTGCAAACCAGTTTTGGTAATTTCATAAACCAAACTATTTACAGAT	TGCAGGTTATCAAATTTGGTATTTTGCAAACCAGTTTTGGTAATTTCATAAACCAAACTATTTAC	Chr11	7385500	1	2.60031e-026	0.913978	0.564706	0.491626	61.45714	27.13389	2.26377	0.952381	-	1	1	-	-	0	1	1	1	1	0	1	1	-	1	-	1	0	0	1	1	1	1	1	1	0	0	1	1	-	1	1	1	1	1	1
3375298	TGCAGAACAAAACGGGGCAAATTCTTCCTACACCTCTATACTTTCTTTTACAGATCGGAAGAGCGGTTC	TGCAGAACAAAACGGGGCAAATTCTTCCTACACCTCTATACTTTCTTTTAC	Chr06	27617242	1	1.03792e-018	0.913978	0.564706	0.491626	56.47887	27.43128	2.14056	1	-	1	1	1	-	-	1	1	1	1	0	1	1	1	1	1	1	0	0	1	1	1	1	1	1	0	0	1	1	-	1	1	1	1	-	1
3375987	TGCAGGGGAACACTTTCAGGAGCTCTGGCCATTTTACAGATCGGAAGAGCGGTTCAGCAGGAATGCCGA	TGCAGGGGAACACTTTCAGGAGCTCTGGCCATTTTAC		0	0	999	0.913978	0.435294	0.491626	97.28333	67.52854	1.45429	1	0	0	0	0	-	0	-	0	0	0	1	0	0	0	0	0	0	1	1	0	0	0	0	0	0	1	1	0	0	0	-	0	0	0	0	-
3374502	TGCAGACTGGTAAGATTTGAAAAAATGTACTGTTTGACTATGCTGCTGCATAACTATTTTTTATTTTTC	TGCAGACTGGTAAGATTTGAAAAAATGTACTGTTTGACTATGCTGCTGCATAACTATTTTTTATTTTTC	Chr02	45319462	1	4.6367e-029	0.989247	0.565217	0.491493	5.95522	5.27012	1.35925	1	1	1	1	1	1	0	1	1	1	1	0	1	1	1	1	1	1	0	0	1	1	1	1	1	1	0	0	1	1	-	1	1	1	1	1	1
100055164	TGCAGTCTTGTAGAGCTTCTTCCAAATTTTTAGGCTCCAGTTGTGAGACAAATGCCATTGTCTTGCAGA	TGCAGTCTTGTAGAGCTTCTTCCAAATTTTTAGGCTCCAGTTGTGAGACAAATGCCATTGTCTTGCAGA	Chr05	27190951	2	4.6367e-029	0.989247	0.565217	0.491493	22.42647	12.05907	1.56654	1	1	1	1	1	1	1	1	1	1	1	0	1	1	1	1	0	1	0	0	1	1	1	0	1	1	0	0	1	1	1	-	1	1	1	1	1
3370517	TGCAGTTGAAGACCAAAACACTGTCACTGCCACTAACAGGAGAAAATCAGGAAACAAAGCGGATGATAC	TGCAGTTGAAGACCAAAACACTGTCACTGCCACTAACAGGAGAAAATCAGGAAACAAAGCGGATGATAC	Chr11	36440978	1	4.6367e-029	0.989247	0.565217	0.491493	30.77612	22.88636	1.2558	0.952381	1	1	1	1	0	0	1	0	1	1	0	1	1	1	1	1	1	0	0	1	1	1	1	1	1	0	0	1	1	1	1	1	1	1	1	1
3368645	TGCAGAATCTTCTACCACTTTTACCTCATAAATAAAATTTTATCAAATACTTACTACAAGAAAATTATT	TGCAGAATCTTCTACCACTTTTACCTCATAAATAAAATTTTATCAAATACTTACTACAAGAAAATTATT	Chr04	7170207	1	3.60984e-025	0.892473	0.566265	0.491218	12.90141	8.61403	1.85789	1	1	-	1	1	1	-	1	1	-	1	0	1	1	1	-	0	1	0	0	1	1	1	1	-	1	0	0	1	1	-	1	1	1	1	1	1
100002879	TGCAGGGCGACGGATGACGACTGACGGTTTAGTTTGCTATTTTTTCAGGTTGAAGGAGGAATCTACTAG	TGCAGGGCGACGGATGACGACTGACGGTTTAGTTTGCTATTTTTTCAGGTTGAAGGAGGAATCTACTAG	Chr02	34985047	1	4.6367e-029	0.892473	0.566265	0.491218	33.02778	14.6382	2.36412	0.95	-	1	1	1	0	0	1	-	1	1	0	1	1	1	-	-	1	0	0	1	-	-	1	1	1	0	0	1	1	1	1	1	1	1	1	1
3371836	TGCAGTTGCACACAAAATATCATCAACAGTAAACACAAAAGGCCCATCAAAGTGAACTATATTCAAGAT	TGCAGTTGCACACAAAATATCATCAACAGTAAACACAAAAGGCCCATCAAAGTGAACTATATTCAAGAT	Chr02	30995588	1	4.6367e-029	0.892473	0.433735	0.491218	21.62712	12.48986	1.94949	1	1	1	0	0	1	-	1	1	1	1	0	1	1	0	1	1	1	0	0	1	-	1	-	1	-	0	0	1	1	1	0	-	1	-	1	1
8201573	TGCAGTAGACTTGATAGAAACAGAAGTTGGCATTCTACCCTTATCCTTCCTCACAAAAATGGCTTGGTA	TGCAGTAGACTTGATAGAAACAGAAGTTGGCATTCTACCCTTATCCTTCCTCACAAAAATGGCTTGGTA	Chr08	58648698	3	4.6367e-029	0.892473	0.566265	0.491218	17.45833	11.05659	1.81463	1	-	0	1	1	1	1	1	1	1	1	1	1	1	1	1	1	1	0	0	1	0	0	1	0	0	0	0	1	0	1	1	0	0	0	1	0
3368704	TGCAGAATTTCTTCAGCAAGATCTTAGACCAAACCAACTCCAAAGAGGACCCTCTTTTGATGTTTATAA	TGCAGAATTTCTTCAGCAAGATCTTAGACCAAACCAACTCCAAAGAGGACCCTCTTTTGATGTTTATAA	Chr11	44518673	1	4.6367e-029	0.892473	0.566265	0.491218	34.56944	19.87658	1.8253	0.95	-	1	-	1	1	-	1	0	1	1	0	1	1	1	1	1	-	0	0	1	1	1	-	1	-	0	0	1	1	-	1	1	1	1	-	1
3368902	TGCAGTATTAGATGCCGATTTCTCGGCTAAACTAGACCCGACTTCCAAGTCCTCTAGATTAGGACACCC	TGCAGTATTAGATGCCGATTTCTCGGCTAAACTAGACCCGACTTCCAAGTCCTCTAGATTAGGACACCC	Chr04	27193695	1	4.6367e-029	0.892473	0.566265	0.491218	47.60274	20.73693	2.35788	1	1	-	1	1	1	-	0	-	-	-	0	1	1	1	1	1	1	0	0	1	1	1	1	-	1	0	0	1	1	1	1	-	1	1	-	1
8196110	TGCAGAATGCACCATCTGGTGTCAAGGACAACGATAACAAAGAGACTGAGCATGATGCCAATAAGGCTG	TGCAGAATGCACCATCTGGTGTCAAGGACAACGATAACAAAGAGACTGAGCATGATGCCAATAAGGCTG	Chr08	11139263	1	4.6367e-029	0.892473	0.566265	0.491218	12.01389	6.73402	1.82518	1	1	1	1	-	1	-	1	1	1	1	0	1	-	1	1	-	1	0	0	1	1	1	1	0	1	0	0	1	1	-	1	-	1	-	1	1
16648988	TGCAGTACAGTGATGAAAAACTCCCCCATAAAGAAAAAAAAAAACAAAGCGTGGGAAACAGTGGTTACA	TGCAGTACAGTGATGAAAAACTCCCCCATAAAGAAAAAAAAAAACAAAGCGTGGGAAACAGTGGTTACA	Chr04	517413	1	1.00367e-025	0.892473	0.433735	0.491218	8.56452	7.44143	1.33897	1	1	0	1	0	0	1	1	1	1	0	0	1	-	0	-	1	1	0	0	1	1	-	1	0	1	0	0	1	1	1	1	1	-	0	-	1
8209043	TGCAGTGGGTAGAGGACGAGGAAGAGGGAGGGGAGCTGTGTCAAACACTAGGTCCTCTCACACCAAGTC	TGCAGTGGGTAGAGGACGAGGAAGAGGGAGGGGAGCTGTGTCAAACACTAGGTCCTCTCACACCAAGTC	Chr11	50184713	1	4.6367e-029	0.892473	0.566265	0.491218	12.58333	6.67447	1.93554	0.954545	1	1	1	1	-	1	1	1	1	-	0	1	1	1	1	1	1	0	0	1	1	1	-	-	1	0	0	1	1	1	1	1	-	1	-	1
3373584	TGCAGAAATGGTTGCATTCAAATATTCAAAACTTGACTCCACGTGGGCACCCGGCCAAAACGTTGTGGA	TGCAGAAATGGTTGCATTCAAATATTCAAAACTTGACTCCACGTGGGCACCCGGCCAAAACGTTGTGGA	Chr08	3926038	1	4.6367e-029	0.967742	0.566667	0.491111	38.31884	17.3602	2.33348	1	1	1	1	1	0	1	1	1	1	1	0	1	1	1	1	1	1	0	0	1	1	1	1	1	-	0	0	1	1	1	1	1	1	1	1	1
3370997	TGCAGGAAGAAACTGCCTTATATATTGTCTAAAATTTGAACCAAATATGGGCCTAAATGTTAGCTCTAT	TGCAGGAAGAAACTGCCTTATATATTGTCTAAAATTTGAACCAAATATGGGCCTAAATGTTAGCTCTAT	Chr11	43845457	1	4.6367e-029	0.967742	0.566667	0.491111	12.10145	7.0816	1.50309	1	1	1	1	1	0	1	1	0	1	1	0	1	1	1	-	1	1	0	0	1	1	1	1	1	1	0	0	1	1	1	1	1	1	1	1	1
100004316	TGCAGAAAAACAATCGATTATTTTGGGTCTGACAGCATTATGAAGAAATTGTTTTACAGATCGGAAGAG	TGCAGAAAAACAATCGATTATTTTGGGTCTGACAGCATTATGAAGAAATTGTTTTAC	Chr05	24281735	1	5.86045e-022	0.967742	0.566667	0.491111	24.72059	16.72867	1.31122	0.954545	1	1	1	1	1	1	1	1	1	1	0	1	1	1	1	1	-	0	0	1	1	1	1	-	1	0	0	1	1	1	1	1	1	1	1	1
3368043	TGCAGAAGCCCCTCTGAGCACTTCTCTTGCCATGGTGTCCACATGTCCATACAAGGAGTAATACCTGCA	TGCAGAAGCCCCTCTGAGCACTTCTCTTGCCATGGTGTCCACATGTCCATACAAGGAGTAATACCTGCA	Chr08	57468411	1	1.00367e-025	0.967742	0.433333	0.491111	46.56604	32.21186	1.34157	1	0	0	0	0	0	0	0	0	0	0	1	0	0	0	0	0	0	1	0	0	-	0	0	0	0	1	1	0	0	-	0	0	0	0	0	0
3372929	TGCAGTTGGCTAGAAAAGCCTTACACAAGAAAGTTGGTTTGATATGCTGATATATGAAACTGATAATCA	TGCAGTTGGCTAGAAAAGCCTTACACAAGAAAGTTGGTTTGATATGCTGATATATGAAACTGATAATCA	Chr03	1731713	1	3.60984e-025	0.967742	0.433333	0.491111	5.48148	3.76996	1.37438	1	-	0	0	0	0	0	0	0	0	0	1	0	0	0	0	0	0	1	1	0	0	0	1	0	0	0	1	0	0	1	0	1	0	0	0	0
3366496	TGCAGAGGCATTTATATAAAAATAATTCACAACAGAACTCCATAACCAATCTTTTACAGATCGGAAGAG	TGCAGAGGCATTTATATAAAAATAATTCACAACAGAACTCCATAACCAATCTTTTAC	Chr05	38309728	1	7.63479e-016	0.967742	0.433333	0.491111	48.84906	26.86542	2.21306	1	0	1	0	0	0	0	0	-	0	0	1	0	0	0	0	0	0	1	1	0	0	0	0	0	0	1	1	0	0	1	0	0	0	0	0	0
3373340	TGCAGTTTTGATACCTACATTTTCCACATGGATGTTGTGACATTTTTTCCCTTGACAATTTTGGATAAT	TGCAGTTTTGATACCTACATTTTCCACATGGATGTTGTGACATTTTTTCCCTTGACAATTTTGGATAAT		0	0	999	0.967742	0.433333	0.491111	5.61111	3.9973	1.33205	1	1	-	0	0	1	1	1	1	1	1	0	1	1	0	1	-	0	0	0	1	-	0	0	0	1	0	0	1	1	1	0	1	0	0	1	1
3371613	TGCAGACATCGATGAATCACTGTAATGGGTGCCAGAGAGGTTCAACAAAGTGGGGCCTTCAATAGCTAA	TGCAGACATCGATGAATCACTGTAATGGGTGCCAGAGAGGTTCAACAAAGTGGGGCCTTCAATAGCTAA	Chr08	4621078	1	4.6367e-029	0.967742	0.566667	0.491111	52.27536	24.6852	2.0725	1	1	1	1	1	1	1	1	1	1	1	0	1	1	1	0	1	1	0	0	1	1	1	1	1	1	0	0	1	1	0	1	1	1	-	1	1
3369211	TGCAGCTCCACAAGGTTGCGCAAAGACAAAACTGTCCTTATATAAAATTGTACATTTTTTTTACAGATC	TGCAGCTCCACAAGGTTGCGCAAAGACAAAACTGTCCTTATATAAAATTGTACATTTTTTTTAC		0	0	999	0.967742	0.433333	0.491111	17.73077	12.63864	1.53932	0.952381	1	1	1	0	0	0	1	1	1	1	0	1	1	0	1	0	0	0	0	1	1	1	0	-	0	0	0	1	1	1	0	1	1	0	1	1
3373940	TGCAGCTTAGAACCAATATGTTCTAATTTCATCTAGAATATTGTCTTATAAGTGAATCGTACAGCAAAT	TGCAGCTTAGAACCAATATGTTCTAATTTCATCTAGAATATTGTCTTATAAGTGAATCGTACAGCAAAT	Chr07	9547179	1	1.67949e-023	0.967742	0.566667	0.491111	10.05882	7.56906	1.30478	0.952381	1	1	1	1	0	1	1	1	1	-	0	1	1	1	1	1	1	0	0	1	1	1	1	1	1	0	0	1	1	1	1	1	1	1	1	1
8667331	TGCAGTCGTGAGTTTACTCATCGTGTGAAGTCCGTCTCGATGGCAAAGTTCACTTCACAAGAAGTCGAT	TGCAGTCGTGAGTTTACTCATCGTGTGAAGTCCGTCTCGATGGCAAAGTTCACTTCACAAGAAGTCGAT	Chr04	6704191	1	4.6367e-029	0.967742	0.566667	0.491111	15.72059	9.20972	1.63707	0.954545	1	1	1	1	0	0	1	1	1	1	0	1	1	1	1	0	1	0	0	1	1	1	1	1	1	0	0	1	1	-	1	1	1	1	1	1
3372074	TGCAGTTGCAAGCCCCGATCCTGCCCAAACAGTTGCTGAGAACTGTTCTGCAACTTGAGCATCATAGCC	TGCAGTTGCAAGCCCCGATCCTGCCCAAACAGTTGCTGAGAACTGTTCTGCAACTTGAGCATCATAGCC	Chr07	46789902	1	4.6367e-029	0.967742	0.566667	0.491111	10.98551	6.32798	1.73487	1	1	-	1	1	1	0	1	1	1	1	0	1	1	1	0	0	1	0	0	1	-	1	0	1	1	0	0	1	1	1	1	1	1	1	1	1
3369240	TGCAGTTTACATTGAATGTTTTGTAAAATAATCATTATTTATTCTTTCAACTCATATCTAATTACAGAT	TGCAGTTTACATTGAATGTTTTGTAAAATAATCATTATTTATTCTTTCAACTCATATCTAATTAC	Chr09	545439	1	2.60031e-026	0.967742	0.566667	0.491111	15.22388	14.04983	1.44118	0.952381	1	1	1	1	0	-	1	1	1	1	0	1	1	1	1	-	1	0	0	1	1	1	0	1	1	0	0	1	1	1	1	1	1	1	1	1
8201715	TGCAGGGAAGAAAGAAGTACACAGCAAGACCTGGAAAATGGTGCAATCAAACTCAAAGATCAGTAAATA	TGCAGGGAAGAAAGAAGTACACAGCAAGACCTGGAAAATGGTGCAATCAAACTCAAAGATCAGTAAATA		0	0	999	0.967742	0.433333	0.491111	16.26415	9.7345	1.58309	0.95	0	0	0	0	1	1	0	0	0	0	1	1	1	0	1	0	0	0	0	0	0	0	1	1	0	1	0	0	0	1	1	0	0	0	0	0
3371362	TGCAGTAGCAGCTGAATTTGGACTTTCAAAATTCACAAAACCAAAACATCTCGACTTTCCTTCTGCGTC	TGCAGTAGCAGCTGAATTTGGACTTTCAAAATTCACAAAACCAAAACATCTCGACTTTCCTTCTGCGTC		0	0	999	0.967742	0.433333	0.491111	25.43137	17.91839	1.66747	0.95	0	0	0	0	0	0	1	0	1	0	1	0	0	0	0	0	0	1	1	0	0	0	0	0	0	1	1	0	0	-	0	0	0	0	0	0
3370741	TGCAGTTGTTGTACTTTTATGATTATAGATTGTGGCTATTTTATATTTATCTAATCAGATCCTTGTTAC	TGCAGTTGTTGTACTTTTATGATTATAGATTGTGGCTATTTTATATTTATCTAATCAGATCCTTGTTAC	Chr07	2937383	1	4.66962e-024	0.967742	0.433333	0.491111	14.58	14.39457	1.31161	0.952381	0	0	0	0	0	0	0	1	0	0	1	0	0	0	0	0	0	1	1	0	-	0	0	0	0	1	1	0	0	0	0	0	0	0	0	0
8204038	TGCAGGAATGAACTCATTTTTTCCCCCAAAATAAGAAAATAAAAATATTACAGATCGGAAGAGCGGTTC	TGCAGGAATGAACTCATTTTTTCCCCCAAAATAAGAAAATAAAAATATTAC	Chr01	40964381	1	1.03792e-018	0.967742	0.566667	0.491111	31.47826	18.49294	2.27835	1	1	1	1	1	0	1	1	1	1	1	0	1	1	1	-	1	1	0	0	1	1	1	1	1	1	0	0	1	1	1	1	1	1	-	1	1
3371705	TGCAGTCAAATTAGTCAAATTACCTGAAAGATCTTGGCTTTTCCATAGATCCTGGCTCCTCCCTAGGTC	TGCAGTCAAATTAGTCAAATTACCTGAAAGATCTTGGCTTTTCCATAGATCCTGGCTCCTCCCTAGGTC	Chr05	40404139	1	1.00367e-025	0.967742	0.433333	0.491111	15.69388	9.45927	1.58001	0.954545	0	-	0	0	0	0	0	0	1	0	1	0	0	0	0	0	0	1	1	0	0	0	-	0	0	1	1	0	0	1	0	0	0	0	0	0
3368178	TGCAGTTATAAGCCATAACTGAGTACACTGTGATTATATAATTGCATAATTCACATAAATGGATCCCAA	TGCAGTTATAAGCCATAACTGAGTACACTGTGATTATATAATTGCATAATTCACATAAATGGATCCCAA	Chr04	6813063	1	4.6367e-029	0.967742	0.566667	0.491111	34.02899	19.47051	1.81062	1	1	1	1	1	0	0	1	1	1	1	0	1	1	1	1	1	1	0	0	1	1	1	1	-	1	0	0	1	1	1	1	1	1	1	1	1
3374958	TGCAGTCAAGAAGCTAGCAAGAAGGTTGCAATATACAAAGAACTGCAACATAGGCTCTATTAGAAGTGA	TGCAGTCAAGAAGCTAGCAAGAAGGTTGCAATATACAAAGAACTGCAACATAGGCTCTATTAGAAGTGA	Chr10	14474672	4	1.00367e-025	0.967742	0.433333	0.491111	31.29091	21.39301	1.45364	1	1	1	1	1	0	1	1	1	-	1	0	1	1	1	1	1	0	0	0	1	1	0	1	0	1	0	0	1	1	-	1	1	0	1	1	1
8214815	TGCAGGTGCAAGTGTTCTAGGGAGTATCTTTACAGATCGGAAGAGCGGTTCAGCAGGAATGCCGAGACC	TGCAGGTGCAAGTGTTCTAGGGAGTATCTTTAC		0	0	999	0.967742	0.433333	0.491111	46.24528	29.51616	1.55366	1	0	1	0	1	0	0	0	0	0	0	1	0	0	1	0	0	1	0	0	0	0	1	1	1	1	0	0	0	0	-	1	0	1	1	0	0
3366160	TGCAGAATATGGAAGAGGGATCAATTTGATTTTCATTTTGGTAGCAAGCAAATTACAGATCGGAAGAGC	TGCAGAATATGGAAGAGGGATCAATTTGATTTTCATTTTGGTAGCAAGCAAATTAC		0	0	999	0.967742	0.433333	0.491111	70.70588	40.07997	1.79256	1	0	0	0	0	-	0	0	0	0	0	1	0	0	0	0	0	0	1	1	0	0	0	0	0	0	1	1	0	0	1	0	0	1	0	0	0
8207125	TGCAGAACAAGTGGAGGTTAGTGAACTGATTTGTTCATCGTTGTTGTTTGGGAGTAGTCTAGGTCGGGT	TGCAGAACAAGTGGAGGTTAGTGAACTGATTTGTTCATCGTTGTTGTTTGGGAGTAGTCTAGGTCGGGT	Chr08	56912774	1	4.6367e-029	0.967742	0.566667	0.491111	40.65217	21.85182	1.7668	1	1	1	1	1	0	0	1	1	-	1	0	1	1	1	1	1	1	0	0	1	1	1	1	1	1	0	0	1	1	1	1	1	1	1	1	1
8211846	TGCAGAGGCACATACCTTATACCAACAACTTGCTTGAAATCGTCTTCGAGGGCACGAATCATGTATTTA	TGCAGAGGCACATACCTTATACCAACAACTTGCTTGAAATCGTCTTCGAGGGCACGAATCATGTATTTA	Chr10	5041919	1	7.75884e-027	0.967742	0.433333	0.491111	25.61538	16.42366	1.38281	0.95	1	1	1	0	1	1	1	1	1	1	0	1	1	0	1	0	0	0	0	1	1	0	0	0	-	0	0	1	1	1	0	1	0	0	1	1
3375341	TGCAGCTCCATACCTTCTTGTGCTACCCCATAAGTTTTTTTACAGATCGGAAGAGCGGTTCAGCAGGAA	TGCAGCTCCATACCTTCTTGTGCTACCCCATAAGTTTTTTTAC	Chr01	46787269	1	2.04516e-014	0.967742	0.566667	0.491111	53.92647	28.89449	1.63535	0.952381	1	1	1	1	1	1	1	1	-	1	0	1	1	-	1	1	1	0	0	1	1	1	-	1	1	0	0	1	1	1	1	1	1	1	1	1
3365557	TGCAGCTCATATCTATTGGTTCTTGAGATCCAAAGCCTGGTCAGAGCCCAATTCATTCCTTTACAGATC	TGCAGCTCATATCTATTGGTTCTTGAGATCCAAAGCCTGGTCAGAGCCCAATTCATTCCTTTAC	Chr08	4621017	1	9.18906e-021	0.967742	0.433333	0.491111	89.01923	48.86972	1.54372	1	0	0	0	0	0	0	0	0	0	0	1	0	0	0	1	0	0	1	1	0	0	0	0	0	0	1	1	0	0	-	0	0	0	0	0	0
8209233	TGCAGTTGATTGCAAAGAACACCATACAAGGTTGCAGTTGACCTGTTATGCTACTCACTTATAAAGTGC	TGCAGTTGATTGCAAAGAACACCATACAAGGTTGCAGTTGACCTGTTATGCTACTCACTTATAAAGTGC	Chr09	35276289	2	4.6367e-029	0.870968	0.567901	0.490779	9.46575	6.1646	1.81453	0.954545	1	-	1	1	1	1	1	1	-	-	0	1	1	1	-	0	1	0	0	1	-	0	-	-	1	0	0	1	1	1	1	1	-	-	-	1
3368172	TGCAGTGTCCTAACTTCACTCTACTGTGTTGACATCACTTTCACAAATTTACAGATCGGAAGAGCGGTT	TGCAGTGTCCTAACTTCACTCTACTGTGTTGACATCACTTTCACAAATTTAC	Chr01	3256304	1	2.99268e-019	0.870968	0.567901	0.490779	82.64384	36.66971	2.22958	1	-	-	1	1	-	1	1	1	-	-	0	1	1	1	1	1	1	0	0	1	1	-	1	1	1	0	0	1	1	1	1	1	1	1	1	1
3371418	TGCAGAACTTGTGTACGTTGTCTTCAAATGACAGTACACAATATCTATGTAATTGAACTTACGTAGTCA	TGCAGAACTTGTGTACGTTGTCTTCAAATGACAGTACACAATATCTATGTAATTGAACTTACGTAGTCA	Chr01	49900378	1	4.6367e-029	0.946237	0.568182	0.490702	16.77143	9.88675	1.88368	0.95	1	1	1	1	-	1	1	-	1	1	0	1	1	1	1	1	1	0	0	1	1	1	-	-	1	0	0	1	1	1	1	1	1	1	1	1
3371303	TGCAGACAATTTTATAAATATAAAAACAAATAAAAATAGTTTCCACCAAAGAGGAGACTCTCCCTTTGC	TGCAGACAATTTTATAAATATAAAAACAAATAAAAATAGTTTCCACCAAAGAGGAGACTCTCCCTTTGC	Chr02	24498822	1	4.6367e-029	0.946237	0.568182	0.490702	7.11429	5.34935	1.71107	1	1	-	-	1	0	1	1	1	-	1	0	1	1	1	1	1	1	0	0	1	1	1	1	1	1	0	0	1	1	-	1	1	-	1	1	1
3367807	TGCAGATAGACAGAAGTACGCCAGCCTTCATTTATTGGTAATTTCTCTTCACCTGGGCTGCCAAAATCT	TGCAGATAGACAGAAGTACGCCAGCCTTCATTTATTGGTAATTTCTCTTCACCTGGGCTGCCAAAATCT	Chr01	40236839	1	4.6367e-029	0.946237	0.568182	0.490702	37.71014	17.6069	2.271	0.952381	1	1	1	1	1	0	1	1	1	1	0	1	1	1	-	1	1	0	0	1	1	-	0	1	1	0	0	1	1	-	1	1	1	1	1	1
3370365	TGCAGCTAAATAACACTTGCAACAACAGCCTAGCCTTTTCCTAATAAGTGGGAGGAACCATCTACACAG	TGCAGCTAAATAACACTTGCAACAACAGCCTAGCCTTTTCCTAATAAGTGGGAGGAACCATCTACACAG	Chr11	8514844	1	4.6367e-029	0.946237	0.568182	0.490702	24.51429	11.43271	2.06172	0.954545	1	1	1	1	1	1	1	1	1	-	0	1	1	1	1	1	1	0	0	1	1	1	1	1	1	0	0	1	1	1	1	1	1	1	1	1
8178506	TGCAGGAAGAAACTACCGAAACATTATTTACAATGAGGCAGGAAAAAAAATGTGGGATGGGCTACAACC	TGCAGGAAGAAACTACCGAAACATTATTTACAATGAGGCAGGAAAAAAAATGTGGGATGGGCTACAACC	Chr02	22462463	1	4.6367e-029	0.946237	0.568182	0.490702	9.35714	4.72088	1.94354	1	1	1	1	1	0	0	1	1	1	1	0	1	1	1	1	0	1	0	0	1	1	1	1	1	1	0	0	1	1	-	1	1	-	1	1	1
3369745	TGCAGGGTTGACCTAGGGCCACGTCAGCCCTACTTCCCACACCAGATAATTCTGATTCACTAAGTATTG	TGCAGGGTTGACCTAGGGCCACGTCAGCCCTACTTCCCACACCAGATAATTCTGATTCACTAAGTATTG	Chr09	26461657	1	4.6367e-029	0.946237	0.568182	0.490702	44.89855	19.73604	2.29437	1	1	1	1	0	1	-	1	1	1	1	0	1	1	0	1	1	1	0	0	1	1	1	1	1	1	0	0	1	1	1	1	1	1	1	-	1
3374692	TGCAGGTTGTCCAAAGTGAAGTTTAGAGTAAATATGTCATTTTTTTTTAGAGTTTTTGTTGTTTAGTTG	TGCAGGTTGTCCAAAGTGAAGTTTAGAGTAAATATGTCATTTTTTTTTAGAGTTTTTGTTGTTTAGTTG	Chr09	11506904	1	4.6367e-029	0.946237	0.568182	0.490702	16.01429	9.69019	1.92989	1	1	1	1	1	0	1	1	1	1	-	0	1	1	1	1	-	1	0	0	1	1	1	0	1	-	0	0	1	1	1	1	1	1	1	1	1
8178553	TGCAGGTTTTGGCACCACTTCCAATCGGGTTCGCGGTGTTCATGGTTCACTTAGCCACCATCCCTGTCA	TGCAGGTTTTGGCACCACTTCCAATCGGGTTCGCGGTGTTCATGGTTCACTTAGCCACCATCCCTGTCA	Chr01	44054484	1	4.6367e-029	0.946237	0.568182	0.490702	16.92857	8.46728	1.98546	1	1	-	-	1	1	-	1	1	1	1	0	1	1	-	1	1	1	0	0	1	1	1	1	1	1	0	0	1	1	-	1	1	1	1	1	1
3368201	TGCAGTAAATAAATTACATGTTTGTTTTGACAGAAGTTGACCCTTCAAAATTGAAAATTTTGCATGAGG	TGCAGTAAATAAATTACATGTTTGTTTTGACAGAAGTTGACCCTTCAAAATTGAAAATTTTGCATGAGG	Chr03	51190774	1	4.6367e-029	0.946237	0.431818	0.490702	15.4717	10.59299	1.65176	1	0	0	0	0	0	0	0	0	0	0	1	0	0	0	0	0	0	1	0	0	1	1	0	1	0	1	1	0	1	0	0	-	1	0	0	1
3372628	TGCAGTAACTTGGCGAGTGTTATTTACTACTGGTTTAGCTGAATATCCCTTCCAGTTATACAGGTTGTT	TGCAGTAACTTGGCGAGTGTTATTTACTACTGGTTTAGCTGAATATCCCTTCCAGTTATACAGGTTGTT	Chr07	1825974	1	1.30755e-019	0.946237	0.568182	0.490702	13.33803	7.62122	1.75011	1	1	-	1	1	1	1	1	1	1	1	0	1	1	1	1	-	1	0	0	1	1	1	-	-	1	0	0	1	1	1	1	1	0	1	1	1
3373247	TGCAGTCAAGCAAAATACAAGGCAGGGAAGACTGTATATTCTTGTAGTTGAGTCAGAGTTTCCTTTCGT	TGCAGTCAAGCAAAATACAAGGCAGGGAAGACTGTATATTCTTGTAGTTGAGTCAGAGTTTCCTTTCGT	Chr02	32821	1	4.6367e-029	0.946237	0.568182	0.490702	11.88571	9.08302	1.59092	1	1	1	0	1	1	1	1	1	1	1	0	1	1	1	1	-	1	0	0	1	1	1	1	1	1	0	0	1	1	-	1	1	1	1	1	1
3370685	TGCAGTCCCTGAAACTGATATTCCAAACACTTCAGTTGACATGGGCAGAAGTGCCACTTCAGTTGACAT	TGCAGTCCCTGAAACTGATATTCCAAACACTTCAGTTGACATGGGCAGAAGTGCCACTTCAGTTGACAT	Chr02	45075250	1	4.6367e-029	0.946237	0.568182	0.490702	24.24638	13.31274	1.78098	0.95	1	1	1	1	1	0	1	1	1	1	0	1	1	1	1	1	-	0	0	-	1	1	1	1	1	0	0	1	1	1	1	1	1	1	-	1
3374815	TGCAGTGAATTTTGAACACTACAAAGTATCATGCGATCCTAGATCGACTACTACAGATGATACCCCTTG	TGCAGTGAATTTTGAACACTACAAAGTATCATGCGATCCTAGATCGACTACTACAGATGATACCCCTTG	Chr08	4297484	1	4.6367e-029	0.946237	0.568182	0.490702	7.8	5.04437	1.77502	1	1	1	1	1	1	0	1	1	1	1	0	1	-	1	1	0	-	0	0	1	1	1	1	1	1	0	0	1	1	0	1	-	-	1	1	1
3370566	TGCAGTGCAATCTTCCAATCATAGTTTCTATTCATGGTGTTTTGGAAAAAAATTATTGGCCATGATACA	TGCAGTGCAATCTTCCAATCATAGTTTCTATTCATGGTGTTTTGGAAAAAAATTATTGGCCATGATACA	Chr06	25056155	1	4.6367e-029	0.946237	0.568182	0.490702	22.28571	11.84802	2.23404	1	1	1	1	1	-	0	1	1	1	1	0	1	1	1	1	1	1	0	1	1	1	1	1	1	1	0	0	1	1	-	1	1	1	-	1	1
3374889	TGCAGTGGCACCGGTTCCTTTTGGGGAAGTAGATCAGCTTCAAAGATTGCAGCTTTTCATTTTGCTTAT	TGCAGTGGCACCGGTTCCTTTTGGGGAAGTAGATCAGCTTCAAAGATTGCAGCTTTTCATTTTGCTTAT	Chr02	2614374	1	4.6367e-029	0.946237	0.568182	0.490702	5.97143	3.5696	1.80438	1	1	1	1	1	1	1	1	1	1	1	0	0	1	1	1	1	1	0	0	1	1	-	1	-	1	0	0	1	1	1	1	0	1	1	1	1
3371255	TGCAGTGTAGATTCAATGATCATGTTTTCAAAGCTGATTTTTTGGTGTTACCTAGCAACACTTTTGGGG	TGCAGTGTAGATTCAATGATCATGTTTTCAAAGCTGATTTTTTGGTGTTACCTAGCAACACTTTTGGGG	Chr02	28161009	1	4.6367e-029	0.946237	0.568182	0.490702	22.44286	13.03801	1.96528	0.95	1	1	1	1	-	1	1	1	1	1	0	1	1	1	1	0	1	0	0	1	1	1	1	1	1	0	0	1	1	-	1	1	-	1	-	1
3372909	TGCAGTTTCATTATATCTTCTACTCGTTAGGTTCATAACTTATCTCTCTCATGAGACTCAAATAAAATT	TGCAGTTTCATTATATCTTCTACTCGTTAGGTTCATAACTTATCTCTCTCATGAGACTCAAATAAAATT	Chr01	48581063	1	4.6367e-029	0.946237	0.568182	0.490702	11.42254	5.63606	2.15989	1	1	1	1	1	0	1	1	1	1	1	0	1	1	-	1	0	1	0	0	1	-	-	1	1	1	0	0	1	1	1	1	1	1	1	1	1
3373431	TGCAGTTTTCTGGTGTGATGAATTCTCTCCCATCACAGTAGCATAAGATTGCTTGAATTGAATTGGCCT	TGCAGTTTTCTGGTGTGATGAATTCTCTCCCATCACAGTAGCATAAGATTGCTTGAATTGAATTGGCCT	Chr10	42017655	1	4.6367e-029	0.946237	0.568182	0.490702	12.73913	6.74945	1.94664	0.95	1	1	1	1	1	0	1	1	-	1	0	1	1	1	1	1	1	0	0	1	-	1	0	1	1	0	0	1	1	1	1	1	-	1	1	1
3374910	TGCAGAATTGATAGAAAGAGTGTGCGTTTATAGTGGGAAATGGTTTTCCTCGCAGAATCTGCAACCACA	TGCAGAATTGATAGAAAGAGTGTGCGTTTATAGTGGGAAATGGTTTTCCTCGCAGAATCTGCAACCACA		0	0	999	0.946237	0.431818	0.490702	29.54902	20.76509	1.35714	1	0	0	0	0	0	0	0	0	0	0	1	0	0	0	0	0	0	1	1	0	-	0	0	0	0	1	1	0	0	0	-	0	1	0	0	0
3369288	TGCAGACATGGAAACAGACTAAGTAGGAACACATTTGCCAAAAATATGTCAAAAAGAAAATAATGCAGC	TGCAGACATGGAAACAGACTAAGTAGGAACACATTTGCCAAAAATATGTCAAAAAGAAAATAATGCAGC	Chr02	2252501	1	4.6367e-029	0.946237	0.568182	0.490702	16.31884	12.74782	1.59511	0.95	0	-	0	1	0	0	0	0	1	0	1	1	0	-	0	0	0	1	1	0	0	0	0	0	1	1	-	0	0	1	0	0	0	1	1	0
8211574	TGCAGCAACTCCAAATCATCGATTTCGAACTTCTCCACACTGTCTCCGGCAAAGAGTACATCACTCTAG	TGCAGCAACTCCAAATCATCGATTTCGAACTTCTCCACACTGTCTCCGGCAAAGAGTACATCACTCTAG	Chr11	6036299	1	2.15725e-027	0.946237	0.431818	0.490702	25.67925	10.84674	2.21742	1	0	1	0	0	0	0	0	0	0	0	1	0	0	0	1	0	1	1	1	0	0	0	0	0	0	1	1	0	0	-	0	0	0	0	0	0
3369522	TGCAGATTTTATTTCGTCTATTAGGGTAAGGAGAGAAGGTAAGAAAGCACCTTACAGATCGGAAGAGCG	TGCAGATTTTATTTCGTCTATTAGGGTAAGGAGAGAAGGTAAGAAAGCACCTTAC	Chr03	42547554	1	2.57954e-015	0.946237	0.431818	0.490702	34.30909	21.14527	1.53894	1	0	0	0	0	0	0	0	0	0	0	1	1	0	0	0	0	0	-	1	0	0	0	0	0	0	1	1	0	0	1	0	0	0	0	0	0
8212136	TGCAGCATATTTGAGTTGATTAGATTTCCAGTTAGACGTACTCAATTTTTTAGTTCGAAAATATATCTG	TGCAGCATATTTGAGTTGATTAGATTTCCAGTTAGACGTACTCAATTTTTTAGTTCGAAAATATATCTG	Chr07	4259227	1	4.6367e-029	0.946237	0.568182	0.490702	24.22857	13.50468	1.81025	0.952381	1	1	1	1	1	0	1	0	1	1	0	1	1	1	1	1	1	0	0	1	1	1	-	1	1	0	0	1	1	1	1	1	1	1	-	1
3370972	TGCAGCGATCAATATGCTTGTGGAGACCCAGATGATGTTCACGTTCTCTGCTCTTGATGCTTTTCTTTT	TGCAGCGATCAATATGCTTGTGGAGACCCAGATGATGTTCACGTTCTCTGCTCTTGATGCTTTTCTTTT	Chr11	6166868	1	1.00367e-025	0.946237	0.431818	0.490702	10.86275	5.82429	1.93048	0.952381	0	-	0	0	0	0	0	0	0	0	1	0	0	0	1	0	1	1	-	0	0	0	1	0	0	1	1	0	0	-	0	0	0	0	0	0
3373463	TGCAGCTGTGATCCATAATTTAGAATTACAGTACTGAATCTTGGTTTTTTGTTTGGTCCTGACTCTAAG	TGCAGCTGTGATCCATAATTTAGAATTACAGTACTGAATCTTGGTTTTTTGTTTGGTCCTGACTCTAAG	Chr04	33446152	1	4.6367e-029	0.946237	0.568182	0.490702	6.92958	4.21374	1.43429	1	1	1	1	1	1	1	0	-	0	1	0	1	1	1	1	1	1	0	0	1	1	1	1	1	-	0	0	1	1	1	1	1	1	1	1	1
3367872	TGCAGGGAAATAATTGCTTTTTCTATGATGATTTTGATTTTCCAAACATAGAGCCAATTTGATTCCCTG	TGCAGGGAAATAATTGCTTTTTCTATGATGATTTTGATTTTCCAAACATAGAGCCAATTTGATTCCCTG	Chr04	1122143	1	4.6367e-029	0.946237	0.431818	0.490702	25.7069	17.64497	1.69791	1	0	0	0	1	0	0	1	-	0	1	0	1	1	1	1	0	0	0	0	0	0	1	-	1	0	0	0	0	0	1	0	0	1	0	1	1
8212499	TGCAGGTGCTGCACCTTTGCGCTGGGATCGCCAGACCATTATGTTTTCTGTCAATGCTTGGGTATGCTC	TGCAGGTGCTGCACCTTTGCGCTGGGATCGCCAGACCATTATGTTTTCTGTCAATGCTTGGGTATGCTC	Chr04	11542993	1	4.6367e-029	0.946237	0.568182	0.490702	16.81159	10.3899	1.47563	0.952381	1	0	0	1	0	0	1	1	1	0	1	0	0	1	0	0	1	1	1	0	0	0	1	1	1	1	1	0	0	1	1	0	0	0	1	0
100054893	TGCAGTCAAAAACATGTGTTTTGTCGACTCCACAACCATCCTGCAAAAACTACATAGATTGGTATCCAC	TGCAGTCAAAAACATGTGTTTTGTCGACTCCACAACCATCCTGCAAAAACTACATAGATTGGTATCCAC	Chr02	37390483	2	4.6367e-029	0.946237	0.568182	0.490702	25.22857	14.8046	1.61749	1	1	1	1	1	1	1	1	1	1	1	0	1	1	1	1	1	1	0	0	1	1	1	-	1	1	0	0	1	1	1	-	1	1	1	-	1
3368743	TGCAGTCCACACTCAAACGTGCTTTTCTATTTTACTTTTCTATCGGATGTTCTCATGCTAACCAAATTT	TGCAGTCCACACTCAAACGTGCTTTTCTATTTTACTTTTCTATCGGATGTTCTCATGCTAACCAAATTT	Chr06	18074123	1	4.6367e-029	0.946237	0.568182	0.490702	27.52778	21.98293	1.40575	1	0	1	0	0	0	0	0	1	0	0	0	1	0	0	1	0	1	0	1	1	1	1	-	1	1	0	1	1	1	-	1	1	0	1	1	1
3369858	TGCAGTTTCAAGTTTGTTTTAGCAATAACCTTCAACAAGACCTGCAATCTTTTCATTTTGAAATTATTC	TGCAGTTTCAAGTTTGTTTTAGCAATAACCTTCAACAAGACCTGCAATCTTTTCATTTTGAAATTATTC	Chr07	39552240	1	4.6367e-029	0.946237	0.568182	0.490702	21.56522	11.72694	1.93453	0.956522	1	1	1	1	1	0	1	1	1	-	0	1	1	-	1	1	1	0	0	1	1	1	1	-	1	0	0	1	1	1	1	1	1	1	1	1
3366967	TGCAGAACCATGATCACATAATGAATTTGCCAAATGTAACTTAGCATGAGATAATAAAAGTGACTAGGA	TGCAGAACCATGATCACATAATGAATTTGCCAAATGTAACTTAGCATGAGATAATAAAAGTGACTAGGA	Chr11	6159659	1	4.66962e-024	0.946237	0.431818	0.490702	53.62963	21.04871	2.55151	1	0	1	0	0	1	0	0	0	0	0	1	0	0	0	1	0	1	-	1	0	0	0	0	0	0	1	1	0	0	-	0	0	0	0	0	0
3375084	TGCAGATGGAGGGTAGGTTTGCTGAAGAACTTTATGCTGAAAGTTTAGAACTGTCCAAATTAGAACTCA	TGCAGATGGAGGGTAGGTTTGCTGAAGAACTTTATGCTGAAAGTTTAGAACTGTCCAAATTAGAACTCA	Chr10	39586330	1	7.75884e-027	0.946237	0.431818	0.490702	36.92727	18.88323	2.24391	1	0	0	1	0	0	0	0	0	0	0	1	0	0	0	0	0	0	1	1	0	0	0	0	0	0	1	1	0	0	0	0	0	0	0	-	0
3368424	TGCAGAAAAAGGCATGATAATATTTGTTTTATAAACTACAGTAAAGTAAATGTTTACAGATCGGAAGAG	TGCAGAAAAAGGCATGATAATATTTGTTTTATAAACTACAGTAAAGTAAATGTTTAC	Chr03	1316747	1	5.86045e-022	0.946237	0.568182	0.490702	29.8169	17.46329	1.71404	1	1	1	1	1	0	0	1	1	1	1	0	1	1	-	1	1	1	0	0	1	1	1	-	1	1	0	0	1	1	-	1	1	1	1	1	1
3366801	TGCAGATGCTCAATGATGATAGTTGCAATGAATTTGCAGTACTTTGAAGACTGTTATTACAGATCGGAA	TGCAGATGCTCAATGATGATAGTTGCAATGAATTTGCAGTACTTTGAAGACTGTTATTAC	Chr04	5232641	1	1.37413e-023	0.946237	0.568182	0.490702	54.01449	27.51363	1.92668	1	1	1	1	1	1	1	1	1	1	1	0	1	1	1	1	1	1	0	0	1	1	1	-	0	1	0	0	-	1	1	1	1	1	1	1	1
3368401	TGCAGCACCATAATTTCTTCTCACACCCCATTATTTACAGATCGGAAGAGCGGTTCAGCAGGAATGCCG	TGCAGCACCATAATTTCTTCTCACACCCCATTATTTAC	Chr03	4855290	1	9.71742e-012	0.946237	0.568182	0.490702	56.64286	28.44093	1.97541	1	1	1	1	1	0	1	1	1	1	1	0	1	1	-	1	1	1	0	0	1	1	1	1	1	1	0	0	1	1	1	1	1	1	1	1	1
3369583	TGCAGCAGGCATGTGTAGGCAATTTTTTTATATTCACAGATACTTGTGGATTTTTACAGATCGGAAGAG	TGCAGCAGGCATGTGTAGGCAATTTTTTTATATTCACAGATACTTGTGGATTTTTAC		0	0	999	0.946237	0.568182	0.490702	29.85915	16.22491	1.78802	1	1	1	-	1	0	0	1	1	1	1	0	1	1	-	1	0	-	0	0	1	1	1	1	1	-	0	0	1	1	1	1	1	1	1	1	1
8213373	TGCAGCTGGGTTGACGGAAAAAGGTTTACAGATCGGAAGAGCGGTTCAGCAGGAATGCCGAGACCGATC	TGCAGCTGGGTTGACGGAAAAAGGTTTAC		0	0	999	0.946237	0.568182	0.490702	101.88571	50.64796	1.97989	1	1	1	1	0	-	1	1	1	1	-	0	1	1	1	1	1	1	0	0	1	1	1	1	1	1	0	0	1	1	1	1	1	1	1	1	1
3374345	TGCAGAACCTAACAGAATGACCTCTCTTCATACAATAAAAGTAGGTAAGAACCGGTTGTTTCGATCTTT	TGCAGAACCTAACAGAATGACCTCTCTTCATACAATAAAAGTAGGTAAGAACCGGTTGTTTCGATCTTT	Chr11	19886141	1	4.6367e-029	0.946237	0.568182	0.490702	58.18841	24.12184	2.01714	0.954545	1	1	-	1	0	1	1	0	1	1	0	1	1	1	1	0	1	0	0	1	-	1	1	1	1	1	0	1	1	0	1	1	1	1	1	1
13121398	TGCAGCAGTTCAACACATAAAACCAGATAAATCTTCCCCTATTTGTCTTCTAAGACAGAGTAAGATAAG	TGCAGCAGTTCAACACATAAAACCAGATAAATCTTCCCCTATTTGTCTTCTAAGACAGAGTAAGATAAG	Chr05	32327478	1	1.00367e-025	0.946237	0.431818	0.490702	15.75926	8.53302	1.6173	1	1	1	1	0	0	0	-	1	1	1	0	1	1	0	1	1	0	0	0	-	1	1	1	1	0	0	0	1	1	1	1	1	1	0	-	1
3367868	TGCAGCATCCCATTCTCATCTGCTCCCCAAGAACAACAAGAAGCTACAGAAAAATTTGAGGGTTACCCA	TGCAGCATCCCATTCTCATCTGCTCCCCAAGAACAACAAGAAGCTACAGAAAAATTTGAGGGTTACCCA	Chr10	40980782	1	1.00367e-025	0.946237	0.431818	0.490702	38.4717	21.9232	1.44213	1	0	0	1	0	0	0	0	0	0	0	1	-	1	0	0	0	0	1	1	0	0	0	1	0	0	1	1	0	0	1	0	0	0	0	1	0
8176262	TGCAGCGTGAAACGGCGGTGCGCTGTGCCGTCTGGAAGGCACGTGGCATCACGTGATGTTACAGATCGG	TGCAGCGTGAAACGGCGGTGCGCTGTGCCGTCTGGAAGGCACGTGGCATCACGTGATGTTAC	Chr08	56740795	1	1.12129e-024	0.946237	0.568182	0.490702	54.45588	24.28776	2.09525	0.95	1	1	-	1	0	1	1	-	1	1	0	1	1	1	-	1	1	0	0	1	1	1	1	1	1	0	0	1	1	1	1	1	1	1	1	1
13122083	TGCAGTATCATATCCAGCACAGGTTCAGGCCTATTCTTCAGCTCCATATGTTAGTGCCCCACCACCTAT	TGCAGTATCATATCCAGCACAGGTTCAGGCCTATTCTTCAGCTCCATATGTTAGTGCCCCACCACCTAT	Chr05	7587111	1	4.6367e-029	0.946237	0.568182	0.490702	7.85714	3.5908	2.36474	1	1	-	1	1	1	0	1	1	1	1	0	1	1	1	1	-	1	0	0	1	1	1	-	1	1	0	0	1	1	1	1	1	1	1	-	1
3369885	TGCAGTTTTACTTCAATGTGTAAATCATGCCATACATGAGTTGGAGCTTGATTCTTACTTTTCTTGCTT	TGCAGTTTTACTTCAATGTGTAAATCATGCCATACATGAGTTGGAGCTTGATTCTTACTTTTCTTGCTT	Chr05	34062348	1	4.6367e-029	0.946237	0.431818	0.490702	19.85455	11.18183	1.62816	0.952381	1	0	0	1	1	1	1	1	0	0	0	1	1	1	1	1	0	0	0	1	1	-	-	-	1	0	0	1	1	1	1	1	1	0	1	1
8213062	TGCAGAACTTGCCAGACTTCTGCATGTTACAGATCGGAAGAGCGGTTCAGCAGGAATGCCGAGACCGAT	TGCAGAACTTGCCAGACTTCTGCATGTTAC		0	0	999	0.946237	0.568182	0.490702	31.13043	18.37288	1.66332	0.952381	-	1	1	1	1	0	1	1	1	1	0	1	1	1	1	0	1	0	0	1	1	1	1	-	1	0	0	1	1	1	1	1	1	1	-	1
3376644	TGCAGATCGCACTGGACCCATGCCAGTGCAGGGGAGCAATCGAACTTTGCATGCCCTTGGTGTACTCAT	TGCAGATCGCACTGGACCCATGCCAGTGCAGGGGAGCAATCGAACTTTGCATGCCCTTGGTGTACTCAT	Chr06	29495219	2	4.66962e-024	0.946237	0.431818	0.490702	61.09615	31.51023	2.16226	1	0	0	0	0	0	0	0	0	0	0	1	0	0	0	0	0	0	1	1	0	0	0	0	0	0	1	1	0	0	1	0	0	0	0	0	0
100090285	TGCAGTTGCAGGTTTGAAGTATGCTGCCTTAGAATCAACAAGGGAAACCTTGGAGTAGTAGAGGATTTC	TGCAGTTGCAGGTTTGAAGTATGCTGCCTTAGAATCAACAAGGGAAACCTTGGAGTAGTAGAGGATTTC	Chr09	3810387	1	1.00367e-025	0.946237	0.568182	0.490702	19.46377	10.76034	1.57364	0.954545	1	1	1	1	0	1	-	1	1	1	0	1	-	1	1	1	1	0	0	1	-	1	1	0	1	0	0	1	1	1	1	1	1	-	1	1
8210143	TGCAGATAAACCAAGATTGGAATCAGGAATCTAAATACCAGAAAGCCGATTACAGATCGGAAGAGCGGT	TGCAGATAAACCAAGATTGGAATCAGGAATCTAAATACCAGAAAGCCGATTAC	Chr08	52696580	1	8.61793e-020	0.946237	0.568182	0.490702	66.43662	30.75699	2.22496	1	1	1	1	1	0	1	1	1	1	-	0	-	1	-	1	1	1	0	0	1	1	1	-	1	1	0	0	1	1	1	0	1	1	1	1	1
3366099	TGCAGCTAAAAAGATTCTTCAGATTATGACGAAAGTGACCAACTTTACATAATGTTTACAGATCGGAAG	TGCAGCTAAAAAGATTCTTCAGATTATGACGAAAGTGACCAACTTTACATAATGTTTAC	Chr01	48141582	1	2.25141e-016	0.946237	0.431818	0.490702	101.36538	60.58593	1.65036	0.954545	0	0	0	0	0	0	-	0	0	0	1	0	0	0	0	0	0	1	1	0	-	0	0	0	0	1	1	0	0	-	0	0	0	0	0	0
3369894	TGCAGATCTCAAAAGAATAAGTCAAATTCTTCATGCACTTCTATACCTTCCTCCTGCACCTTCATATAT	TGCAGATCTCAAAAGAATAAGTCAAATTCTTCATGCACTTCTATACCTTCCTCCTGCACCTTCATATAT	Chr11	2048632	1	4.6367e-029	0.946237	0.431818	0.490702	13.77358	10.93314	1.38565	0.95	0	1	1	1	1	1	1	0	-	1	0	1	1	1	1	1	0	0	0	0	0	1	1	1	1	0	0	1	0	0	0	0	1	1	1	1
3370059	TGCAGCCATCAATCGTTCAGAAAGAAAGAGAAAGAGACAAAGGAGATGAACGTTAGTGACAATAAAATG	TGCAGCCATCAATCGTTCAGAAAGAAAGAGAAAGAGACAAAGGAGATGAACGTTAGTGACAATAAAATG	Chr03	47836054	1	4.6367e-029	0.946237	0.568182	0.490702	32.07143	18.20622	1.77968	1	1	1	1	1	1	0	1	1	1	1	0	1	1	1	-	0	1	0	0	1	1	1	1	1	1	0	0	1	1	1	1	1	1	-	1	1
3373157	TGCAGATGGAAGATAGGATGATTCTGCAAGAGTAAGGTTGTCGGCAAGGACAAAAGATCTTACAGATCG	TGCAGATGGAAGATAGGATGATTCTGCAAGAGTAAGGTTGTCGGCAAGGACAAAAGATCTTAC		0	0	999	0.946237	0.431818	0.490702	116.71154	52.19392	2.26332	1	0	1	0	0	0	0	0	1	0	0	1	0	0	0	0	0	0	1	1	0	-	0	0	0	0	1	1	0	0	-	0	0	0	0	0	0
8178750	TGCAGCTCACTATGAAGCTTGGCTTCTCTGATAAGGGAAAGTAAAGGGTTCCATTTGGCAGATCGGAAG	TGCAGCTCACTATGAAGCTTGGCTTCTCTGATAAGGGAAAGTAAAGGGTTCCATTTTAC	Chr02	10642237	1	6.21563e-022	0.946237	0.568182	0.490702	59.94444	23.35944	2.35554	1	1	1	1	1	1	0	1	1	-	1	0	1	1	1	1	0	1	0	0	1	-	1	1	1	1	0	0	1	1	-	1	1	1	-	1	1
8206494	TGCAGAACGTGCACCTTCGTACCTAGAGATTTCAATCAAATGATATCAGATGCAATGAATAGCTACAAG	TGCAGAACGTGCACCTTCGTACCTAGAGATTTCAATCAAATGATATCAGATGCAATGAATAGCTACAAG	Chr01	48723749	1	4.6367e-029	0.946237	0.568182	0.490702	70.36232	30.85354	2.54524	1	1	1	1	1	0	1	1	1	1	1	0	1	1	1	1	1	1	0	0	1	-	1	1	-	1	0	0	1	1	1	1	1	1	-	1	1
3369066	TGCAGTCCCGAAGGCACAGATGCTCCAAAGATATCAACTTTATGCGACTTGGACAAATCGTGAGCTTGG	TGCAGTCCCGAAGGCACAGATGCTCCAAAGATATCAACTTTATGCGACTTGGACAAATCGTGAGCTTGG		0	0	999	0.946237	0.431818	0.490702	52.05556	28.43994	1.97732	0.954545	0	0	0	0	1	0	0	0	0	0	1	0	0	0	0	0	0	0	1	0	0	0	1	0	0	1	1	0	0	-	1	0	0	0	0	0
3366636	TGCAGTGCATTTAGCTGAAAAATGCAAACGATAACAGTATCATAAAAGTTACAGATCGGAAGAGCGGTT	TGCAGTGCATTTAGCTGAAAAATGCAAACGATAACAGTATCATAAAAGTTAC	Chr02	3687939	1	6.47801e-016	0.946237	0.431818	0.490702	81.37736	38.4164	2.19041	0.954545	0	0	0	0	0	0	0	0	0	0	1	0	0	0	0	0	-	1	1	0	0	0	0	0	0	-	1	0	0	-	0	0	0	0	0	0
3368977	TGCAGAGGCTTCTTTTACTCCAGATATTTTTTGTATGGTGCAGAAAAACTCTCTCAAACACATGAAATG	TGCAGAGGCTTCTTTTACTCCAGATATTTTTTGTATGGTGCAGAAAAACTCTCTCAAACACATGAAATG	Chr03	43887075	1	1.00367e-025	0.946237	0.431818	0.490702	77.33962	43.143	1.93536	1	0	0	0	0	0	0	0	0	0	0	1	0	0	0	0	0	0	1	1	0	-	0	0	0	0	1	1	0	0	-	0	0	0	0	0	0
3372700	TGCAGTATAATAGTGTGTCACATTTACAATATGTCTTGTAAAGGATGAGGATTTCATTTACAGATCGGA	TGCAGTATAATAGTGTGTCACATTTACAATATGTCTTGTAAAGGATGAGGATTTCATTTAC	Chr05	37506028	1	3.92673e-024	0.946237	0.568182	0.490702	62.18571	34.33128	1.79024	1	1	-	-	1	1	0	1	1	1	1	0	1	1	1	1	0	1	0	0	1	1	1	1	1	1	0	0	1	1	1	1	1	1	1	1	1
8215855	TGCAGCTCCAATTTGGTCACCACATTTGTCTTCAGAAGACTGCACCATAGGAAAATACAATCTCCCAAA	TGCAGCTCCAATTTGGTCACCACATTTGTCTTCAGAAGACTGCACCATAGGAAAATACAATCTCCCAAA	Chr10	2032374	3	1.00367e-025	0.946237	0.431818	0.490702	33.96226	18.30864	1.79273	1	0	0	0	0	0	0	0	0	1	1	1	0	0	0	0	0	0	0	1	0	-	1	1	0	0	1	1	0	0	-	1	0	1	0	0	0
3365934	TGCAGTTTTCAAGATAAAGCACTTGCAGTTTGGAGCTGATATTACAGATCGGAAGAGCGGTTCAGCAGG	TGCAGTTTTCAAGATAAAGCACTTGCAGTTTGGAGCTGATATTAC		0	0	999	0.946237	0.431818	0.490702	76.16981	43.06368	1.79325	1	0	0	0	0	0	0	1	0	1	0	1	0	0	0	0	0	0	1	1	0	-	0	0	0	0	1	1	0	0	-	-	0	0	0	0	0
3366088	TGCAGATTTGAACAGAGTCTCACAACATTATATCACCGTCTCTGTTCTTATTATTGTTGCATTTTTACA	TGCAGATTTGAACAGAGTCTCACAACATTATATCACCGTCTCTGTTCTTATTATTGTTGCATTTTTACA	Chr03	44080059	1	1.29833e-024	0.946237	0.431818	0.490702	61.77778	29.9547	1.82111	1	0	0	0	0	0	0	0	0	0	0	1	0	0	0	0	0	0	1	-	0	0	0	0	0	0	1	1	0	0	-	0	0	0	0	0	0
100110916	TGCAGTGTTTTTAAGTAGGTAATGATCCACTAATCATGTCTATCATTATCAAATTACAGATCGGAAGAG	TGCAGTGTTTTTAAGTAGGTAATGATCCACTAATCATGTCTATCATTATCAAATTAC	Chr06	16663620	1	2.7266e-020	0.946237	0.431818	0.490702	10.24528	6.30336	1.52054	0.95	1	1	1	0	0	0	1	0	-	1	0	1	1	0	0	0	1	0	0	1	-	1	0	1	-	0	0	1	1	-	0	1	1	0	1	1
3365823	TGCAGTTCGCTGGAATCGACGATGTTTTCACCTCCTCCCGAGGATCCACCAAGACACTTGGCAATTTCG	TGCAGTTCGCTGGAATCGACGATGTTTTCACCTCCTCCCGAGGATCCACCAAGACACTTGGCAATTTCG	Chr03	1628631	1	1.00367e-025	0.946237	0.431818	0.490702	105.54717	58.00604	1.90956	1	0	0	0	0	0	0	0	0	0	0	1	0	0	0	0	0	0	1	1	0	-	0	1	0	0	1	1	0	0	-	-	0	0	0	0	0
8215932	TGCAGAAATGGAAGGTGACTCTGTGTCAAGCTGCTGACTTATCTGGCTATCATTTTACAGATCGGAAGA	TGCAGAAATGGAAGGTGACTCTGTGTCAAGCTGCTGACTTATCTGGCTATCATTTTAC		0	0	999	0.946237	0.431818	0.490702	85.59259	44.90464	1.72514	1	0	0	0	0	0	0	0	0	0	0	1	0	0	0	0	0	0	1	1	0	-	0	0	0	0	1	1	0	0	1	1	0	0	0	0	0
13121622	TGCAGCTACTGTGATATCCCTGCAAGGTAGGTTTTTTGTGGATGAATAATGGAGATGGAGAGTACTTTA	TGCAGCTACTGTGATATCCCTGCAAGGTAGGTTTTTTGTGGATGAATAATGGAGATGGAGAGTACTTTA	Chr05	38921192	2	1.67949e-023	0.946237	0.431818	0.490702	148.43396	93.70256	1.52724	1	1	1	1	0	1	1	1	1	0	1	0	0	0	0	0	-	0	0	0	1	-	0	1	1	-	0	0	1	0	1	0	0	-	1	0	0
3370509	TGCAGTAGCACTTTCTTACTGACATACCCACCTCACAATTTTGATGTTACATATCTCTCTCTTCCTCCA	TGCAGTAGCACTTTCTTACTGACATACCCACCTCACAATTTTGATGTTACATATCTCTCTCTTCCTCCA	Chr03	36270974	1	4.6367e-029	0.924731	0.569767	0.490265	24.4	14.3869	2.21073	1	1	1	1	1	1	1	1	-	1	1	0	1	1	1	1	-	1	0	0	1	-	1	1	-	1	0	0	1	1	1	1	1	1	1	-	1
3374781	TGCAGAATCTGAGGTCCATATAGGTGAATCATTTTCAAAGTGGAATTAGCAAGTCCAAGATACCCAGAA	TGCAGAATCTGAGGTCCATATAGGTGAATCATTTTCAAAGTGGAATTAGCAAGTCCAAGATACCCAGAA	Chr08	48696464	1	4.6367e-029	0.924731	0.569767	0.490265	7.05634	3.84886	2.18838	1	1	1	1	1	1	1	1	1	1	-	0	1	1	1	1	0	1	0	0	1	1	1	1	-	1	0	0	1	1	-	0	-	1	-	1	1
3374463	TGCAGACGGGCATACTCCAAGTTATCCCAGGCAGACGTAGCTTCGTCGATATCAACCAGAGATGCCACT	TGCAGACGGGCATACTCCAAGTTATCCCAGGCAGACGTAGCTTCGTCGATATCAACCAGAGATGCCACT	Chr03	8101398	1	4.6367e-029	0.924731	0.569767	0.490265	12.5493	6.89108	2.08527	1	1	1	1	1	0	1	-	1	1	-	0	1	1	1	1	1	1	0	0	1	1	1	-	-	1	0	0	1	1	1	-	1	1	1	1	1
3375977	TGCAGAGCGGGCCGCACCACTATCAAACGAGCACCGCCGCACAGAGCCAACAACGTGAGCACTTGCAGA	TGCAGAGCGGGCCGCACCACTATCAAACGAGCACCGCCGCACAGAGCCAACAACGTGAGCACTTGCAGA	Chr05	32804360	1	4.6367e-029	0.924731	0.569767	0.490265	14.70423	10.09029	1.49588	1	1	1	1	1	1	-	1	1	1	1	0	1	1	1	-	0	-	0	0	1	1	1	1	1	1	0	0	1	1	1	1	1	1	1	1	1
[truncated: 15,876 more rows]
[truncated: 24 more columns]
