# Supplementary material for: Population structure and genetic diversity analyses of common bean germplasm collections of East and Southern Africa using morphological traits and high-density SNP markers
Source: PLoS One. 2020 Dec 18;15(12):e0243238. doi: 10.1371/journal.pone.0243238 (PMC7748271; doi:10.1371/journal.pone.0243238)
Supplement: S2 File — (XLSX) [file pone.0243238.s002.xlsx]

## Sheet: Sheet1
Year	Location	Plot No	Rep	Entry No	DTF	NNF	WTL	FIL	LTL	FC	GH	DTM	LH	LS	PD	NPP	NSP	SP	SS	SC	SL	HSWT	GYD
1	Bunda	1	1	E44	53	6	7	25.34	12.9667	1	1	91	1	1	1	6.33333	6	1	1	1	1.3	35	2066.67
1	Bunda	2	1	E56	52	6	5	25.06	11.9667	1	1	94	1	2	1	8	6	2	2	2	1.3	30	1766.67
1	Bunda	3	1	E67	49	9	6	19.34	12.9	2	4	86	2	1	2	17.3333	4	3	2	2	1.3	45	600
1	Bunda	4	1	E78	59	7	7	19.44	12.9	2	1	88	1	1	1	9.66667	3	3	2	3	1.4	45	916.667
1	Bunda	5	1	E89	60	8	5	30.78	9.16667	2	1	83	2	2	1	10.3333	4	1	3	2	0.8	15	1250
1	Bunda	6	1	E9	59	6	5	30.68	9.36667	2	1	80	2	3	1	6.66667	4	3	2	2	1.2	15	866.667
1	Bunda	7	1	E21	59	7	5	18.36	11.9	1	1	87	1	3	1	4	5	2	1	4	0.8	35	1233.33
1	Bunda	8	1	E33	52	5	6	18.48	11.5333	1	1	94	1	1	4	6	4	3	2	2	1.7	30	1316.67
1	Bunda	9	1	E45	55	6	7	17.38	10.1667	1	2	84	3	1	1	6.66667	6	2	2	2	1.4	25	950
1	Bunda	10	1	E57	60	6	4	17.42	9.1	2	3	86	3	2	1	5	4	3	1	3	0.8	25	516.667
1	Bunda	11	1	E68	59	7	6	18.62	9.56667	1	2	93	1	2	3	5.33333	3	1	1	2	1.1	25	800
1	Bunda	12	1	E79	55	6	5	18.58	9.36667	1	3	94	2	1	4	6.33333	4	3	2	5	1.5	15	533.333
1	Bunda	13	1	E90	57	9	5	30.54	10.6667	2	3	83	2	3	1	7.66667	4	1	2	6	1.4	30	1100
1	Bunda	14	1	E10	59	5	5	30.48	11	1	4	96	1	1	3	6.33333	4	3	2	5	1.2	25	950
1	Bunda	15	1	E22	53	9	5	17.78	9.6	1	1	100	3	3	1	7	5	1	1	2	0.9	30	833.333
1	Bunda	16	1	E34	52	7	6	17.56	11.2	1	2	99	3	2	1	5	6	2	2	2	1.3	35	1216.67
1	Bunda	17	1	E46	50	6	5	18.44	9.53333	1	1	94	3	3	1	11	6	1	2	1	1.2	45	1333.33
1	Bunda	18	1	E58	47	8	4	18.5	8.53667	2	1	85	2	1	1	19.3333	6	1	3	7	0.5	25	1533.33
1	Bunda	19	1	E69	59	7	5	16.46	11.0333	1	3	94	1	1	3	13.3333	4	3	2	2	1.5	50	1466.67
1	Bunda	20	1	E80	59	8	5	16.34	11.4333	1	3	86	1	1	1	9.66667	5	1	1	6	0.8	40	1083.33
1	Bunda	21	1	E91	50	10	5	30.38	8.73333	2	4	97	1	2	1	15.3333	6	1	3	6	0.8	30	1833.33
1	Bunda	22	1	E11	58	7	2	30.32	9.9	1	4	84	1	2	1	19.3333	5	1	2	9	1.4	35	1183.33
1	Bunda	23	1	E30	58	6	5	16.5	10.8333	2	1	85	2	1	1	13.3333	3	3	2	3	1.1	35	950
1	Bunda	24	1	E35	50	4	4	16.42	9.4	2	4	82	1	1	1	12.6667	3	3	1	9	0.8	35	916.667
1	Bunda	25	1	E47	55	9	4	30.38	9.1	1	4	92	1	1	3	13.3333	5	3	2	2	1.4	45	750
1	Bunda	26	1	E59	51	5	5	36.42	8.53333	1	1	116	1	2	3	11	5	3	2	5	1.1	35	1166.67
1	Bunda	27	1	E70	54	6	5	25.48	9.36667	1	2	83	1	4	1	9.33333	4	1	2	1	1.7	55	1016.67
1	Bunda	28	1	E81	55	10	4	30.64	6.93333	1	4	91	1	2	2	21.3333	6	1	3	10	0.4	25	1116.67
1	Bunda	29	1	E92	55	6	4	28.56	9.83333	2	1	93	1	3	1	16.6667	5	1	1	3	1.2	45	1083.33
1	Bunda	30	1	E12	53	6	6	28.56	8.2	1	1	87	2	1	4	6.66667	4	3	1	4	1	40	766.667
1	Bunda	31	1	E24	60	9	4	24.52	8.5	1	3	91	1	1	1	8.66667	5	1	1	6	1.4	30	1133.33
1	Bunda	32	1	E36	58	7	7	24.54	10.2333	1	3	97	3	1	3	5.33333	3	3	2	2	1.4	45	833.333
1	Bunda	33	1	E48	50	6	6	27.72	11	2	1	86	1	3	1	8	4	4	2	2	1.2	50	1750
1	Bunda	34	1	E60	55	6	4	27.42	9.6	2	4	87	2	4	1	8.66667	5	1	2	9	1.3	45	1800
1	Bunda	35	1	E23	54	7	6	26.62	8.96667	2	1	86	2	1	1	5.66667	4	3	1	3	1	40	1000
1	Bunda	36	1	E71	54	6	5	26.62	9	1	2	87	1	3	1	6.66667	5	1	2	8	1.8	60	783.333
1	Bunda	37	1	E82	49	6	5	24.48	11.0667	2	2	82	2	1	1	6	5	1	2	1	1.5	55	1083.33
1	Bunda	38	1	E93	49	6	6	24.54	9.63333	2	2	83	2	1	1	9.66667	5	1	2	6	0.9	45	1016.67
1	Bunda	39	1	E2	48	6	7	31.6	12.2667	2	1	84	2	3	1	6.33333	3	1	2	6	0.7	55	2116.67
1	Bunda	40	1	E14	49	6	5	31.62	9.73333	2	1	85	1	3	1	5.66667	6	1	2	1	0.7	50	1783.33
1	Bunda	41	1	E26	55	8	6	24.6	10.7333	1	4	81	1	2	1	5	5	1	1	6	1.4	35	1500
1	Bunda	42	1	E38	56	8	7	24.64	12.2333	2	4	97	2	2	1	6.66667	4	1	1	1	1.2	45	2400
1	Bunda	43	1	E50	56	9	7	19.54	12.4333	2	4	101	1	4	1	8.66667	5	1	1	10	1	40	1600
1	Bunda	44	1	E62	53	5	6	19.66	12	1	2	83	1	1	3	10.3333	6	3	1	12	1.2	35	500
1	Bunda	45	1	E42	48	6	6	17.62	10.4333	1	2	84	2	2	4	7.33333	5	3	2	2	1.4	40	1566.67
1	Bunda	46	1	E84	47	6	6	17.66	9.53333	1	1	85	2	1	4	10.6667	6	3	2	3	1.3	40	1733.33
1	Bunda	47	1	E3	53	5	6	16.58	10.4	2	1	88	1	3	1	15.3333	5	1	2	6	1.4	45	1633.33
1	Bunda	48	1	E15	55	6	6	16.58	11.1333	2	1	91	2	3	1	11.6667	2	1	2	10	1.4	55	2800
1	Bunda	49	1	E27	55	8	5	27.5	11.0667	2	2	92	2	1	1	10.3333	4	3	2	3	1.5	50	1383.33
1	Bunda	50	1	E39	59	7	5	27.5	10.6	1	2	97	2	3	4	8.33333	4	3	2	2	1.4	50	1550
1	Bunda	51	1	E51	57	5	6	30.54	10.0333	2	3	96	3	2	1	10	5	3	2	3	1.2	50	1216.67
1	Bunda	52	1	E20	57	9	6	30.7	9.8	2	3	99	1	2	1	21.6667	5	1	2	1	0.9	30	1183.33
1	Bunda	53	1	E74	55	6	6	27.64	9.8	2	2	95	1	1	1	18.6667	6	1	3	1	0.8	25	2233.33
1	Bunda	54	1	E85	56	7	6	27.56	12.5	2	3	88	2	4	1	17	4	3	2	3	1.5	65	1633.33
1	Bunda	55	1	E4	62	7	6	28.66	11.1	2	4	87	3	1	1	15.6667	4	3	2	2	1.4	50	1666.67
1	Bunda	56	1	E16	45	5	6	28.62	11.8333	2	1	86	1	2	1	13	2	1	2	11	1.5	60	1533.33
1	Bunda	57	1	E28	32	8	6	30.7	8.43333	2	3	97	1	2	1	12	5	4	3	2	0.8	25	2033.33
1	Bunda	58	1	E40	54	9	7	30.68	8.13333	2	4	99	1	2	1	17.3333	6	1	3	6	1	30	2783.33
1	Bunda	59	1	E52	56	9	5	17.68	11.5	2	4	101	3	3	1	16	4	1	2	6	1.4	50	1383.33
1	Bunda	60	1	E63	49	7	7	17.7	10.4333	2	1	94	1	4	1	7.33333	4	3	2	3	1.5	55	1900
1	Bunda	61	2	E92	53	5	6	16.62	9.66667	2	1	91	1	3	1	8.66667	3	1	1	3	1.2	45	716.667
1	Bunda	62	2	E21	55	10	6	16.58	11.1	1	1	94	1	3	1	6.33333	4	2	1	4	0.8	35	950
1	Bunda	63	2	E2	47	6	7	28.68	11.9333	2	1	85	2	3	1	8.66667	4	1	2	6	0.7	55	1850
1	Bunda	64	2	E74	51	6	7	28.44	10.1667	2	2	86	1	1	1	19	6	1	3	1	0.8	25	1883.33
1	Bunda	65	2	E52	56	10	6	15.76	14.0667	2	4	93	3	3	1	16.3333	6	1	2	6	1.4	50	2333.33
1	Bunda	66	2	E10	52	10	7	15.62	10.8667	1	4	92	1	1	3	15.6667	3	3	2	5	1.2	25	2833.33
1	Bunda	67	2	E56	46	6	9	16.72	13.8667	1	1	85	1	2	1	12.6667	5	2	2	2	1.3	30	2200
1	Bunda	68	2	E81	53	9	9	16.7	11.4	1	4	87	1	2	2	28.3333	4	1	3	10	0.4	25	366.667
1	Bunda	69	3	E30	45	6	8	27.52	12.0667	2	1	84	2	1	1	17.6667	5	3	2	3	1.1	35	2666.67
1	Bunda	70	2	E16	55	6	9	27.66	13.6667	2	1	83	1	2	1	18.3333	6	1	2	11	1.5	60	1650
1	Bunda	71	2	E36	55	7	7	16.6	10.4333	1	3	84	3	1	3	15.6667	7	3	2	2	1.4	45	866.667
1	Bunda	72	2	E93	46	6	6	16.64	10.8	2	2	81	2	1	1	12.6667	5	1	2	6	0.9	45	2283.33
1	Bunda	73	2	E9	53	7	8	30.4	13.1667	2	1	80	2	3	1	11.6667	5	3	2	2	1.2	15	2233.33
1	Bunda	74	2	E42	49	6	6	30.56	11.9	1	2	93	2	2	3	12	5	3	2	2	1.4	40	1900
1	Bunda	75	2	E26	55	10	6	27.66	10	1	4	88	1	2	1	16.3333	4	1	1	6	1.4	35	1100
1	Bunda	76	2	E58	46	9	5	27.44	9.13333	2	1	85	2	1	1	23	5	1	3	7	0.5	25	2300
1	Bunda	77	2	E48	45	6	7	17.66	12.3667	2	1	87	1	3	1	11.6667	3	4	2	2	1.2	50	3266.67
1	Bunda	78	2	E85	59	10	7	17.5	11.2	2	3	84	2	4	1	11.6667	5	3	2	3	1.5	65	2616.67
1	Bunda	79	2	E78	49	7	6	31.7	9.8	2	1	85	1	1	1	10.3333	4	3	2	3	1.4	45	2533.33
1	Bunda	80	2	E11	55	10	5	31.64	10.1	1	4	83	1	2	1	11.6667	8	1	2	9	1.4	35	2383.33
1	Bunda	81	2	E20	57	8	6	16.68	10.1	2	3	88	1	2	1	14.3333	5	1	2	1	0.9	30	3066.67
1	Bunda	82	2	E4	63	8	6	16.56	11.5667	2	4	91	3	1	1	15.3333	3	3	2	2	1.4	50	2283.33
1	Bunda	83	2	E45	49	7	7	28.5	11.3333	1	2	91	3	1	1	15.6667	4	2	2	2	1.4	25	2050
1	Bunda	84	2	E3	49	6	7	28.68	11.5667	2	1	88	1	3	1	15	4	1	2	6	1.4	45	1483.33
1	Bunda	85	2	E14	53	6	6	17.46	10.4667	2	1	81	1	3	1	6.66667	6	1	2	1	0.7	50	1750
1	Bunda	86	2	E35	53	5	6	17.6	11.3667	2	4	80	1	1	1	7.33333	5	3	1	9	0.8	35	1450
1	Bunda	87	2	E57	55	7	5	16.58	10.2	2	3	92	3	2	1	9	6	3	1	3	0.8	25	2466.67
1	Bunda	88	2	E59	49	6	6	16.56	12.6333	1	1	80	1	2	3	10.6667	4	3	2	5	1.1	35	2283.33
1	Bunda	89	2	E34	49	6	7	24.6	11.3	1	2	82	3	2	1	12.6667	5	2	2	2	1.3	35	2366.67
1	Bunda	90	2	E84	50	6	7	24.54	13.2	1	1	89	2	1	3	14.3333	4	3	2	3	1.3	40	3433.33
1	Bunda	91	2	E79	50	5	7	17.6	12.1	1	3	89	2	1	4	10.6667	4	3	2	5	1.5	15	2366.67
1	Bunda	92	2	E70	51	6	7	17.58	11.7667	1	2	82	1	4	1	8.66667	4	1	2	1	1.7	55	2900
1	Bunda	93	2	E22	59	9	7	30.54	12	1	1	87	3	3	1	13	6	1	1	2	0.9	30	3700
1	Bunda	94	2	E27	51	5	6	30.62	12.4333	2	2	86	2	1	1	11.6667	6	3	2	3	1.5	50	1750
1	Bunda	95	2	E24	51	7	6	29.52	12.6667	1	3	80	1	1	1	19	6	1	1	6	1.4	30	1350
1	Bunda	96	2	E44	55	5	6	29.5	10.4333	1	1	82	1	1	1	8	5	1	1	1	1.3	35	1716.67
1	Bunda	97	2	E69	57	9	7	17.64	12.0333	1	3	88	1	1	3	17	5	3	2	2	1.5	50	1516.67
1	Bunda	98	2	E38	59	8	6	17.44	11.8333	2	4	94	2	2	1	14	4	1	1	1	1.2	45	2366.67
1	Bunda	99	2	E90	60	9	8	30.52	11.5333	2	3	97	2	3	1	12.6667	5	1	2	6	1.4	30	2100
1	Bunda	100	2	E51	60	6	6	30.5	11.7333	2	3	99	3	2	1	11	5	3	2	3	1.2	50	1866.67
1	Bunda	101	2	E23	57	7	6	27.54	10.2333	2	1	82	2	1	1	4	4	3	1	3	1	40	2850
1	Bunda	102	2	E40	57	10	5	27.7	9.73333	2	4	99	1	2	1	16	3	1	3	6	1	30	1766.67
1	Bunda	103	2	E33	52	5	5	28.52	8.9	1	1	85	1	1	4	8.33333	4	3	2	2	1.7	30	1716.67
1	Bunda	104	2	E50	54	10	5	28.7	10.6333	2	4	101	1	4	1	15.3333	4	1	1	10	1	40	1483.33
1	Bunda	105	2	E71	57	6	6	17.68	11.5667	1	2	91	1	3	1	8.33333	4	1	2	8	1.8	60	783.333
1	Bunda	106	2	E89	63	8	5	17.6	10.9667	2	1	88	2	2	1	20.6667	6	1	3	2	0.8	15	2183.33
1	Bunda	107	2	E82	53	6	7	30.7	10.9	2	2	87	2	1	1	10	4	1	2	1	1.5	55	2616.67
1	Bunda	108	2	E28	61	8	5	30.62	9.36667	2	3	97	1	2	1	19	5	4	3	2	0.8	25	2433.33
1	Bunda	109	2	E63	52	6	6	29.46	9.76667	2	1	94	1	4	1	12	5	3	2	3	1.5	55	1550
1	Bunda	110	2	E67	53	9	7	29.64	10.9333	2	4	88	2	1	2	13.3333	5	3	2	2	1.3	45	633.333
1	Bunda	111	2	E91	59	10	6	30.72	10.5667	2	4	97	1	2	1	10.3333	5	1	3	6	0.8	30	2316.67
1	Bunda	112	2	E12	53	6	6	30.72	10.6667	1	1	82	2	1	4	11	5	3	1	4	1	40	2350
1	Bunda	113	2	E46	53	6	7	16.48	10.3667	1	1	89	3	3	1	10	2	1	2	1	1.2	45	2466.67
1	Bunda	114	2	E15	59	6	6	46.28	9.23333	2	1	99	2	3	1	12.3333	4	1	2	10	1.4	55	1950
1	Bunda	115	2	E80	58	8	6	17.56	10.8667	1	3	97	1	1	1	19	6	1	1	6	0.8	40	1800
1	Bunda	116	2	E68	60	9	7	17.66	11.8333	1	2	102	1	2	3	20.6667	4	1	1	2	1.1	25	1450
1	Bunda	117	2	E62	55	6	6	24.7	12.0667	1	2	91	1	1	3	11.6667	5	3	1	12	1.2	35	866.667
1	Bunda	118	2	E47	57	9	7	24.52	10.4	1	4	92	1	1	3	15	5	3	2	2	1.4	45	600
1	Bunda	119	2	E60	56	8	5	17.7	10.4	2	4	83	2	4	1	15.3333	4	1	2	9	1.3	45	1016.67
1	Bunda	120	2	E39	60	10	7	17.66	12.1667	1	2	95	2	3	4	16.3333	5	3	2	2	1.4	50	1600
1	Bunda	121	3	E9	56	6	6	24.6	13	2	1	92	2	3	1	16.6667	6	3	2	2	1.2	15	1650
1	Bunda	122	3	E52	56	10	5	24.6	8.5	2	4		3	3	1	18.6667	3	1	2	6	1.4	50	1383.33
1	Bunda	123	3	E15	58	7	7	25.62	11.8	2	1	92	2	3	1	15	4	1	2	10	1.4	55	1133.33
1	Bunda	124	3	E79	49	6	5	25.74	9.13333	1	3	81	2	1	4	14	4	3	2	5	1.5	15	466.667
1	Bunda	125	3	E38	58	9	6	27.36	11.8667	2	4	93	2	2	1	14.3333	4	1	1	1	1.2	45	1383.33
1	Bunda	126	3	E80	58	7	7	27.28	11.4667	1	3	91	1	1	1	13.3333	5	1	1	6	0.8	40	1050
1	Bunda	127	3	E47	59	11	7	31.7	12.1	1	4	94	1	1	3	14.6667	5	3	2	2	1.4	45	250
1	Bunda	128	3	E42	52	6	6	31.64	10.4667	1	2	83	2	2	3	11.6667	5	3	2	2	1.4	40	616.667
1	Bunda	129	3	E89	65	8	6	27.64	10.1333	2	1	88	2	2	1	20	3	1	3	2	0.8	15	1650
1	Bunda	130	3	E90	58	9	5	27.72	10.2333	2	3	85	2	3	1	14	3	1	2	6	1.4	30	900
1	Bunda	131	2	E30	58	6	5	30.58	9.2	2	1	80	2	1	1	7.66667	5	3	2	3	1.1	35	1583.33
1	Bunda	132	3	E21	54	10	7	30.64	10.7667	1	1	93	1	3	1	12	6	2	1	4	0.8	35	916.667
1	Bunda	133	3	E71	54	6	7	31.28	11.2	1	2	88	1	3	1	6.66667	4	1	2	8	1.8	60	2400
1	Bunda	134	3	E45	54	7	7	31.32	11.3	1	2	87	3	1	1	10.6667	3	2	2	2	1.4	25	800
1	Bunda	135	3	E81	51	10	5	27.72	11.5667	1	4	88	1	2	2	27.6667	2	1	3	10	0.4	25	1283.33
1	Bunda	136	3	E74	51	9	7	27.56	12.2333	2	2	91	1	1	1	19.6667	6	1	3	1	0.8	25	1133.33
1	Bunda	137	3	E91	56	6	6	31.78	10.4333	2	4	97	1	2	1	14.3333	4	1	3	6	0.8	30	866.667
1	Bunda	138	3	E58	49	8	7	31.78	10.5	2	1	86	2	1	1	24	5	1	3	7	0.5	25	1333.33
1	Bunda	139	3	E63	54	10	7	30.64	10.8667	2	1	92	1	4	1	11.6667	2	3	2	3	1.5	55	1183.33
1	Bunda	140	3	E36	56	7	6	30.78	9.93333	1	3	88	3	1	3	11.3333	7	3	2	2	1.4	45	483.333
1	Bunda	141	3	E34	50	6	5	29.64	11.2333	1	2	85	3	2	1	14	4	2	2	2	1.3	35	1233.33
1	Bunda	142	3	E20	57	10	7	29.6	13.3	2	3	94	1	2	1	25	6	1	2	1	0.9	30	3866.67
1	Bunda	143	3	E26	58	10	7	28.6	12.1333	1	4	80	1	2	1	20	5	1	1	6	1.4	35	3750
1	Bunda	144	3	E69	57	11	6	28.68	9.03333	1	2	84	1	2	3	15.6667	4	1	1	2	1.1	25	1516.67
1	Bunda	145	3	E4	59	9	6	27.56	10.9667	2	4	92	3	1	1	16.6667	4	3	2	2	1.4	50	1283.33
1	Bunda	146	3	E10	52	10	8	27.66	13.5333	1	4	85	1	1	3	14	6	3	2	5	1.2	25	1416.67
1	Bunda	147	3	E14	51	6	7	24.72	14.4333	2	1	81	1	3	1	7.33333	6	1	2	1	0.7	50	1200
1	Bunda	148	3	E62	50	6	6	24.62	10.7667	1	2	82	1	1	3	7	2	3	1	12	1.2	35	1333.33
1	Bunda	149	3	E24	48	9	8	25.52	13.2667	1	3	83	1	1	1	15.6667	2	1	1	6	1.4	30	1366.67
1	Bunda	150	3	E56	48	6	6	25.64	11.7667	1	1	84	1	2	1	6	3	2	2	2	1.3	30	1866.67
1	Bunda	151	3	E84	49	6	7	30.5	11.5667	1	1	86	2	1	3	8.66667	3	3	2	3	1.3	40	1316.67
1	Bunda	152	3	E48	51	6	8	30.48	10.5333	2	1	88	1	3	1	10	7	4	2	2	1.2	50	2083.33
1	Bunda	153	3	E92	50	5	6	27.6	9.86667	2	1	87	1	3	1	5	6	1	1	3	1.2	45	3583.33
1	Bunda	154	3	E40	54	9	7	27.5	11.1	2	4	96	1	2	1	19	6	1	3	6	1	30	3066.67
1	Bunda	155	3	E44	52	6	8	24.66	13.7333	1	1	83	1	1	1	10	5	1	1	1	1.3	35	3583.33
1	Bunda	156	3	E11	56	8	6	24.6	9.1	1	4	81	1	2	1	16.3333	5	1	2	9	1.4	35	2716.67
1	Bunda	157	3	E85	58	9	6	23.74	10.5333	2	3	97	2	4	1	21.3333	5	3	2	3	1.5	65	2700
1	Bunda	158	3	E57	55	6	6	23.62	11.9333	2	3	86	3	2	1	19.3333	5	3	1	3	0.8	25	2800
1	Bunda	159	3	E50	58	7	6	18.74	10.4333	2	4	100	1	4	1	16.3333	3	1	1	10	1	40	2933.33
1	Bunda	160	3	E69	54	10	8	18.82	15.9	1	3	87	1	1	3	11.6667	3	3	2	2	1.5	50	2283.33
1	Bunda	161	3	E70	48	6	8	17.78	13.2	1	2	88	1	4	1	10.3333	5	1	2	1	1.7	55	4350
1	Bunda	162	3	E16	47	6	6	17.72	13.1667	2	1	86	1	2	1	10.3333	5	1	2	11	1.5	60	3000
1	Bunda	163	3	E93	45	6	7	30.78	12.6	2	2	85	2	1	1	14	4	1	2	6	0.9	45	2833.33
1	Bunda	164	3	E12	46	6	7	30.74	11.2667	1	1	83	2	1	4	7.66667	4	3	1	4	1	40	2233.33
1	Bunda	165	3	E33	49	5	8	31.62	12.5	1	1	82	1	1	4	15.3333	5	3	2	2	1.7	30	2700
1	Bunda	166	3	E22	54	8	8	31.62	10	1	1	98	3	3	1	13.6667	4	1	1	2	0.9	30	2500
1	Bunda	167	3	E51	58	7	6	27.74	9.45	2	3	97	3	2	1	14.3333	5	3	2	3	1.2	50	3083.33
1	Bunda	168	3	E3	50	7	7	27.6	11.3333	2	1	91	1	3	1	17	4	1	2	6	1.4	45	2033.33
1	Bunda	169	3	E78	52	6	7	30.64	12.5667	2	1	88	1	1	1	14	4	3	2	3	1.4	45	1650
1	Bunda	170	3	E82	49	7	6	30.56	11.1	2	2	87	2	1	1	12.3333	5	1	2	1	1.5	55	2583.33
1	Bunda	171	3	E59	49	6	6	31.78	11.8667	1	1	88	1	2	3	11.3333	4	3	2	5	1.1	35	2333.33
1	Bunda	172	3	E39	58	9	8	31.64	12.1	1	2	63	2	3	4	21	5	3	2	2	1.4	50	2266.67
1	Bunda	173	3	E23	49	7	9	17.7	11.7667	2	1	88	2	1	1	16	5	3	1	3	1	40	2716.67
1	Bunda	174	3	E46	45	6	5	17.64	10.9	1	1	85	3	3	1	15	4	1	2	1	1.2	45	2633.33
1	Bunda	175	3	E60	52	9	6	24.52	9.6	2	4	84	2	4	1	13	4	1	2	9	1.3	45	3216.67
1	Bunda	176	3	E28	62	9	7	24.54	9.86667	2	3	98	1	2	1	21.6667	5	4	3	2	0.8	25	3450
1	Bunda	177	3	E35	46	7	7	19.46	13.5	2	4	87	1	1	1	6.66667	5	3	1	9	0.8	35	2216.67
1	Bunda	178	3	E2	45	6	7	19.52	13.7	2	1	86	2	3	1	7	3	1	2	6	0.7	55	3066.67
1	Bunda	179	3	E27	49	6	8	31.78	12.8333	2	2	87	2	1	1	13.3333	3	3	2	3	1.5	50	2566.67
1	Bunda	180	3	E67	58	9	7	31.56	10.9333	2	4	92	2	1	2	11.6667	5	3	2	2	1.3	45	2566.67
2	Bunda	1	1	E44	33	5	6	17.6667	12.9667	1	1	71	1	1	1	4.66667	4.33333	1	1	1	1.3	35	683.333
2	Bunda	2	1	E56	35	6	6	21.6667	11.9667	1	1	77	1	2	1	4.66667	4	2	2	2	1.3	30	350
2	Bunda	3	1	E67	37	9	7	19.3333	12.9	2	4	74	2	1	2	13.6667	4	3	2	2	1.3	45	900
2	Bunda	4	1	E78	35	7	7	12.5	12.9	2	1	64	1	1	1	6.66667	2.33333	3	2	3	1.4	45	566.667
2	Bunda	5	1	E89	40	7	5	14	9.16667	2	1	63	2	2	1	6.33333	6.33333	1	3	2	0.8	15	566.667
2	Bunda	6	1	E9	42	7	5	11.1667	9.36667	2	1	63	2	3	1	5	3	3	2	2	1.2	15	183.333
2	Bunda	7	1	E21	37	7	6	10.3333	11.9	1	1	65	1	3	1	5	4.33333	2	1	4	0.8	35	166.667
2	Bunda	8	1	E33	35	6	6	12.3333	11.5333	1	1	77	1	1	4	1.66667	4.33333	3	2	2	1.7	30	400
2	Bunda	9	1	E45	34	6	6	14	10.1667	1	2	63	3	1	1	3	4.66667	2	2	2	1.4	25	650
2	Bunda	10	1	E57	40	5	4	11.3333	9.1	2	3	66	3	2	1	7	3	3	1	3	0.8	25	66.6667
2	Bunda	11	1	E70	37	6	5	8.66667	9.56667	1	2	71	1	2	3	-0.333333	4.66667	1	1	2	1.1	25	66.6667
2	Bunda	12	1	E79	28	6	5	16.6667	9.36667	1	3	67	2	1	4	2	4	3	2	5	1.5	15	300
2	Bunda	13	1	E90	40	7	5	12.6667	10.6667	2	3	66	2	3	1	6	4	1	2	6	1.4	30	566.667
2	Bunda	14	1	E10	38	4	6	9.33333	11	1	4	75	1	1	3	4.33333	3.66667	3	2	5	1.2	25	350
2	Bunda	15	1	E22	42	9	6	9.66667	9.6	1	1	89	3	3	1	2	5	1	1	2	0.9	30	150
2	Bunda	16	1	E34	35	6	7	8.66667	11.2	1	2	82	3	2	1	4	5	2	2	2	1.3	35	583.333
2	Bunda	17	1	E46	30	6	5	13.3333	9.53333	1	1	74	3	3	1	9	3.66667	1	2	1	1.2	45	850
2	Bunda	18	1	E58	48	8	5	6.66667	8.53667	2	1	86	2	1	1	14.6667	5.66667	1	3	7	0.5	25	1633.33
2	Bunda	19	1	E69	37	8	4	10.3333	11.0333	1	3	72	1	1	3	10.3333	4	3	2	2	1.5	50	950
2	Bunda	20	1	E80	41	7	5	10.8333	11.4333	1	3	68	1	1	1	9.66667	3.66667	1	1	6	0.8	40	800
2	Bunda	21	1	E91	43	9	7	7.33333	8.73333	2	4	90	1	2	1	21.3333	6.33333	1	3	6	0.8	30	1433.33
2	Bunda	22	1	E11	40	7	5	13.6667	9.9	1	4	66	1	2	1	14.3333	5	1	2	9	1.4	35	866.667
2	Bunda	23	1	E30	39	6	6	13	10.8333	2	1	66	2	1	1	5.66667	4	3	2	3	1.1	35	566.667
2	Bunda	24	1	E35	29	4	5	13.3333	9.4	2	4	61	1	1	1	8.66667	3.66667	3	1	9	0.8	35	416.667
2	Bunda	25	1	E47	38	10	5	13.3333	9.1	1	4	75	1	1	3	12.3333	3.33333	3	2	2	1.4	45	700
2	Bunda	26	1	E59	31	6	4	11.3333	8.53333	1	1	96	1	2	3	4.33333	4.33333	3	2	5	1.1	35	516.667
2	Bunda	27	1	E70	29	6	5	11.3333	9.36667	1	2	58	1	4	1	5.33333	3.66667	1	2	1	1.7	55	800
2	Bunda	28	1	E81	45	9	6	7.5	6.93333	1	4	81	1	2	2	24.6667	6	1	3	10	0.4	25	733.333
2	Bunda	29	1	E92	33	6	6	11	9.83333	2	1	71	1	3	1	10.6667	5	2	1	7	1.2	45	566.667
2	Bunda	30	1	E12	31	6	5	12	8.2	1	1	65	2	1	4	6	5	3	1	4	1	40	583.333
2	Bunda	31	1	E24	35	8	5	11.6667	8.5	1	3	66	1	1	1	5.33333	4.66667	1	1	6	1.4	30	916.667
2	Bunda	32	1	E36	47	7	7	9.16667	10.2333	1	3	86	3	1	3	5	4	3	2	2	1.4	45	983.333
2	Bunda	33	1	E48	31	6	6	13.8333	11	2	1	67	1	3	1	3	4.66667	4	2	2	1.2	50	683.333
2	Bunda	34	1	E60	36	6	6	12.5	9.6	2	4	68	2	4	1	6	3.66667	1	2	9	1.3	45	533.333
2	Bunda	35	1	E23	40	6	4	12	8.96667	2	1	72	2	1	1	1.66667	4	3	1	3	1	40	483.333
2	Bunda	36	1	E71	35	6	4	13	9	1	2	68	1	3	1	6	4	1	2	8	1.8	60	283.333
2	Bunda	37	1	E82	28	6	5	18	11.0667	2	2	61	2	1	1	2.33333	4.66667	1	2	1	1.5	55	566.667
2	Bunda	38	1	E93	29	7	6	11.0667	9.63333	2	2	63	2	1	1	4	4.33333	1	2	6	0.9	45	666.667
2	Bunda	39	1	E2	28	6	7	13.3333	12.2667	2	1	64	2	3	1	6.33333	4	1	2	6	0.7	55	833.333
2	Bunda	40	1	E14	28	6	4	14.8	9.73333	2	1	64	1	3	1	3.66667	4.33333	1	2	1	0.7	50	633.333
2	Bunda	41	1	E26	35	8	5	13.0333	10.7333	1	4	61	1	2	1	9.66667	4	1	1	6	1.4	35	333.333
2	Bunda	42	1	E38	43	8	7	9.5	12.2333	2	4	84	2	2	1	7	4	1	1	1	1.2	45	83.3333
2	Bunda	43	1	E50	46	9	6	15.3333	12.4333	2	4	91	1	4	1	8.66667	4.33333	1	1	10	1	40	633.333
2	Bunda	44	1	E62	28	6	6	16.6667	12	1	2	58	1	1	3	5.66667	5.66667	3	1	12	1.2	35	583.333
2	Bunda	45	1	E42	29	6	6	16.6667	10.4333	1	2	65	2	2	4	4	4.33333	3	2	2	1.4	40	500
2	Bunda	46	1	E84	35	6	5	15	9.53333	2	1	73	2	3	1	5	3.66667	3	2	3	1.3	40	583.333
2	Bunda	47	1	E3	35	6	6	14.3333	10.4	2	1	70	1	3	1	14.3333	3.66667	1	2	6	1.4	45	683.333
2	Bunda	48	1	E15	36	6	5	11.6667	11.1333	2	1	72	2	3	1	6.66667	4.33333	1	2	10	1.4	55	666.667
2	Bunda	49	1	E27	35	7	7	13.3333	11.0667	2	2	72	2	1	1	6.66667	4.33333	3	2	3	1.5	50	1216.67
2	Bunda	50	1	E39	44	8	5	10	10.6	1	2	82	2	3	4	6.33333	3	3	2	2	1.4	50	583.333
2	Bunda	51	1	E51	37	5	7	12	10.0333	2	3	76	3	2	1	7	5	3	2	3	1.2	50	883.333
2	Bunda	52	1	E20	39	8	7	9.73333	9.8	2	3	81	1	2	1	17	4	1	2	1	0.9	30	2266.67
2	Bunda	53	1	E74	37	6	6	11.3333	9.8	2	2	77	1	1	1	15.3333	7.33333	1	3	1	0.8	25	2333.33
2	Bunda	54	1	E85	39	7	6	14.6667	12.5	2	3	71	2	4	1	10	4.66667	3	2	3	1.5	65	966.667
2	Bunda	55	1	E4	37	7	6	9	11.1	2	4	62	3	1	1	8.66667	4	3	2	2	1.4	50	1066.67
2	Bunda	56	1	E16	35	5	7	13.3333	11.8333	2	1	76	1	2	1	9.66667	4	1	2	11	1.5	60	916.667
2	Bunda	57	1	E28	43	8	5	10.6667	8.43333	2	3	108	1	2	1	13.3333	3.66667	4	3	2	0.8	25	1383.33
2	Bunda	58	1	E40	48	9	5	8.83333	8.13333	2	4	93	1	2	1	24	6.33333	1	3	6	1	30	1483.33
2	Bunda	59	1	E52	41	9	5	13.6667	11.5	2	4	86	3	3	1	14	3.66667	1	2	6	1.4	50	466.667
2	Bunda	60	1	E63	37	6	6	11.3333	10.4333	2	1	82	1	4	1	1.66667	3	3	2	3	1.5	55	150
2	Bunda	61	2	E92	32	5	4	12.6667	9.66667	2	1	70	1	3	1	2.33333	3	2	1	7	1.2	45	183.333
2	Bunda	62	2	E21	37	10	6	8	11.1	1	1	76	1	3	1	5	4	2	1	4	0.8	35	316.667
2	Bunda	63	2	E2	35	6	6	14.3333	11.9333	2	1	73	2	3	1	3	3.33333	1	2	6	0.7	55	283.333
2	Bunda	64	2	E74	37	7	6	12.1333	10.1667	2	2	72	1	1	1	21.6667	6.66667	1	3	1	0.8	25	1683.33
2	Bunda	65	2	E52	45	10	6	12.1667	14.0667	2	4	82	3	3	1	12.3333	5.66667	1	2	6	1.4	50	750
2	Bunda	66	2	E10	46	10	6	10.3333	10.8667	1	4	86	1	1	3	9.33333	4.33333	3	2	5	1.2	25	750
2	Bunda	67	2	E56	35	6	8	14	13.8667	1	1	74	1	2	1	9	6.66667	2	2	2	1.3	30	250
2	Bunda	68	2	E81	44	10	7	9.33333	11.4	1	4	78	1	2	2	28.3333	4	1	3	10	0.4	25	2550
2	Bunda	69	3	E30	36	6	7	14	12.0667	2	1	75	2	1	1	17	4.33333	3	2	3	1.1	35	1033.33
2	Bunda	70	2	E16	33	5	8	20	13.6667	2	1	61	1	2	1	12	5.33333	1	2	11	1.5	60	1150
2	Bunda	71	2	E36	36	7	7	11	10.4333	1	3	65	3	1	3	9.66667	6.66667	3	2	2	1.4	45	950
2	Bunda	72	2	E93	32	7	6	15.3333	10.8	2	2	67	2	1	1	9.33333	3.33333	1	2	6	0.9	45	1083.33
2	Bunda	73	2	E9	37	7	8	15.5	13.1667	2	1	64	2	3	1	8.33333	5	3	2	2	1.2	15	583.333
2	Bunda	74	2	E42	32	6	6	20.3333	11.9	1	2	76	2	2	3	7	3.33333	3	2	2	1.4	40	933.333
2	Bunda	75	2	E26	36	10	5	13.3333	10	1	4	69	1	2	1	14.6667	3.66667	1	1	6	1.4	35	1016.67
2	Bunda	76	2	E58	43	9	6	9.33333	9.13333	2	1	82	2	1	1	17.6667	3	1	3	7	0.5	25	1566.67
2	Bunda	77	2	E48	35	6	6	12.8333	12.3667	2	1	77	1	3	1	9.66667	3	4	2	2	1.2	50	1116.67
2	Bunda	78	2	E85	40	11	6	12.1667	11.2	2	3	65	2	4	1	9.33333	5.66667	3	2	3	1.5	65	1100
2	Bunda	79	2	E78	33	7	6	11.6667	9.8	2	1	69	1	1	1	7.66667	3.66667	3	2	3	1.4	45	666.667
2	Bunda	80	2	E11	36	9	4	46.3333	10.1	1	4	64	1	2	1	9	7.33333	1	2	9	1.4	35	550
2	Bunda	81	2	E20	37	8	6	11	10.1	2	3	68	1	2	1	9.66667	4.33333	1	2	1	0.9	30	1783.33
2	Bunda	82	2	E4	39	8	6	10.6667	11.5667	2	4	67	3	1	1	12.6667	4.66667	3	2	2	1.4	50	950
2	Bunda	83	2	E45	35	6	6	14.8333	11.3333	1	2	77	3	1	1	11	4.33333	2	2	2	1.4	25	916.667
2	Bunda	84	2	E3	35	6	7	15	11.5667	2	1	74	1	3	1	11.3333	5	1	2	6	1.4	45	1400
2	Bunda	85	2	E14	28	5	6	10.3333	10.4667	2	1	56	1	3	1	3.33333	5.66667	1	2	1	0.7	50	900
2	Bunda	86	2	E35	28	5	6	12.6667	11.3667	2	4	55	1	1	1	5.66667	5	3	1	9	0.8	35	633.333
2	Bunda	87	2	E57	38	7	5	15.3333	10.2	2	3	75	3	2	1	5	3.66667	3	1	3	0.8	25	750
2	Bunda	88	2	E59	30	6	6	13.6667	12.6333	1	1	61	1	2	3	5.66667	4.33333	3	2	5	1.1	35	716.667
2	Bunda	89	2	E34	31	6	7	10.3333	11.3	1	2	64	3	2	1	8.33333	4.66667	2	2	2	1.3	35	1400
2	Bunda	90	2	E84	32	6	8	12.3333	13.2	2	1	71	2	3	1	9.66667	5	3	2	3	1.3	40	900
2	Bunda	91	2	E79	30	6	6	16.1667	12.1	1	3	69	2	1	4	7	3.33333	3	2	5	1.5	15	666.667
2	Bunda	92	2	E70	30	6	7	14	11.7667	1	2	61	1	4	1	3.33333	5	1	2	1	1.7	55	983.333
2	Bunda	93	2	E22	43	9	6	14.8333	12	1	1	71	3	3	1	10.6667	4.33333	1	1	2	0.9	30	400
2	Bunda	94	2	E27	35	8	6	13.3333	12.4333	2	2	70	2	1	1	9	3.66667	3	2	3	1.5	50	1283.33
2	Bunda	95	2	E24	35	6	6	14.1667	12.6667	1	3	64	1	1	1	15.6667	3.66667	1	1	6	1.4	30	1150
2	Bunda	96	2	E44	31	6	6	16	10.4333	1	1	58	1	1	1	6	4	1	1	1	1.3	35	866.667
2	Bunda	97	2	E69	35	9	7	14	12.0333	1	3	35	1	1	3	15	5.33333	3	2	2	1.5	50	1066.67
2	Bunda	98	2	E38	45	7	7	16	11.8333	2	4	80	2	2	1	10.3333	4	1	1	1	1.2	45	833.333
2	Bunda	99	2	E90	40	9	8	11.5	11.5333	2	3	77	2	3	1	9.33333	5	1	2	6	1.4	30	633.333
2	Bunda	100	2	E51	37	6	7	8.5	11.7333	2	3	76	3	2	1	8.66667	5	3	2	3	1.2	50	600
2	Bunda	101	2	E23	44	7	7	10.7333	10.2333	2	1	69	2	1	1	-1.33333	4	3	1	3	1	40	33.3333
2	Bunda	102	2	E40	36	10	5	10.1667	9.73333	2	4	78	1	2	1	12	4.33333	1	3	6	1	30	833.333
2	Bunda	103	2	E33	33	6	6	14	8.9	1	1	66	1	1	4	3.66667	4.33333	3	2	2	1.7	30	483.333
2	Bunda	104	2	E50	43	10	6	12.6667	10.6333	2	4	90	1	4	1	12.6667	4.33333	1	1	10	1	40	1333.33
2	Bunda	105	2	E71	35	6	6	15	11.5667	1	2	69	1	3	1	4.66667	4	1	2	8	1.8	60	783.333
2	Bunda	106	2	E89	44	8	6	10.5	10.9667	2	1	69	2	2	1	16.6667	6.33333	1	3	2	0.8	15	2700
2	Bunda	107	2	E82	33	6	7	11.5	10.9	2	2	67	2	1	1	7	4.33333	1	2	1	1.5	55	966.667
2	Bunda	108	2	E28	44	8	7	13	9.36667	2	3	80	1	2	1	12	6	4	3	2	0.8	25	2100
2	Bunda	109	2	E63	35	6	6	10.6667	9.76667	2	1	77	1	4	1	7	3.66667	3	2	3	1.5	55	883.333
2	Bunda	110	2	E67	42	9	6	15.3333	10.9333	2	4	77	2	1	2	7.33333	5	3	2	2	1.3	45	516.667
2	Bunda	111	2	E91	45	11	7	10.0333	10.5667	2	4	83	1	2	1	6	4.33333	1	3	6	0.8	30	500
2	Bunda	112	2	E12	33	6	7	14	10.6667	1	1	62	2	1	4	5	5.66667	3	1	4	1	40	766.667
2	Bunda	113	2	E46	35	6	6	17	10.3667	1	1	71	3	3	1	5.33333	4	1	2	1	1.2	45	766.667
2	Bunda	114	2	E15	35	6	5	13.6667	9.23333	2	1	75	2	3	1	8.66667	4.33333	1	2	10	1.4	55	1316.67
2	Bunda	115	2	E80	44	8	6	12.3333	10.8667	1	3	83	1	1	1	19	5.33333	1	1	6	0.8	40	2583.33
2	Bunda	116	2	E71	42	9	7	13.3333	11.8333	1	2	84	1	2	3	11	5.33333	1	1	2	1.1	25	766.667
2	Bunda	117	2	E62	33	6	6	13	12.0667	1	2	69	1	1	3	6.33333	3.33333	3	1	12	1.2	35	816.667
2	Bunda	118	2	E47	36	8	5	11.6667	10.4	1	4	71	1	1	3	14.6667	4	3	2	2	1.4	45	866.667
2	Bunda	119	2	E60	36	7	6	18.6667	10.4	2	4	63	2	4	1	14.3333	5	1	2	9	1.3	45	600
2	Bunda	120	2	E39	45	8	7	11	12.1667	1	2	80	2	3	4	10.3333	4.33333	3	2	2	1.4	50	200
2	Bunda	121	3	E9	39	7	7	12.6667	13	2	3	75	2	3	1	11	4	3	2	2	1.2	15	733.333
2	Bunda	122	3	E52	43	10	6	14	8.5	2	4	43	3	3	1	14.6667	4.33333	1	2	6	1.4	50	1333.33
2	Bunda	123	3	E15	37	8	7	15.3333	11.8	2	1	71	2	3	1	9	4.33333	1	2	10	1.4	55	616.667
2	Bunda	124	3	E79	30	6	5	12.3333	9.13333	1	3	62	2	1	4	8	4.33333	3	2	5	1.5	15	1116.67
2	Bunda	125	3	E38	43	10	7	14.3333	11.8667	2	4	78	2	2	1	14	4	1	1	1	1.2	45	1150
2	Bunda	126	3	E80	38	7	8	13	11.4667	1	3	71	1	1	1	7.66667	4.66667	1	1	6	0.8	40	683.333
2	Bunda	127	3	E47	44	10	8	10.6667	12.1	1	4	79	1	1	3	13.3333	4	3	2	2	1.4	45	350
2	Bunda	128	3	E42	33	5	6	13	10.4667	1	2	64	2	2	3	7.33333	4.66667	3	2	2	1.4	40	550
2	Bunda	129	3	E89	43	8	6	9.33333	10.1333	2	1	66	2	2	1	16.6667	4.33333	1	3	2	0.8	15	366.667
2	Bunda	130	3	E90	39	10	7	12.6667	10.2333	2	3	66	2	3	1	16	3	1	2	6	1.4	30	850
2	Bunda	131	2	E30	40	6	6	10.3333	9.2	2	1	62	2	1	1	7	4.33333	3	2	3	1.1	35	283.333
2	Bunda	132	3	E21	39	9	5	11.3333	10.7667	1	1	78	1	3	1	9.33333	6	2	1	4	0.8	35	700
2	Bunda	133	3	E71	30	6	6	12.6667	11.2	1	2	64	1	3	1	3.33333	4.33333	1	2	8	1.8	60	533.333
2	Bunda	134	3	E45	33	6	5	11.3333	11.3	1	2	66	3	1	1	5.33333	3.33333	2	2	2	1.4	25	800
2	Bunda	135	3	E81	46	10	6	10	11.5667	1	4	83	1	2	2	17.3333	3.66667	1	3	10	0.4	25	1066.67
2	Bunda	136	3	E74	37	9	6	9.66667	12.2333	2	2	77	1	1	1	26.3333	3.66667	1	3	1	0.8	25	2266.67
2	Bunda	137	3	E91	33	6	8	12	10.4333	2	4	74	1	2	1	6.66667	4.33333	1	3	6	0.8	30	633.333
2	Bunda	138	3	E58	43	8	8	9.33333	10.5	2	1	80	2	1	1	26.3333	6.33333	1	3	7	0.5	25	1850
2	Bunda	139	3	E63	37	10	5	11.5	10.8667	2	1	75	1	4	1	5	4	3	2	3	1.5	55	783.333
2	Bunda	140	3	E36	36	7	6	11.3333	9.93333	1	3	68	3	1	3	7	7	3	2	2	1.4	45	516.667
2	Bunda	141	3	E34	31	6	6	15.7	11.2333	1	2	66	3	2	1	4.33333	4	2	2	2	1.3	35	800
2	Bunda	142	3	E20	37	11	7	8.33333	13.3	2	3	74	1	2	1	17	5.66667	1	2	1	0.9	30	1466.67
2	Bunda	143	3	E26	37	10	6	10.6667	12.1333	1	4	59	1	2	1	12	4	1	1	6	1.4	35	1166.67
2	Bunda	144	3	E72	39	10	9	12.0333	9.03333	1	2	66	1	2	3	5	3.33333	1	1	2	1.1	25	333.333
2	Bunda	145	3	E4	44	11	6	12.6667	10.9667	2	4	77	3	1	1	10.6667	4.33333	3	2	2	1.4	50	1300
2	Bunda	146	3	E10	46	9	8	9	13.5333	1	4	79	1	1	3	9	4.33333	3	2	5	1.2	25	566.667
2	Bunda	147	3	E14	31	6	7	13.3333	14.4333	2	1	61	1	3	1	3	4	1	2	1	0.7	50	500
2	Bunda	148	3	E62	31	6	5	14.3333	10.7667	1	2	63	1	1	3	2.66667	3.33333	3	1	12	1.2	35	466.667
2	Bunda	149	3	E24	37	9	6	11.3333	13.2667	1	3	72	1	1	1	7.66667	3	1	1	6	1.4	30	933.333
2	Bunda	150	3	E56	33	6	7	10.6667	11.7667	1	1	69	1	2	1	4.33333	4.66667	2	2	2	1.3	30	633.333
2	Bunda	151	3	E84	28	6	6	15	11.5667	2	1	65	2	3	1	6.66667	4.33333	3	2	3	1.3	40	1050
2	Bunda	152	3	E48	29	6	6	13.3333	10.5333	2	1	66	1	3	1	7.33333	4.33333	4	2	2	1.2	50	766.667
2	Bunda	153	3	E92	35	5	6	13	9.86667	2	1	72	1	3	1	2	4.66667	2	1	7	1.2	45	116.667
2	Bunda	154	3	E40	38	9	7	9.66667	11.1	2	4	80	1	2	1	12.3333	5	1	3	6	1	30	566.667
2	Bunda	155	3	E44	31	6	7	21	13.7333	1	1	62	1	1	1	6	7.66667	1	1	1	1.3	35	1366.67
2	Bunda	156	3	E11	37	7	5	17	9.1	1	4	62	1	2	1	15	4	1	2	9	1.4	35	1900
2	Bunda	157	3	E85	43	9	6	16	10.5333	2	3	82	2	4	1	16.6667	4.33333	3	2	3	1.5	65	1516.67
2	Bunda	158	3	E57	39	6	7	18.6667	11.9333	2	3	70	3	2	1	12	4.66667	3	1	3	0.8	25	933.333
2	Bunda	159	3	E50	43	6	6	13	10.4333	2	4	85	1	4	1	8	4.33333	1	1	10	1	40	1066.67
2	Bunda	160	3	E69	37	9	9	12	15.9	1	3	70	1	1	3	8	5	3	2	2	1.5	50	883.333
2	Bunda	161	3	E70	32	6	7	13.3333	13.2	1	2	72	1	4	1	3.66667	4.33333	1	2	1	1.7	55	1166.67
2	Bunda	162	3	E16	30	6	6	13	13.1667	2	1	69	1	2	1	7.33333	4.33333	1	2	11	1.5	60	1366.67
2	Bunda	163	3	E93	28	6	6	17	12.6	2	2	68	2	1	1	11	4.33333	1	2	6	0.9	45	950
2	Bunda	164	3	E12	29	7	6	19.3333	11.2667	1	1	66	2	1	4	5	3.66667	3	1	4	1	40	1166.67
2	Bunda	165	3	E33	31	6	7	13	12.5	1	1	64	1	1	4	10.6667	5.33333	3	2	2	1.7	30	1366.67
2	Bunda	166	3	E22	43	9	6	13	12	1	1	87	3	3	1	11	4	1	1	2	0.9	30	1066.67
2	Bunda	167	3	E51	37	7	5	14.3333	9.45	2	3	76	3	2	1	11	4.66667	3	2	3	1.2	50	1850
2	Bunda	168	3	E3	35	6	7	16	11.3333	2	1	76	1	3	1	10.6667	4.66667	1	2	6	1.4	45	1150
2	Bunda	169	3	E78	33	6	7	12.7	12.5667	2	1	69	1	1	1	8.33333	3.66667	3	2	3	1.4	45	1283.33
2	Bunda	170	3	E82	32	6	5	12.8333	11.1	2	2	70	2	1	1	7.33333	4.66667	1	2	1	1.5	55	883.333
2	Bunda	171	3	E59	34	6	7	16.6667	11.8667	1	1	73	1	2	3	7	3.66667	3	2	5	1.1	35	466.667
2	Bunda	172	3	E39	38	10	6	10.8333	12.1	1	2	43	2	3	4	16.3333	5.33333	3	2	2	1.4	50	2133.33
2	Bunda	173	3	E23	37	7	7	13.6667	11.7667	2	1	76	2	1	1	8.66667	5	3	1	3	1	40	1316.67
2	Bunda	174	3	E46	35	6	6	13.6667	10.9	1	1	75	3	3	1	6	4	1	2	1	1.2	45	1366.67
2	Bunda	175	3	E60	37	9	6	19	9.6	2	4	69	2	4	1	10.6667	4.33333	1	2	9	1.3	45	283.333
2	Bunda	176	3	E28	45	9	6	9	9.86667	2	3	81	1	2	1	20.3333	5	4	3	2	0.8	25	2483.33
2	Bunda	177	3	E35	31	7	7	14	13.5	2	4	72	1	1	1	6.33333	4.33333	3	1	9	0.8	35	1233.33
2	Bunda	178	3	E2	30	6	7	14.3333	13.7	2	1	71	2	3	1	11.6667	3.66667	1	2	6	0.7	55	1300
2	Bunda	179	3	E27	34	6	6	13	12.8333	2	2	72	2	1	1	11.3333	3.33333	3	2	3	1.5	50	1950
2	Bunda	180	3	E67	44	9	7	16	10.9333	2	4	78	2	1	2	7	4.66667	3	2	2	1.3	45	950
